# Supplementary material for: Comparative Genomic Analysis Reveals Novel Microcompartment-Associated Metabolic Pathways in the Human Gut Microbiome
Source: Front Genet. 2019 Jul 4;10:636. doi: 10.3389/fgene.2019.00636 (PMC6620236; doi:10.3389/fgene.2019.00636)
Supplement: Table S1 — List of the analyzed genomes. (1) Genome status, finished (F) or draft (D). (2) Reason for the inclusion of the genome. (3) Presence of BMC and non-BMC signature enzyme: “-”, BMC is absent; “BMC”, BMC is present; “nBMC”, only the non-compartmentalized copy of the signature enzyme is present; “BMC + nBMC”, both of the last forms are present. [file Table_1.xlsx]

## Sheet: Table S1
Table S1. List of the analyzed genomes. (1) Genome status, finished (F) or draft (D). (2) Reason for the inclusion of the genome. (3) Presence of BMC and non-BMC signature enzyme: "-", BMC is absent; "BMC", BMC is present; "nBMC", only the non-compartmentalized copy of the signature enzyme is present; "BMC + nBMC", both of the last forms are present.
`	Genome Status (1)						Comment (2)	Present BMCs (3)						Number of various BMCs
		Kingdom	Phylum	Class	Order	Family		Ethanolamine utilization (Eut)	Propanediol utilization (Pdu)	Choline utilization (Cut)	Fucose/rhamnose utilization (Pvm)	Aminopropanol/aminopropanone utilization (Aut)	Xanthine utilization (Xau)
Abiotrophia defectiva ATCC 49176 (592010.4)	F	Bacteria	Firmicutes	Bacilli	Lactobacillales	Aerococcaceae	AGORA models	-	-	-	-	-	-	0
Acidaminococcus fermentans DSM 20731 (591001.3)	F	Bacteria	Firmicutes	Negativicutes	Selenomonadales	Acidaminococcaceae	AGORA models	-	-	-	-	-	-	0
Acidaminococcus intestini RyC-MR95 (568816.4)	F	Bacteria	Firmicutes	Negativicutes	Selenomonadales	Acidaminococcaceae	AGORA models	-	-	nBMC	-	-	-	0
Acidaminococcus sp. D21 (563191.3)	F	Bacteria	Firmicutes	Negativicutes	Selenomonadales	Acidaminococcaceae	AGORA models	-	-	nBMC	-	-	-	0
Acinetobacter calcoaceticus PHEA-2 (871585.3)	F	Bacteria	Proteobacteria	Gammaproteobacteria	Pseudomonadales	Moraxellaceae	AGORA models	nBMC	-	-	-	-	-	0
Acinetobacter haemolyticus NIPH 261 (1217986.3)	F	Bacteria	Proteobacteria	Gammaproteobacteria	Pseudomonadales	Moraxellaceae	AGORA models	nBMC	-	-	-	-	-	0
Acinetobacter johnsonii SH046 (575586.4)	F	Bacteria	Proteobacteria	Gammaproteobacteria	Pseudomonadales	Moraxellaceae	AGORA models	nBMC	-	-	-	-	-	0
Acinetobacter junii SH205 (575587.3)	F	Bacteria	Proteobacteria	Gammaproteobacteria	Pseudomonadales	Moraxellaceae	AGORA models	-	-	-	-	-	-	0
Acinetobacter lwoffii WJ10621 (1046625.3)	F	Bacteria	Proteobacteria	Gammaproteobacteria	Pseudomonadales	Moraxellaceae	AGORA models	nBMC	-	-	-	-	-	0
Acinetobacter pittii ANC 4052 (1217689.3)	F	Bacteria	Proteobacteria	Gammaproteobacteria	Pseudomonadales	Moraxellaceae	AGORA models	nBMC	-	-	-	-	-	0
Acinetobacter radioresistens NIPH 2130 (1217674.3)	F	Bacteria	Proteobacteria	Gammaproteobacteria	Pseudomonadales	Moraxellaceae	AGORA models	nBMC	-	-	-	-	-	0
Actinobacillus pleuropneumoniae L20 (416269.6)	F	Bacteria	Proteobacteria	Gammaproteobacteria	Pasteurellales	Pasteurellaceae	AGORA models	-	-	-	-	-	-	0
Actinomyces cardiffensis F0333 (888050.3)	F	Bacteria	Actinobacteria	Actinobacteria	Actinomycetales	Actinomycetaceae	AGORA models	-	-	-	-	-	-	0
Actinomyces graevenitzii C83 (435830.3)	F	Bacteria	Actinobacteria	Actinobacteria	Actinomycetales	Actinomycetaceae	AGORA models	-	-	-	-	-	-	0
Actinomyces naeslundii str. Howell 279 (1115803.3)	D	Bacteria	Actinobacteria	Actinobacteria	Actinomycetales	Actinomycetaceae	AGORA models	-	-	-	-	-	-	0
Actinomyces odontolyticus ATCC 17982 (411466.7)	F	Bacteria	Actinobacteria	Actinobacteria	Actinomycetales	Actinomycetaceae	AGORA models	-	-	-	-	-	-	0
Actinomyces oris K20 (871541.3)	D	Bacteria	Actinobacteria	Actinobacteria	Actinomycetales	Actinomycetaceae	AGORA models	-	-	-	-	-	-	0
Actinomyces turicensis ACS-279-V-Col4 (883077.3)	F	Bacteria	Actinobacteria	Actinobacteria	Actinomycetales	Actinomycetaceae	AGORA models	-	-	-	-	-	-	0
Actinomyces urogenitalis DSM 15434 (525246.3)	F	Bacteria	Actinobacteria	Actinobacteria	Actinomycetales	Actinomycetaceae	AGORA models	-	-	-	-	-	-	0
Actinomyces viscosus C505 (562973.4)	F	Bacteria	Actinobacteria	Actinobacteria	Actinomycetales	Actinomycetaceae	AGORA models	-	-	-	-	-	-	0
Aerococcus viridans ATCC 11563 (655812.3)	F	Bacteria	Firmicutes	Bacilli	Lactobacillales	Aerococcaceae	AGORA models	-	-	-	-	-	-	0
Aeromonas caviae Ae398 (878320.4)	F	Bacteria	Proteobacteria	Gammaproteobacteria	Aeromonadales	Aeromonadaceae	AGORA models	-	-	-	-	-	-	0
Aeromonas hydrophila subsp. hydrophila ATCC 7966 (380703.7)	F	Bacteria	Proteobacteria	Gammaproteobacteria	Aeromonadales	Aeromonadaceae	AGORA models	-	-	BMC	-	-	-	1
Aeromonas media WS (1208104.3)	F	Bacteria	Proteobacteria	Gammaproteobacteria	Aeromonadales	Aeromonadaceae	AGORA models	-	-	-	-	-	-	0
Aeromonas veronii B565 (998088.4)	F	Bacteria	Proteobacteria	Gammaproteobacteria	Aeromonadales	Aeromonadaceae	AGORA models	-	-	-	-	-	-	0
Afipia birgiae 34632 (1197906.5)	F	Bacteria	Proteobacteria	Alphaproteobacteria	Rhizobiales	Bradyrhizobiaceae	AGORA models	nBMC	-	-	-	-	-	0
Aggregatibacter aphrophilus NJ8700 (634176.4)	F	Bacteria	Proteobacteria	Gammaproteobacteria	Pasteurellales	Pasteurellaceae	AGORA models	-	-	-	-	-	-	0
Akkermansia muciniphila ATCC BAA-835 (349741.6)	F	Bacteria	Verrucomicrobia	Verrucomicrobiae	Verrucomicrobiales	Verrucomicrobiaceae	AGORA models	-	-	-	-	-	-	0
Alcaligenes faecalis subsp. faecalis NCIB 8687 (1156918.4)	F	Bacteria	Proteobacteria	Betaproteobacteria	Burkholderiales	Alcaligenaceae	AGORA models	-	-	-	-	-	-	0
Alistipes finegoldii DSM 17242 (679935.3)	F	Bacteria	Bacteroidetes	Bacteroidia	Bacteroidales	Rikenellaceae	AGORA models	-	-	-	-	-	-	0
Alistipes indistinctus YIT 12060 (742725.3)	F	Bacteria	Bacteroidetes	Bacteroidia	Bacteroidales	Rikenellaceae	AGORA models	-	-	-	-	-	-	0
Alistipes onderdonkii DSM 19147 (1120974.3)	D	Bacteria	Bacteroidetes	Bacteroidia	Bacteroidales	Rikenellaceae	AGORA models	-	-	-	-	-	-	0
Alistipes putredinis DSM 17216 (445970.5)	F	Bacteria	Bacteroidetes	Bacteroidia	Bacteroidales	Rikenellaceae	AGORA models	-	-	-	-	-	-	0
Alistipes shahii WAL 8301 (717959.3)	F	Bacteria	Bacteroidetes	Bacteroidia	Bacteroidales	Rikenellaceae	AGORA models	-	-	-	-	-	-	0
Alkaliphilus metalliredigens QYMF (293826.6)	F	Bacteria	Firmicutes	Clostridia	Clostridiales	Clostridiaceae	BMC for xanthine utilization is present	BMC	-	BMC + nBMC	-	-	BMC	3
Alkaliphilus oremlandii OhILAs (350688.5)	F	Bacteria	Firmicutes	Clostridia	Clostridiales	Clostridiaceae	BMC for xanthine utilization is present	BMC	-	BMC + nBMC	-	-	BMC	3
Anaerobaculum hydrogeniformans ATCC BAA-1850 (592015.5)	F	Bacteria	Synergistetes	Synergistia	Synergistales	Synergistaceae	AGORA models	-	BMC	-	-	-	-	1
Anaerococcus hydrogenalis DSM 7454 (561177.4)	F	Bacteria	Firmicutes	Clostridia	Clostridiales	Clostridiales_Family_XI	AGORA models	-	nBMC	BMC	-	-	-	1
Anaerococcus prevotii DSM 20548 (525919.6)	F	Bacteria	Firmicutes	Clostridia	Clostridiales	Clostridiales_Family_XI	AGORA models	-	-	-	-	-	-	0
Anaerococcus vaginalis ATCC 51170 (655811.4)	F	Bacteria	Firmicutes	Clostridia	Clostridiales	Clostridiales_Family_XI	AGORA models	-	-	BMC	-	-	-	1
Anaerofustis stercorihominis DSM 17244 (445971.6)	F	Bacteria	Firmicutes	Clostridia	Clostridiales	Eubacteriaceae	AGORA models	-	-	-	-	-	-	0
Anaerostipes caccae DSM 14662 (411490.6)	F	Bacteria	Firmicutes	Clostridia	Clostridiales	Lachnospiraceae	AGORA models	-	-	-	-	-	-	0
Anaerostipes hadrus DSM 3319 (649757.3)	F	Bacteria	Firmicutes	Clostridia	Clostridiales	Lachnospiraceae	AGORA models	-	-	nBMC	-	-	-	0
Anaerostipes sp. 3_2_56FAA (665937.3)	F	Bacteria	Firmicutes	Clostridia	Clostridiales	Lachnospiraceae	AGORA models	-	-	-	-	-	-	0
Anaerotruncus colihominis DSM 17241 (445972.6)	F	Bacteria	Firmicutes	Clostridia	Clostridiales	Ruminococcaceae	AGORA models	-	-	-	-	BMC	-	1
Arcanobacterium haemolyticum DSM 20595 (644284.3)	F	Bacteria	Actinobacteria	Actinobacteria	Actinomycetales	Actinomycetaceae	AGORA models	-	-	-	-	-	-	0
Arcobacter butzleri RM4018 (367737.6)	F	Bacteria	Proteobacteria	Epsilonproteobacteria	Campylobacterales	Campylobacteraceae	AGORA models	-	-	-	-	-	-	0
Atopobium minutum 10063974 (997872.3)	F	Bacteria	Actinobacteria	Coriobacteriia	Coriobacteriales	Coriobacteriaceae	AGORA models	-	-	BMC	-	-	-	1
Atopobium parvulum DSM 20469 (521095.6)	F	Bacteria	Actinobacteria	Coriobacteriia	Coriobacteriales	Coriobacteriaceae	AGORA models	-	-	-	-	-	-	0
Atopobium rimae ATCC 49626 (553184.4)	F	Bacteria	Actinobacteria	Coriobacteriia	Coriobacteriales	Coriobacteriaceae	AGORA models	-	-	-	-	-	-	0
Bacillus atrophaeus ATCC 49822-1 (743710.3)	F	Bacteria	Firmicutes	Bacilli	Bacillales	Bacillaceae	AGORA models	-	-	-	-	-	-	0
Bacillus cereus AH187 (405534.9)	F	Bacteria	Firmicutes	Bacilli	Bacillales	Bacillaceae	AGORA models	-	-	-	-	-	-	0
Bacillus cereus G9842 (405531.7)	F	Bacteria	Firmicutes	Bacilli	Bacillales	Bacillaceae	AGORA models	-	-	-	-	-	-	0
Bacillus clausii KSM-K16 (66692.6)	F	Bacteria	Firmicutes	Bacilli	Bacillales	Bacillaceae	AGORA models	-	-	-	-	-	-	0
Bacillus endophyticus 2102 (1196029.3)	F	Bacteria	Firmicutes	Bacilli	Bacillales	Bacillaceae	AGORA models	-	-	-	-	-	-	0
Bacillus fordii DSM 16014 (1121090.3)	F	Bacteria	Firmicutes	Bacilli	Bacillales	Bacillaceae	AGORA models	-	-	-	-	-	BMC	1
Bacillus halodurans C-125 (272558.8)	F	Bacteria	Firmicutes	Bacilli	Bacillales	Bacillaceae	AGORA models	-	-	-	-	-	-	0
Bacillus mojavensis RO-H-1 (1051501.3)	F	Bacteria	Firmicutes	Bacilli	Bacillales	Bacillaceae	AGORA models	-	-	-	-	-	-	0
Bacillus mycoides DSM 2048 (526997.3)	F	Bacteria	Firmicutes	Bacilli	Bacillales	Bacillaceae	AGORA models	-	-	-	-	-	-	0
Bacillus nealsonii AAU1 (1202533.3)	F	Bacteria	Firmicutes	Bacilli	Bacillales	Bacillaceae	AGORA models	-	-	-	-	-	-	0
Bacillus pseudofirmus OF4 (398511.4)	F	Bacteria	Firmicutes	Bacilli	Bacillales	Bacillaceae	AGORA models	-	-	-	-	-	-	0
Bacillus pumilus ATCC 7061 (536229.4)	F	Bacteria	Firmicutes	Bacilli	Bacillales	Bacillaceae	AGORA models	-	-	-	-	-	-	0
Bacillus sonorensis L12 (1274524.3)	F	Bacteria	Firmicutes	Bacilli	Bacillales	Bacillaceae	AGORA models	-	-	-	-	-	-	0
Bacillus sp. 2_A_57_CT2 (665959.3)	D	Bacteria	Firmicutes	Bacilli	Bacillales	Bacillaceae	BMC for xanthine utilization is present	BMC	-	-	-	-	BMC	2
Bacillus vallismortis DV1-F-3 (1051502.3)	D	Bacteria	Firmicutes	Bacilli	Bacillales	Bacillaceae	AGORA models	-	-	-	-	-	-	0
Bacteroides caccae ATCC 43185 (411901.7)	F	Bacteria	Bacteroidetes	Bacteroidia	Bacteroidales	Bacteroidaceae	AGORA models	-	-	-	-	-	-	0
Bacteroides capillosus ATCC 29799 (411467.6)	D	Bacteria	Bacteroidetes	Bacteroidia	Bacteroidales	Bacteroidaceae	AGORA models	BMC	-	-	-	-	-	1
Bacteroides cellulosilyticus DSM 14838 (537012.5)	F	Bacteria	Bacteroidetes	Bacteroidia	Bacteroidales	Bacteroidaceae	AGORA models	-	-	-	-	-	-	0
Bacteroides clarus YIT 12056 (762984.3)	F	Bacteria	Bacteroidetes	Bacteroidia	Bacteroidales	Bacteroidaceae	AGORA models	-	-	-	-	-	-	0
Bacteroides coprocola DSM 17136 (470145.6)	F	Bacteria	Bacteroidetes	Bacteroidia	Bacteroidales	Bacteroidaceae	AGORA models	-	-	-	-	-	-	0
Bacteroides coprophilus DSM 18228 (547042.5)	F	Bacteria	Bacteroidetes	Bacteroidia	Bacteroidales	Bacteroidaceae	AGORA models	-	-	-	-	-	-	0
Bacteroides dorei DSM 17855 (483217.6)	F	Bacteria	Bacteroidetes	Bacteroidia	Bacteroidales	Bacteroidaceae	AGORA models	-	-	-	-	-	-	0
Bacteroides eggerthii 1_2_48FAA (665953.3)	F	Bacteria	Bacteroidetes	Bacteroidia	Bacteroidales	Bacteroidaceae	AGORA models	-	-	-	-	-	-	0
Bacteroides eggerthii DSM 20697 (483216.6)	F	Bacteria	Bacteroidetes	Bacteroidia	Bacteroidales	Bacteroidaceae	AGORA models	-	-	-	-	-	-	0
Bacteroides faecis MAJ27 (1077285.3)	D	Bacteria	Bacteroidetes	Bacteroidia	Bacteroidales	Bacteroidaceae	AGORA models	-	-	-	-	-	-	0
Bacteroides finegoldii DSM 17565 (483215.6)	F	Bacteria	Bacteroidetes	Bacteroidia	Bacteroidales	Bacteroidaceae	AGORA models	-	-	-	-	-	-	0
Bacteroides fluxus YIT 12057 (763034.3)	F	Bacteria	Bacteroidetes	Bacteroidia	Bacteroidales	Bacteroidaceae	AGORA models	-	-	-	-	-	-	0
Bacteroides fragilis 3_1_12 (457424.5)	F	Bacteria	Bacteroidetes	Bacteroidia	Bacteroidales	Bacteroidaceae	AGORA models	-	-	-	-	-	-	0
Bacteroides fragilis 638R (862962.3)	F	Bacteria	Bacteroidetes	Bacteroidia	Bacteroidales	Bacteroidaceae	AGORA models	-	-	-	-	-	-	0
Bacteroides fragilis NCTC 9343 (272559.17)	F	Bacteria	Bacteroidetes	Bacteroidia	Bacteroidales	Bacteroidaceae	AGORA models	-	-	-	-	-	-	0
Bacteroides fragilis YCH46 (295405.11)	F	Bacteria	Bacteroidetes	Bacteroidia	Bacteroidales	Bacteroidaceae	AGORA models	-	-	-	-	-	-	0
Bacteroides intestinalis DSM 17393 (471870.8)	F	Bacteria	Bacteroidetes	Bacteroidia	Bacteroidales	Bacteroidaceae	AGORA models	-	-	-	-	-	-	0
Bacteroides massiliensis B84634 = Timone 84634 = DSM 17679 = JCM 13223 (1121098.4)	F	Bacteria	Bacteroidetes	Bacteroidia	Bacteroidales	Bacteroidaceae	AGORA models	-	-	-	-	-	-	0
Bacteroides nordii CL02T12C05 (997884.3)	F	Bacteria	Bacteroidetes	Bacteroidia	Bacteroidales	Bacteroidaceae	AGORA models	-	-	-	-	-	-	0
Bacteroides oleiciplenus YIT 12058 (742727.4)	F	Bacteria	Bacteroidetes	Bacteroidia	Bacteroidales	Bacteroidaceae	AGORA models	-	-	-	-	-	-	0
Bacteroides ovatus ATCC 8483 (411476.11)	F	Bacteria	Bacteroidetes	Bacteroidia	Bacteroidales	Bacteroidaceae	AGORA models	-	-	-	-	-	-	0
Bacteroides ovatus SD CC 2a (702444.3)	F	Bacteria	Bacteroidetes	Bacteroidia	Bacteroidales	Bacteroidaceae	AGORA models	-	-	-	-	-	-	0
Bacteroides ovatus SD CMC 3f (702443.3)	F	Bacteria	Bacteroidetes	Bacteroidia	Bacteroidales	Bacteroidaceae	AGORA models	-	-	-	-	-	-	0
Bacteroides pectinophilus ATCC 43243 (483218.5)	D	Bacteria	Bacteroidetes	Bacteroidia	Bacteroidales	Bacteroidaceae	AGORA models	-	-	-	-	-	-	0
Bacteroides plebeius DSM 17135 (484018.6)	F	Bacteria	Bacteroidetes	Bacteroidia	Bacteroidales	Bacteroidaceae	AGORA models	-	-	-	-	-	-	0
Bacteroides salyersiae WAL 10018 = DSM 18765 = JCM 12988 (1121101.3)	F	Bacteria	Bacteroidetes	Bacteroidia	Bacteroidales	Bacteroidaceae	AGORA models	-	-	-	-	-	-	0
Bacteroides sp. 1_1_14 (469585.3)	F	Bacteria	Bacteroidetes	Bacteroidia	Bacteroidales	Bacteroidaceae	AGORA models	-	-	-	-	-	-	0
Bacteroides sp. 1_1_30 (457387.3)	F	Bacteria	Bacteroidetes	Bacteroidia	Bacteroidales	Bacteroidaceae	AGORA models	-	-	-	-	-	-	0
Bacteroides sp. 1_1_6 (469586.3)	F	Bacteria	Bacteroidetes	Bacteroidia	Bacteroidales	Bacteroidaceae	AGORA models	-	-	-	-	-	-	0
Bacteroides sp. 2_1_22 (469588.3)	F	Bacteria	Bacteroidetes	Bacteroidia	Bacteroidales	Bacteroidaceae	AGORA models	-	-	-	-	-	-	0
Bacteroides sp. 2_1_33B (469589.3)	F	Bacteria	Bacteroidetes	Bacteroidia	Bacteroidales	Bacteroidaceae	AGORA models	-	-	-	-	-	-	0
Bacteroides sp. 2_1_7 (457388.5)	F	Bacteria	Bacteroidetes	Bacteroidia	Bacteroidales	Bacteroidaceae	AGORA models	-	-	-	-	-	-	0
Bacteroides sp. 2_2_4 (469590.5)	F	Bacteria	Bacteroidetes	Bacteroidia	Bacteroidales	Bacteroidaceae	AGORA models	-	-	-	-	-	-	0
Bacteroides sp. 20_3 (469591.4)	F	Bacteria	Bacteroidetes	Bacteroidia	Bacteroidales	Bacteroidaceae	AGORA models	-	-	-	-	-	-	0
Bacteroides sp. 3_1_19 (469592.4)	F	Bacteria	Bacteroidetes	Bacteroidia	Bacteroidales	Bacteroidaceae	AGORA models	-	-	-	-	-	-	0
Bacteroides sp. 3_1_23 (457390.3)	F	Bacteria	Bacteroidetes	Bacteroidia	Bacteroidales	Bacteroidaceae	AGORA models	-	-	-	-	-	-	0
Bacteroides sp. 3_1_33FAA (457391.3)	F	Bacteria	Bacteroidetes	Bacteroidia	Bacteroidales	Bacteroidaceae	AGORA models	-	-	-	-	-	-	0
Bacteroides sp. 3_1_40A (469593.3)	F	Bacteria	Bacteroidetes	Bacteroidia	Bacteroidales	Bacteroidaceae	AGORA models	-	-	-	-	-	-	0
Bacteroides sp. 3_2_5 (457392.3)	F	Bacteria	Bacteroidetes	Bacteroidia	Bacteroidales	Bacteroidaceae	AGORA models	-	-	-	-	-	-	0
Bacteroides sp. 4_1_36 (457393.3)	F	Bacteria	Bacteroidetes	Bacteroidia	Bacteroidales	Bacteroidaceae	AGORA models	-	-	-	-	-	-	0
Bacteroides sp. 4_3_47FAA (457394.3)	F	Bacteria	Bacteroidetes	Bacteroidia	Bacteroidales	Bacteroidaceae	AGORA models	-	-	-	-	-	-	0
Bacteroides sp. 9_1_42FAA (457395.6)	F	Bacteria	Bacteroidetes	Bacteroidia	Bacteroidales	Bacteroidaceae	AGORA models	-	-	-	-	-	-	0
Bacteroides sp. D1 (556258.5)	F	Bacteria	Bacteroidetes	Bacteroidia	Bacteroidales	Bacteroidaceae	AGORA models	-	-	-	-	-	-	0
Bacteroides sp. D2 (556259.3)	F	Bacteria	Bacteroidetes	Bacteroidia	Bacteroidales	Bacteroidaceae	AGORA models	-	-	-	-	-	-	0
Bacteroides sp. D20 (585543.3)	F	Bacteria	Bacteroidetes	Bacteroidia	Bacteroidales	Bacteroidaceae	AGORA models	-	-	-	-	-	-	0
Bacteroides sp. D22 (585544.3)	F	Bacteria	Bacteroidetes	Bacteroidia	Bacteroidales	Bacteroidaceae	AGORA models	-	-	-	-	-	-	0
Bacteroides stercoris ATCC 43183 (449673.7)	F	Bacteria	Bacteroidetes	Bacteroidia	Bacteroidales	Bacteroidaceae	AGORA models	-	-	-	-	-	-	0
Bacteroides thetaiotaomicron VPI-5482 (226186.12)	F	Bacteria	Bacteroidetes	Bacteroidia	Bacteroidales	Bacteroidaceae	AGORA models	-	-	-	-	-	-	0
Bacteroides uniformis ATCC 8492 (411479.10)	F	Bacteria	Bacteroidetes	Bacteroidia	Bacteroidales	Bacteroidaceae	AGORA models	-	-	-	-	-	-	0
Bacteroides ureolyticus DSM 20703 (1121102.3)	F	Bacteria	Proteobacteria	Epsilonproteobacteria	Campylobacterales	Campylobacteraceae	AGORA models	-	-	-	-	-	-	0
Bacteroides vulgatus ATCC 8482 (435590.9)	F	Bacteria	Bacteroidetes	Bacteroidia	Bacteroidales	Bacteroidaceae	AGORA models	-	-	-	-	-	-	0
Bacteroides xylanisolvens SD CC 1b (702447.3)	F	Bacteria	Bacteroidetes	Bacteroidia	Bacteroidales	Bacteroidaceae	AGORA models	-	-	-	-	-	-	0
Bacteroides xylanisolvens XB1A (657309.4)	F	Bacteria	Bacteroidetes	Bacteroidia	Bacteroidales	Bacteroidaceae	AGORA models	-	-	-	-	-	-	0
Barnesiella intestinihominis YIT 11860 (742726.3)	F	Bacteria	Bacteroidetes	Bacteroidia	Bacteroidales	Porphyromonadaceae	AGORA models	-	-	-	-	-	-	0
Bartonella quintana str. Toulouse (283165.4)	F	Bacteria	Proteobacteria	Alphaproteobacteria	Rhizobiales	Bartonellaceae	AGORA models	-	-	-	-	-	-	0
Bifidobacterium adolescentis ATCC 15703 (367928.6)	F	Bacteria	Actinobacteria	Actinobacteria	Bifidobacteriales	Bifidobacteriaceae	AGORA models	-	-	-	-	-	-	0
Bifidobacterium angulatum DSM 20098 = JCM 7096 (518635.7)	F	Bacteria	Actinobacteria	Actinobacteria	Bifidobacteriales	Bifidobacteriaceae	AGORA models	-	-	-	-	-	-	0
Bifidobacterium animalis subsp. lactis AD011 (442563.4)	F	Bacteria	Actinobacteria	Actinobacteria	Bifidobacteriales	Bifidobacteriaceae	AGORA models	-	-	-	-	-	-	0
Bifidobacterium animalis subsp. lactis BB-12 (552531.3)	F	Bacteria	Actinobacteria	Actinobacteria	Bifidobacteriales	Bifidobacteriaceae	AGORA models	-	-	-	-	-	-	0
Bifidobacterium animalis subsp. lactis Bi-07 (742729.3)	F	Bacteria	Actinobacteria	Actinobacteria	Bifidobacteriales	Bifidobacteriaceae	AGORA models	-	-	-	-	-	-	0
Bifidobacterium animalis subsp. lactis Bl-04 (580050.3)	F	Bacteria	Actinobacteria	Actinobacteria	Bifidobacteriales	Bifidobacteriaceae	AGORA models	-	-	-	-	-	-	0
Bifidobacterium animalis subsp. lactis CNCM I-2494 (1042403.4)	F	Bacteria	Actinobacteria	Actinobacteria	Bifidobacteriales	Bifidobacteriaceae	AGORA models	-	-	-	-	-	-	0
Bifidobacterium animalis subsp. lactis DSM 10140 (555970.3)	F	Bacteria	Actinobacteria	Actinobacteria	Bifidobacteriales	Bifidobacteriaceae	AGORA models	-	-	-	-	-	-	0
Bifidobacterium animalis subsp. lactis V9 (573236.3)	F	Bacteria	Actinobacteria	Actinobacteria	Bifidobacteriales	Bifidobacteriaceae	AGORA models	-	-	-	-	-	-	0
Bifidobacterium bifidum BGN4 (484020.3)	F	Bacteria	Actinobacteria	Actinobacteria	Bifidobacteriales	Bifidobacteriaceae	AGORA models	-	-	-	-	-	-	0
Bifidobacterium bifidum NCIMB 41171 (398513.5)	F	Bacteria	Actinobacteria	Actinobacteria	Bifidobacteriales	Bifidobacteriaceae	AGORA models	-	-	-	-	-	-	0
Bifidobacterium bifidum PRL2010 (702459.3)	F	Bacteria	Actinobacteria	Actinobacteria	Bifidobacteriales	Bifidobacteriaceae	AGORA models	-	-	-	-	-	-	0
Bifidobacterium bifidum S17 (883062.5)	F	Bacteria	Actinobacteria	Actinobacteria	Bifidobacteriales	Bifidobacteriaceae	AGORA models	-	-	-	-	-	-	0
Bifidobacterium breve HPH0326 (1203540.3)	F	Bacteria	Actinobacteria	Actinobacteria	Bifidobacteriales	Bifidobacteriaceae	AGORA models	-	-	-	-	-	-	0
Bifidobacterium breve UCC2003 (326426.4)	F	Bacteria	Actinobacteria	Actinobacteria	Bifidobacteriales	Bifidobacteriaceae	AGORA models	-	-	-	-	-	-	0
Bifidobacterium catenulatum DSM 16992 = JCM 1194 (566552.6)	F	Bacteria	Actinobacteria	Actinobacteria	Bifidobacteriales	Bifidobacteriaceae	AGORA models	-	-	-	-	-	-	0
Bifidobacterium dentium ATCC 27678 (473819.7)	F	Bacteria	Actinobacteria	Actinobacteria	Bifidobacteriales	Bifidobacteriaceae	AGORA models	-	-	-	-	-	-	0
Bifidobacterium gallicum DSM 20093 (561180.4)	F	Bacteria	Actinobacteria	Actinobacteria	Bifidobacteriales	Bifidobacteriaceae	AGORA models	-	-	-	-	-	-	0
Bifidobacterium longum DJO10A (Prj:321) (205913.11)	D	Bacteria	Actinobacteria	Actinobacteria	Bifidobacteriales	Bifidobacteriaceae	AGORA models	-	-	-	-	-	-	0
Bifidobacterium longum NCC2705 (206672.9)	F	Bacteria	Actinobacteria	Actinobacteria	Bifidobacteriales	Bifidobacteriaceae	AGORA models	-	-	-	-	-	-	0
Bifidobacterium longum subsp. infantis 157F (565040.3)	F	Bacteria	Actinobacteria	Actinobacteria	Bifidobacteriales	Bifidobacteriaceae	AGORA models	-	-	-	-	-	-	0
Bifidobacterium longum subsp. infantis ATCC 15697 = JCM 1222 (391904.8)	F	Bacteria	Actinobacteria	Actinobacteria	Bifidobacteriales	Bifidobacteriaceae	AGORA models	-	-	-	-	-	-	0
Bifidobacterium longum subsp. infantis ATCC 55813 (548480.3)	F	Bacteria	Actinobacteria	Actinobacteria	Bifidobacteriales	Bifidobacteriaceae	AGORA models	-	-	-	-	-	-	0
Bifidobacterium longum subsp. infantis CCUG 52486 (537937.5)	F	Bacteria	Actinobacteria	Actinobacteria	Bifidobacteriales	Bifidobacteriaceae	AGORA models	-	-	-	-	-	-	0
Bifidobacterium longum subsp. longum BBMN68 (890402.3)	F	Bacteria	Actinobacteria	Actinobacteria	Bifidobacteriales	Bifidobacteriaceae	AGORA models	-	-	-	-	-	-	0
Bifidobacterium longum subsp. longum JCM 1217 (565042.3)	F	Bacteria	Actinobacteria	Actinobacteria	Bifidobacteriales	Bifidobacteriaceae	AGORA models	-	-	-	-	-	-	0
Bifidobacterium longum subsp. longum JDM301 (759350.3)	F	Bacteria	Actinobacteria	Actinobacteria	Bifidobacteriales	Bifidobacteriaceae	AGORA models	-	-	-	-	-	-	0
Bifidobacterium pseudocatenulatum DSM 20438 = JCM 1200 (547043.8)	F	Bacteria	Actinobacteria	Actinobacteria	Bifidobacteriales	Bifidobacteriaceae	AGORA models	-	-	-	-	-	-	0
Bifidobacterium thermophilum RBL67 (1254439.12)	F	Bacteria	Actinobacteria	Actinobacteria	Bifidobacteriales	Bifidobacteriaceae	AGORA models	-	-	-	-	-	-	0
Bilophila wadsworthia 3_1_6 (563192.3)	F	Bacteria	Proteobacteria	Deltaproteobacteria	Desulfovibrionales	Desulfovibrionaceae	AGORA models	nBMC	-	BMC + nBMC	-	-	-	1
Blautia hansenii DSM 20583 (537007.6)	F	Bacteria	Firmicutes	Clostridia	Clostridiales	Lachnospiraceae	AGORA models	-	-	-	-	-	-	0
Blautia hydrogenotrophica DSM 10507 (476272.5)	D	Bacteria	Firmicutes	Clostridia	Clostridiales	Lachnospiraceae	AGORA models	-	-	-	-	-	-	0
Brachybacterium paraconglomeratum LC44 (1064537.3)	F	Bacteria	Actinobacteria	Actinobacteria	Actinomycetales	Dermabacteraceae	AGORA models	-	-	-	-	-	-	0
Brachyspira pilosicoli B2904 (1133568.3)	F	Bacteria	Spirochaetes	Spirochaetia	Spirochaetales	Brachyspiraceae	AGORA models	-	-	-	-	-	-	0
Bradyrhizobium elkanii USDA 76 (398525.3)	F	Bacteria	Proteobacteria	Alphaproteobacteria	Rhizobiales	Bradyrhizobiaceae	AGORA models	nBMC	-	-	-	-	-	0
Brevibacillus agri BAB-2500 (1246477.3)	D	Bacteria	Firmicutes	Bacilli	Bacillales	Paenibacillaceae	AGORA models	BMC + nBMC	-	-	-	BMC	-	2
Brevibacillus borstelensis AK1 (1300222.3)	F	Bacteria	Firmicutes	Bacilli	Bacillales	Paenibacillaceae	AGORA models	BMC + nBMC	-	-	-	-	-	1
Brevibacillus brevis NBRC 100599 (358681.3)	F	Bacteria	Firmicutes	Bacilli	Bacillales	Paenibacillaceae	AGORA models	BMC + nBMC	-	-	-	-	-	1
Brevibacterium casei S18 (1229781.4)	F	Bacteria	Actinobacteria	Actinobacteria	Actinomycetales	Brevibacteriaceae	AGORA models	-	-	-	-	-	-	0
Brevibacterium linens BL2 (321955.4)	F	Bacteria	Actinobacteria	Actinobacteria	Actinomycetales	Brevibacteriaceae	AGORA models	-	-	-	-	-	-	0
Brevibacterium massiliense 5401308 (1176165.3)	F	Bacteria	Actinobacteria	Actinobacteria	Actinomycetales	Brevibacteriaceae	AGORA models	-	-	-	-	-	-	0
Brevundimonas diminuta 470-4 (1035191.3)	F	Bacteria	Proteobacteria	Alphaproteobacteria	Caulobacterales	Caulobacteraceae	AGORA models	-	-	-	-	-	-	0
Bryantella formatexigens DSM 14469 (478749.5)	F	Bacteria	Firmicutes	Clostridia	Clostridiales	Lachnospiraceae	AGORA models	BMC + nBMC	-	-	-	-	-	1
Bulleidia extructa W1219 (679192.3)	F	Bacteria	Firmicutes	Erysipelotrichi	Erysipelotrichales	Erysipelotrichaceae	AGORA models	-	-	-	-	-	-	0
Burkholderia cepacia GG4 (1009846.3)	F	Bacteria	Proteobacteria	Betaproteobacteria	Burkholderiales	Burkholderiaceae	AGORA models	nBMC	-	-	-	-	-	0
Burkholderiales bacterium 1_1_47 (469610.4)	F	Bacteria	Proteobacteria	Betaproteobacteria	Burkholderiales	unclassified_Burkholderiales	AGORA models	-	-	-	-	-	-	0
Butyricicoccus pullicaecorum 1.2 (1203606.4)	F	Bacteria	Firmicutes	Clostridia	Clostridiales	Clostridiaceae	AGORA models	BMC	-	-	-	-	-	1
Butyricimonas synergistica DSM 23225 (1121129.3)	F	Bacteria	Bacteroidetes	Bacteroidia	Bacteroidales	Porphyromonadaceae	AGORA models	-	-	-	-	-	-	0
Butyrivibrio crossotus DSM 2876 (511680.4)	F	Bacteria	Firmicutes	Clostridia	Clostridiales	Lachnospiraceae	AGORA models	-	-	-	-	-	-	0
Butyrivibrio fibrisolvens 16/4 (657324.3)	F	Bacteria	Firmicutes	Clostridia	Clostridiales	Lachnospiraceae	AGORA models	-	-	-	-	-	-	0
Caldalkalibacillus thermarum TA2.A1 (986075.3)	D	Bacteria	Firmicutes	Bacilli	Bacillales	Bacillaceae	BMC for xanthine utilization is present	-	-	-	-	BMC	-	1
Campylobacter coli JV20 (864566.3)	F	Bacteria	Proteobacteria	Epsilonproteobacteria	Campylobacterales	Campylobacteraceae	AGORA models	-	-	-	-	-	-	0
Campylobacter concisus 13826 (360104.9)	F	Bacteria	Proteobacteria	Epsilonproteobacteria	Campylobacterales	Campylobacteraceae	AGORA models	-	-	-	-	-	-	0
Campylobacter curvus 525.92 (360105.8)	F	Bacteria	Proteobacteria	Epsilonproteobacteria	Campylobacterales	Campylobacteraceae	AGORA models	-	-	-	-	-	-	0
Campylobacter fetus subsp. fetus 82-40 (360106.6)	F	Bacteria	Proteobacteria	Epsilonproteobacteria	Campylobacterales	Campylobacteraceae	AGORA models	-	-	-	-	-	-	0
Campylobacter gracilis RM3268 (553220.3)	F	Bacteria	Proteobacteria	Epsilonproteobacteria	Campylobacterales	Campylobacteraceae	AGORA models	-	-	-	-	-	-	0
Campylobacter hominis ATCC BAA-381 (360107.7)	F	Bacteria	Proteobacteria	Epsilonproteobacteria	Campylobacterales	Campylobacteraceae	AGORA models	-	-	-	-	-	-	0
Campylobacter jejuni subsp. jejuni 81-176 [WGS] (354242.17)	F	Bacteria	Proteobacteria	Epsilonproteobacteria	Campylobacterales	Campylobacteraceae	AGORA models	-	-	-	-	-	-	0
Campylobacter jejuni subsp. jejuni ICDCCJ07004 (1295400.3)	F	Bacteria	Proteobacteria	Epsilonproteobacteria	Campylobacterales	Campylobacteraceae	AGORA models	-	-	-	-	-	-	0
Campylobacter jejuni subsp. jejuni M1 (645464.3)	F	Bacteria	Proteobacteria	Epsilonproteobacteria	Campylobacterales	Campylobacteraceae	AGORA models	-	-	-	-	-	-	0
Campylobacter jejuni subsp. jejuni NCTC 11168 (192222.6)	F	Bacteria	Proteobacteria	Epsilonproteobacteria	Campylobacterales	Campylobacteraceae	AGORA models	-	-	-	-	-	-	0
Campylobacter lari RM2100 (306263.5)	F	Bacteria	Proteobacteria	Epsilonproteobacteria	Campylobacterales	Campylobacteraceae	AGORA models	-	-	-	-	-	-	0
Campylobacter rectus RM3267 (553218.4)	F	Bacteria	Proteobacteria	Epsilonproteobacteria	Campylobacterales	Campylobacteraceae	AGORA models	-	-	-	-	-	-	0
Campylobacter showae CSUNSWCD (1244083.3)	F	Bacteria	Proteobacteria	Epsilonproteobacteria	Campylobacterales	Campylobacteraceae	AGORA models	-	-	-	-	-	-	0
Campylobacter upsaliensis JV21 (888826.3)	F	Bacteria	Proteobacteria	Epsilonproteobacteria	Campylobacterales	Campylobacteraceae	AGORA models	-	-	-	-	-	-	0
Capnocytophaga granulosa ATCC 51502 (641143.3)	F	Bacteria	Bacteroidetes	Flavobacteriia	Flavobacteriales	Flavobacteriaceae	AGORA models	-	-	-	-	-	-	0
Capnocytophaga ochracea DSM 7271 (521097.5)	F	Bacteria	Bacteroidetes	Flavobacteriia	Flavobacteriales	Flavobacteriaceae	AGORA models	-	-	-	-	-	-	0
Capnocytophaga sputigena ATCC 33612 (553177.6)	F	Bacteria	Bacteroidetes	Flavobacteriia	Flavobacteriales	Flavobacteriaceae	AGORA models	-	-	-	-	-	-	0
Carboxydothermus hydrogenoformans Z-2901 (246194.6)	F	Bacteria	Firmicutes	Clostridia	Thermoanaerobacterales	Thermoanaerobacteraceae	BMC for xanthine utilization is present	-	-	-	-	-	BMC	1
Catenibacterium mitsuokai DSM 15897 (451640.5)	F	Bacteria	Firmicutes	Erysipelotrichi	Erysipelotrichales	Erysipelotrichaceae	AGORA models	-	-	-	-	-	-	0
Cedecea davisae DSM 4568 (566551.4)	F	Bacteria	Proteobacteria	Gammaproteobacteria	Enterobacterales	Enterobacteriaceae	AGORA models	-	-	-	-	-	-	0
Citrobacter freundii ATCC 8090 = MTCC 1658 (1006003.3)	F	Bacteria	Proteobacteria	Gammaproteobacteria	Enterobacterales	Enterobacteriaceae	AGORA models	BMC	BMC + nBMC	nBMC	-	-	-	2
Citrobacter koseri ATCC BAA-895 (290338.8)	F	Bacteria	Proteobacteria	Gammaproteobacteria	Enterobacterales	Enterobacteriaceae	AGORA models	BMC	BMC	-	-	-	-	2
Citrobacter sp. 30_2 (469595.3)	F	Bacteria	Proteobacteria	Gammaproteobacteria	Enterobacterales	Enterobacteriaceae	AGORA models	BMC	BMC + nBMC	-	-	-	-	2
Citrobacter youngae ATCC 29220 (500640.5)	F	Bacteria	Proteobacteria	Gammaproteobacteria	Enterobacterales	Enterobacteriaceae	AGORA models	BMC	BMC + nBMC	-	-	-	-	2
Clostridiales bacterium 1_7_47FAA (457421.5)	F	Bacteria	Firmicutes	Clostridia	Clostridiales	unclassified_Clostridiales	AGORA models	-	-	BMC	-	-	-	1
Clostridium asparagiforme DSM 15981 (518636.5)	F	Bacteria	Firmicutes	Clostridia	Clostridiales	Clostridiaceae	AGORA models	BMC	-	BMC	-	BMC	-	3
Clostridium bartlettii DSM 16795 (445973.7)	F	Bacteria	Firmicutes	Clostridia	Clostridiales	Clostridiaceae	AGORA models	-	-	nBMC	-	-	-	0
Clostridium beijerinckii NCIMB 8052 (290402.41)	F	Bacteria	Firmicutes	Clostridia	Clostridiales	Clostridiaceae	AGORA models	-	BMC	-	-	-	-	1
Clostridium bolteae ATCC BAA-613 (411902.9)	F	Bacteria	Firmicutes	Clostridia	Clostridiales	Clostridiaceae	AGORA models	-	BMC	-	-	-	-	1
Clostridium botulinum A str. ATCC 19397 (441770.6)	F	Bacteria	Firmicutes	Clostridia	Clostridiales	Clostridiaceae	AGORA models	-	-	BMC	-	-	-	1
Clostridium botulinum A str. ATCC 3502 (413999.7)	F	Bacteria	Firmicutes	Clostridia	Clostridiales	Clostridiaceae	AGORA models	-	-	BMC	-	-	-	1
Clostridium botulinum A str. Hall (441771.6)	F	Bacteria	Firmicutes	Clostridia	Clostridiales	Clostridiaceae	AGORA models	-	-	BMC	-	-	-	1
Clostridium botulinum Bf (445336.4)	D	Bacteria	Firmicutes	Clostridia	Clostridiales	Clostridiaceae	AGORA models	-	-	BMC	-	-	-	1
Clostridium botulinum E1 str. 'BoNT E Beluga' (536233.3)	F	Bacteria	Firmicutes	Clostridia	Clostridiales	Clostridiaceae	AGORA models	-	BMC	BMC	-	-	-	2
Clostridium botulinum F str. 230613 (758678.3)	F	Bacteria	Firmicutes	Clostridia	Clostridiales	Clostridiaceae	AGORA models	-	-	BMC	-	-	-	1
Clostridium butyricum DSM 10702 (1316931.3)	F	Bacteria	Firmicutes	Clostridia	Clostridiales	Clostridiaceae	AGORA models	nBMC	-	-	-	-	-	0
Clostridium butyricum E4 str. BoNT E BL5262 (632245.3)	F	Bacteria	Firmicutes	Clostridia	Clostridiales	Clostridiaceae	AGORA models	-	-	nBMC	-	-	-	0
Clostridium celatum DSM 1785 (545697.3)	F	Bacteria	Firmicutes	Clostridia	Clostridiales	Clostridiaceae	AGORA models	-	BMC	-	-	BMC	-	2
Clostridium citroniae WAL-17108 (742733.3)	D	Bacteria	Firmicutes	Clostridia	Clostridiales	Clostridiaceae	AGORA models	-	-	BMC + nBMC	-	-	-	1
Clostridium clariflavum DSM 19732 (720554.3)	F	Bacteria	Firmicutes	Clostridia	Clostridiales	Clostridiaceae	AGORA models	-	-	-	-	-	-	0
Clostridium clostridioforme CM201 (999410.3)	F	Bacteria	Firmicutes	Clostridia	Clostridiales	Clostridiaceae	AGORA models	-	BMC	-	-	-	-	1
Clostridium difficile CD196 (645462.3)	F	Bacteria	Firmicutes	Clostridia	Clostridiales	Clostridiaceae	AGORA models	BMC	-	nBMC	-	-	-	1
Clostridium difficile NAP07 (525258.3)	F	Bacteria	Firmicutes	Clostridia	Clostridiales	Clostridiaceae	AGORA models	BMC	-	nBMC	-	-	-	1
Clostridium difficile NAP08 (525259.3)	F	Bacteria	Firmicutes	Clostridia	Clostridiales	Clostridiaceae	AGORA models	BMC	-	nBMC	-	-	-	1
Clostridium difficile R20291 (645463.3)	F	Bacteria	Firmicutes	Clostridia	Clostridiales	Clostridiaceae	AGORA models	BMC	-	nBMC	-	-	-	1
Clostridium glycolicum ATCC 14880 (1121315.3)	F	Bacteria	Firmicutes	Clostridia	Clostridiales	Peptostreptococcaceae	AGORA models	-	-	nBMC	-	-	-	0
Clostridium hathewayi 12489931 (999412.4)	D	Bacteria	Firmicutes	Clostridia	Clostridiales	Clostridiaceae	AGORA models	-	-	BMC	-	-	-	1
Clostridium hiranonis DSM 13275 (500633.7)	F	Bacteria	Firmicutes	Clostridia	Clostridiales	Clostridiaceae	AGORA models	-	BMC	-	-	-	-	1
Clostridium hylemonae DSM 15053 (553973.6)	F	Bacteria	Firmicutes	Clostridia	Clostridiales	Clostridiaceae	AGORA models	-	-	nBMC	-	-	-	0
Clostridium innocuum 2959 (999413.4)	F	Bacteria	Firmicutes	Erysipelotrichi	Erysipelotrichales	Erysipelotrichaceae	AGORA models	-	-	-	-	-	-	0
Clostridium leptum DSM 753 (428125.8)	F	Bacteria	Firmicutes	Clostridia	Clostridiales	Clostridiaceae	AGORA models	-	-	-	-	-	-	0
Clostridium methylpentosum DSM 5476 (537013.3)	F	Bacteria	Firmicutes	Clostridia	Clostridiales	Clostridiaceae	AGORA models	-	nBMC	-	-	BMC	-	1
Clostridium nexile DSM 1787 (500632.7)	F	Bacteria	Firmicutes	Clostridia	Clostridiales	Clostridiaceae	AGORA models	-	-	nBMC	-	-	-	0
Clostridium perfringens ATCC 13124 (195103.10)	F	Bacteria	Firmicutes	Clostridia	Clostridiales	Clostridiaceae	AGORA models	BMC	nBMC	-	-	-	-	1
Clostridium ramosum DSM 1402 (445974.6)	F	Bacteria	Firmicutes	Erysipelotrichi	Erysipelotrichales	Erysipelotrichaceae	AGORA models	-	-	-	-	-	-	0
Clostridium saccharolyticum WM1 (610130.3)	F	Bacteria	Firmicutes	Clostridia	Clostridiales	Clostridiaceae	AGORA models	BMC	-	BMC	-	BMC	-	3
Clostridium saccharoperbutylacetonicum N1-4(HMT) (931276.5)	F	Bacteria	Firmicutes	Clostridia	Clostridiales	Clostridiaceae	AGORA models	nBMC	-	-	-	-	-	0
Clostridium sartagoforme AAU1 (1202534.3)	F	Bacteria	Firmicutes	Clostridia	Clostridiales	Clostridiaceae	AGORA models	-	-	BMC	-	-	-	1
Clostridium scindens ATCC 35704 (411468.9)	F	Bacteria	Firmicutes	Clostridia	Clostridiales	Clostridiaceae	AGORA models	-	-	-	-	-	-	0
Clostridium sp. 7_2_43FAA (457396.3)	F	Bacteria	Firmicutes	Clostridia	Clostridiales	Clostridiaceae	AGORA models	-	-	-	-	-	-	0
Clostridium sp. L2-50 (411489.7)	F	Bacteria	Firmicutes	Clostridia	Clostridiales	Clostridiaceae	AGORA models	-	-	-	-	-	-	0
Clostridium sp. M62/1 (411486.3)	F	Bacteria	Firmicutes	Clostridia	Clostridiales	Clostridiaceae	AGORA models	-	-	-	-	-	-	0
Clostridium sp. SS2/1 (411484.7)	F	Bacteria	Firmicutes	Clostridia	Clostridiales	Clostridiaceae	AGORA models	-	-	-	-	-	-	0
Clostridium sp. SY8519 (1042156.4)	F	Bacteria	Firmicutes	Clostridia	Clostridiales	Clostridiaceae	AGORA models	-	-	nBMC	-	-	-	0
Clostridium spiroforme DSM 1552 (428126.7)	F	Bacteria	Firmicutes	Erysipelotrichi	Erysipelotrichales	Erysipelotrichaceae	AGORA models	-	-	-	-	-	-	0
Clostridium sporogenes ATCC 15579 (471871.7)	F	Bacteria	Firmicutes	Clostridia	Clostridiales	Clostridiaceae	AGORA models	-	-	BMC	-	-	-	1
Clostridium sporosphaeroides DSM 1294 (1121334.3)	F	Bacteria	Firmicutes	Clostridia	Clostridiales	Clostridiaceae	AGORA models	-	BMC	-	-	-	-	1
Clostridium sticklandii DSM 519 (499177.3)	F	Bacteria	Firmicutes	Clostridia	Clostridiales	Clostridiaceae	AGORA models	BMC	-	-	-	BMC	-	2
Clostridium symbiosum WAL-14163 (742740.3)	F	Bacteria	Firmicutes	Clostridia	Clostridiales	Clostridiaceae	AGORA models	BMC	-	-	-	-	-	1
Clostridium symbiosum WAL-14673 (742741.3)	F	Bacteria	Firmicutes	Clostridia	Clostridiales	Clostridiaceae	AGORA models	BMC	-	-	-	-	-	1
Clostridium tyrobutyricum DSM 2637 = ATCC 25755 (1121342.4)	F	Bacteria	Firmicutes	Clostridia	Clostridiales	Clostridiaceae	AGORA models	nBMC	-	-	-	-	-	0
Collinsella aerofaciens ATCC 25986 (411903.6)	F	Bacteria	Actinobacteria	Coriobacteriia	Coriobacteriales	Coriobacteriaceae	AGORA models	-	-	-	-	-	-	0
Collinsella intestinalis DSM 13280 (521003.7)	F	Bacteria	Actinobacteria	Coriobacteriia	Coriobacteriales	Coriobacteriaceae	AGORA models	-	-	-	-	-	-	0
Collinsella stercoris DSM 13279 (445975.6)	F	Bacteria	Actinobacteria	Coriobacteriia	Coriobacteriales	Coriobacteriaceae	AGORA models	-	-	-	-	-	-	0
Collinsella tanakaei YIT 12063 (742742.3)	F	Bacteria	Actinobacteria	Coriobacteriia	Coriobacteriales	Coriobacteriaceae	AGORA models	-	-	BMC	-	-	-	1
Coprobacillus sp. 29_1 (469596.3)	F	Bacteria	Firmicutes	Erysipelotrichi	Erysipelotrichales	Erysipelotrichaceae	AGORA models	-	-	-	-	-	-	0
Coprococcus catus GD/7 (717962.3)	F	Bacteria	Firmicutes	Clostridia	Clostridiales	Lachnospiraceae	AGORA models	BMC	-	-	-	-	-	1
Coprococcus comes ATCC 27758 (470146.3)	F	Bacteria	Firmicutes	Clostridia	Clostridiales	Lachnospiraceae	AGORA models	-	-	-	-	-	-	0
Coprococcus eutactus ATCC 27759 (411474.6)	F	Bacteria	Firmicutes	Clostridia	Clostridiales	Lachnospiraceae	AGORA models	-	-	-	-	-	-	0
Corynebacterium ammoniagenes DSM 20306 (649754.3)	F	Bacteria	Actinobacteria	Actinobacteria	Actinomycetales	Corynebacteriaceae	AGORA models	-	-	-	-	-	-	0
Corynebacterium amycolatum SK46 (553204.6)	F	Bacteria	Actinobacteria	Actinobacteria	Actinomycetales	Corynebacteriaceae	AGORA models	-	-	-	-	-	-	0
Corynebacterium aurimucosum ATCC 700975 (Prj:31451) (548476.7)	F	Bacteria	Actinobacteria	Actinobacteria	Actinomycetales	Corynebacteriaceae	AGORA models	-	-	-	-	-	-	0
Corynebacterium durum F0235 (1035195.3)	F	Bacteria	Actinobacteria	Actinobacteria	Actinomycetales	Corynebacteriaceae	AGORA models	-	-	-	-	-	-	0
Corynebacterium glucuronolyticum ATCC 51867 (548477.4)	F	Bacteria	Actinobacteria	Actinobacteria	Actinomycetales	Corynebacteriaceae	AGORA models	-	-	-	-	-	-	0
Corynebacterium kroppenstedtii DSM 44385 (645127.4)	F	Bacteria	Actinobacteria	Actinobacteria	Actinomycetales	Corynebacteriaceae	AGORA models	nBMC	-	-	-	-	-	0
Corynebacterium propinquum DSM 44285 (1121367.3)	F	Bacteria	Actinobacteria	Actinobacteria	Actinomycetales	Corynebacteriaceae	AGORA models	-	-	-	-	-	-	0
Corynebacterium striatum ATCC 6940 (525268.3)	F	Bacteria	Actinobacteria	Actinobacteria	Actinomycetales	Corynebacteriaceae	AGORA models	-	-	-	-	-	-	0
Corynebacterium tuberculostearicum SK141 (553206.4)	F	Bacteria	Actinobacteria	Actinobacteria	Actinomycetales	Corynebacteriaceae	AGORA models	-	-	-	-	-	-	0
Corynebacterium ulcerans 809 (945711.3)	F	Bacteria	Actinobacteria	Actinobacteria	Actinomycetales	Corynebacteriaceae	AGORA models	-	-	-	-	-	-	0
Cronobacter sakazakii ATCC BAA-894 (290339.8)	F	Bacteria	Proteobacteria	Gammaproteobacteria	Enterobacterales	Enterobacteriaceae	AGORA models	-	-	-	-	-	-	0
Cryptobacterium curtum DSM 15641 (469378.5)	F	Bacteria	Actinobacteria	Coriobacteriia	Coriobacteriales	Coriobacteriaceae	AGORA models	-	-	-	-	-	-	0
Curtobacterium flaccumfaciens UCD-AKU (1292022.3)	F	Bacteria	Actinobacteria	Actinobacteria	Actinomycetales	Microbacteriaceae	AGORA models	-	-	-	-	-	-	0
Delftia acidovorans SPH-1 (398578.5)	F	Bacteria	Proteobacteria	Betaproteobacteria	Burkholderiales	Comamonadaceae	AGORA models	-	-	-	-	-	-	0
Desulfovibrio piger ATCC 29098 (411464.8)	F	Bacteria	Proteobacteria	Deltaproteobacteria	Desulfovibrionales	Desulfovibrionaceae	AGORA models	nBMC	-	nBMC	-	-	-	0
Desulfovibrio sp. 3_1_syn3 (457398.5)	F	Bacteria	Proteobacteria	Deltaproteobacteria	Desulfovibrionales	Desulfovibrionaceae	AGORA models	-	-	nBMC	-	-	-	0
Dialister invisus DSM 15470 (592028.3)	F	Bacteria	Firmicutes	Negativicutes	Selenomonadales	Veillonellaceae	AGORA models	-	-	-	-	-	-	0
Dialister succinatiphilus YIT 11850 (742743.3)	F	Bacteria	Firmicutes	Negativicutes	Selenomonadales	Veillonellaceae	AGORA models	-	-	-	-	-	-	0
Dietzia cinnamea P4 (910954.3)	F	Bacteria	Actinobacteria	Actinobacteria	Actinomycetales	Dietziaceae	AGORA models	-	-	-	-	-	-	0
Dorea formicigenerans ATCC 27755 (411461.4)	F	Bacteria	Firmicutes	Clostridia	Clostridiales	Lachnospiraceae	AGORA models	-	-	-	-	-	-	0
Dorea longicatena DSM 13814 (411462.6)	F	Bacteria	Firmicutes	Clostridia	Clostridiales	Lachnospiraceae	AGORA models	-	-	-	-	-	-	0
Dysgonomonas gadei ATCC BAA-286 (742766.3)	F	Bacteria	Bacteroidetes	Bacteroidia	Bacteroidales	Porphyromonadaceae	AGORA models	-	-	-	-	-	-	0
Edwardsiella tarda ATCC 23685 (500638.3)	F	Bacteria	Proteobacteria	Gammaproteobacteria	Enterobacterales	Enterobacteriaceae	AGORA models	-	-	-	-	-	-	0
Edwardsiella tarda FL6-60 (718251.5)	F	Bacteria	Proteobacteria	Gammaproteobacteria	Enterobacterales	Enterobacteriaceae	AGORA models	-	-	-	-	-	-	0
Eggerthella lenta DSM 2243 (479437.5)	F	Bacteria	Actinobacteria	Coriobacteriia	Coriobacteriales	Coriobacteriaceae	AGORA models	-	-	-	-	-	-	0
Eggerthella sp. 1_3_56FAA (665943.3)	F	Bacteria	Actinobacteria	Coriobacteriia	Coriobacteriales	Coriobacteriaceae	AGORA models	-	-	-	-	-	-	0
Eggerthella sp. YY7918 (502558.4)	F	Bacteria	Actinobacteria	Coriobacteriia	Coriobacteriales	Coriobacteriaceae	AGORA models	-	-	-	-	-	-	0
Eggerthia catenaformis OT 569 = DSM 20559 (999415.3)	F	Bacteria	Firmicutes	Erysipelotrichi	Erysipelotrichales	Erysipelotrichaceae	AGORA models	-	-	-	-	-	-	0
Eikenella corrodens ATCC 23834 (546274.4)	F	Bacteria	Proteobacteria	Betaproteobacteria	Neisseriales	Neisseriaceae	AGORA models	-	-	-	-	-	-	0
Enterobacter aerogenes KCTC 2190 (1028307.3)	F	Bacteria	Proteobacteria	Gammaproteobacteria	Enterobacterales	Enterobacteriaceae	AGORA models	-	-	BMC	-	-	-	1
Enterobacter asburiae LF7a (640513.3)	F	Bacteria	Proteobacteria	Gammaproteobacteria	Enterobacterales	Enterobacteriaceae	AGORA models	-	-	-	-	-	-	0
Enterobacter cancerogenus ATCC 35316 (500639.8)	F	Bacteria	Proteobacteria	Gammaproteobacteria	Enterobacterales	Enterobacteriaceae	AGORA models	-	-	nBMC	-	-	-	0
Enterobacter cloacae EcWSU1 (1045856.3)	F	Bacteria	Proteobacteria	Gammaproteobacteria	Enterobacterales	Enterobacteriaceae	AGORA models	-	-	-	-	-	-	0
Enterobacter hormaechei YT2 (1259823.3)	F	Bacteria	Proteobacteria	Gammaproteobacteria	Enterobacterales	Enterobacteriaceae	AGORA models	-	-	-	-	-	-	0
Enterobacter hormaechei YT3 (1260282.3)	F	Bacteria	Proteobacteria	Gammaproteobacteria	Enterobacterales	Enterobacteriaceae	AGORA models	-	-	-	-	-	-	0
Enterobacteriaceae bacterium 9_2_54FAA (469613.3)	F	Bacteria	Proteobacteria	Gammaproteobacteria	Enterobacterales	Enterobacteriaceae	AGORA models	-	BMC	-	-	-	-	1
Enterococcus asini ATCC 700915 (1158606.4)	F	Bacteria	Firmicutes	Bacilli	Lactobacillales	Enterococcaceae	AGORA models	-	-	BMC	-	-	-	1
Enterococcus avium ATCC 14025 (1140002.4)	F	Bacteria	Firmicutes	Bacilli	Lactobacillales	Enterococcaceae	AGORA models	BMC	BMC	BMC + nBMC	-	-	-	3
Enterococcus caccae ATCC BAA-1240 (1158612.4)	F	Bacteria	Firmicutes	Bacilli	Lactobacillales	Enterococcaceae	AGORA models	-	-	BMC	-	-	-	1
Enterococcus casseliflavus ATCC 12755 (888066.3)	F	Bacteria	Firmicutes	Bacilli	Lactobacillales	Enterococcaceae	AGORA models	-	-	-	-	-	-	0
Enterococcus cecorum DSM 20682 = ATCC 43198 (1121864.4)	F	Bacteria	Firmicutes	Bacilli	Lactobacillales	Enterococcaceae	AGORA models	-	-	-	-	-	-	0
Enterococcus dispar ATCC 51266 (1139219.4)	F	Bacteria	Firmicutes	Bacilli	Lactobacillales	Enterococcaceae	AGORA models	-	-	-	-	-	-	0
Enterococcus durans ATCC 6056 (1140001.4)	F	Bacteria	Firmicutes	Bacilli	Lactobacillales	Enterococcaceae	AGORA models	-	-	-	-	-	-	0
Enterococcus faecalis OG1RF (474186.5)	F	Bacteria	Firmicutes	Bacilli	Lactobacillales	Enterococcaceae	AGORA models	BMC	-	-	-	-	-	1
Enterococcus faecalis TX0104 (491074.3)	F	Bacteria	Firmicutes	Bacilli	Lactobacillales	Enterococcaceae	AGORA models	BMC	-	-	-	-	-	1
Enterococcus faecalis TX1322 (525278.3)	F	Bacteria	Firmicutes	Bacilli	Lactobacillales	Enterococcaceae	AGORA models	BMC	-	-	-	-	-	1
Enterococcus faecalis TX2134 (749518.3)	F	Bacteria	Firmicutes	Bacilli	Lactobacillales	Enterococcaceae	AGORA models	BMC	-	-	-	-	-	1
Enterococcus faecalis V583 (226185.9)	F	Bacteria	Firmicutes	Bacilli	Lactobacillales	Enterococcaceae	AGORA models	BMC	-	-	-	-	-	1
Enterococcus faecium TX1330 (525279.3)	F	Bacteria	Firmicutes	Bacilli	Lactobacillales	Enterococcaceae	AGORA models	-	-	-	-	-	-	0
Enterococcus gallinarum EG2 (565653.4)	F	Bacteria	Firmicutes	Bacilli	Lactobacillales	Enterococcaceae	AGORA models	-	-	-	-	-	-	0
Enterococcus hirae ATCC 9790 (768486.3)	F	Bacteria	Firmicutes	Bacilli	Lactobacillales	Enterococcaceae	AGORA models	-	-	-	-	-	-	0
Enterococcus phoeniculicola ATCC BAA-412 (1158610.4)	F	Bacteria	Firmicutes	Bacilli	Lactobacillales	Enterococcaceae	AGORA models	-	-	BMC	-	-	-	1
Enterococcus sp. 7L76 (657310.3)	F	Bacteria	Firmicutes	Bacilli	Lactobacillales	Enterococcaceae	AGORA models	BMC	-	-	-	-	-	1
Erysipelotrichaceae bacterium 3_1_53 (658659.3)	F	Bacteria	Firmicutes	Erysipelotrichi	Erysipelotrichales	Erysipelotrichaceae	AGORA models	-	-	-	-	-	-	0
Erysipelotrichaceae bacterium 5_2_54FAA (552396.3)	F	Bacteria	Firmicutes	Erysipelotrichi	Erysipelotrichales	Erysipelotrichaceae	AGORA models	-	-	-	-	-	-	0
Escherichia albertii TW07627 (502347.3)	F	Bacteria	Proteobacteria	Gammaproteobacteria	Enterobacterales	Enterobacteriaceae	AGORA models	-	BMC	-	-	-	-	1
Escherichia coli O157:H7 str. Sakai (386585.9)	F	Bacteria	Proteobacteria	Gammaproteobacteria	Enterobacterales	Enterobacteriaceae	AGORA models	BMC	-	-	-	-	-	1
Escherichia coli SE11 (409438.11)	F	Bacteria	Proteobacteria	Gammaproteobacteria	Enterobacterales	Enterobacteriaceae	AGORA models	BMC	-	-	-	-	-	1
Escherichia coli str. K-12 substr. MG1655 (511145.12)	F	Bacteria	Proteobacteria	Gammaproteobacteria	Enterobacterales	Enterobacteriaceae	AGORA models	BMC	-	BMC	-	-	-	2
Escherichia coli UTI89 (364106.8)	F	Bacteria	Proteobacteria	Gammaproteobacteria	Enterobacterales	Enterobacteriaceae	AGORA models	BMC	-	-	-	-	-	1
Escherichia fergusonii ATCC 35469 (585054.5)	F	Bacteria	Proteobacteria	Gammaproteobacteria	Enterobacterales	Enterobacteriaceae	AGORA models	BMC	BMC	BMC	-	-	-	3
Escherichia hermannii NBRC 105704 (1115512.3)	F	Bacteria	Proteobacteria	Gammaproteobacteria	Enterobacterales	Enterobacteriaceae	AGORA models	nBMC	BMC	-	-	-	-	1
Escherichia sp. 1_1_43 (457400.3)	D	Bacteria	Proteobacteria	Gammaproteobacteria	Enterobacterales	Enterobacteriaceae	AGORA models	-	-	-	-	-	-	0
Escherichia sp. 3_2_53FAA (469598.5)	F	Bacteria	Proteobacteria	Gammaproteobacteria	Enterobacterales	Enterobacteriaceae	AGORA models	BMC	BMC	-	-	-	-	2
Escherichia sp. 4_1_40B (457401.3)	F	Bacteria	Proteobacteria	Gammaproteobacteria	Enterobacterales	Enterobacteriaceae	AGORA models	BMC	-	-	-	-	-	1
Eubacterium biforme DSM 3989 (518637.5)	F	Bacteria	Firmicutes	Erysipelotrichi	Erysipelotrichales	Erysipelotrichaceae	AGORA models	-	-	-	-	-	-	0
Eubacterium cellulosolvens 6 (633697.3)	F	Bacteria	Firmicutes	Clostridia	Clostridiales	Eubacteriaceae	AGORA models	-	-	nBMC	-	-	-	0
Eubacterium cylindroides T2-87 (717960.3)	D	Bacteria	Firmicutes	Erysipelotrichi	Erysipelotrichales	Erysipelotrichaceae	AGORA models	-	-	-	-	-	-	0
Eubacterium dolichum DSM 3991 (428127.7)	F	Bacteria	Firmicutes	Erysipelotrichi	Erysipelotrichales	Erysipelotrichaceae	AGORA models	-	-	-	-	-	-	0
Eubacterium eligens ATCC 27750 (515620.4)	F	Bacteria	Firmicutes	Clostridia	Clostridiales	Eubacteriaceae	AGORA models	-	-	-	-	-	-	0
Eubacterium hallii DSM 3353 (411469.3)	F	Bacteria	Firmicutes	Clostridia	Clostridiales	Eubacteriaceae	AGORA models	-	BMC + nBMC	-	-	-	-	1
Eubacterium limosum KIST612 (903814.3)	F	Bacteria	Firmicutes	Clostridia	Clostridiales	Eubacteriaceae	AGORA models	-	BMC	-	-	-	-	1
Eubacterium rectale ATCC 33656 (515619.6)	F	Bacteria	Firmicutes	Clostridia	Clostridiales	Eubacteriaceae	AGORA models	-	-	-	-	-	-	0
Eubacterium rectale M104/1 (657317.3)	F	Bacteria	Firmicutes	Clostridia	Clostridiales	Eubacteriaceae	AGORA models	-	-	-	-	-	-	0
Eubacterium saphenum ATCC 49989 (592031.3)	F	Bacteria	Firmicutes	Clostridia	Clostridiales	Eubacteriaceae	AGORA models	-	-	-	-	-	-	0
Eubacterium siraeum 70/3 (657319.3)	F	Bacteria	Firmicutes	Clostridia	Clostridiales	Eubacteriaceae	AGORA models	-	-	-	-	-	-	0
Eubacterium siraeum DSM 15702 (428128.7)	F	Bacteria	Firmicutes	Clostridia	Clostridiales	Eubacteriaceae	AGORA models	-	-	-	-	-	-	0
Eubacterium ventriosum ATCC 27560 (411463.4)	F	Bacteria	Firmicutes	Clostridia	Clostridiales	Eubacteriaceae	AGORA models	-	-	-	-	-	-	0
Faecalibacterium cf. prausnitzii KLE1255 (748224.3)	F	Bacteria	Firmicutes	Clostridia	Clostridiales	Ruminococcaceae	AGORA models	-	-	-	-	-	-	0
Faecalibacterium prausnitzii L2-6 (718252.3)	F	Bacteria	Firmicutes	Clostridia	Clostridiales	Ruminococcaceae	AGORA models	-	-	-	-	-	-	0
Faecalibacterium prausnitzii M21/2 (411485.10)	F	Bacteria	Firmicutes	Clostridia	Clostridiales	Ruminococcaceae	AGORA models	-	-	-	-	-	-	0
Faecalibacterium prausnitzii SL3/3 (657322.3)	F	Bacteria	Firmicutes	Clostridia	Clostridiales	Ruminococcaceae	AGORA models	-	-	-	-	-	-	0
Filifactor alocis ATCC 35896 (546269.5)	F	Bacteria	Firmicutes	Clostridia	Clostridiales	Peptostreptococcaceae	AGORA models	-	-	-	-	-	-	0
Finegoldia magna ATCC 29328 (334413.6)	F	Bacteria	Firmicutes	Clostridia	Clostridiales	Clostridiales_Family_XI	AGORA models	-	-	-	-	-	-	0
Flavonifractor plautii ATCC 29863 (411475.3)	D	Bacteria	Firmicutes	Clostridia	Clostridiales	unclassified_Clostridiales	AGORA models	BMC + nBMC	BMC	nBMC	-	-	-	2
Fusobacterium gonidiaformans 3-1-5R (469605.7)	F	Bacteria	Fusobacteria	Fusobacteriia	Fusobacteriales	Fusobacteriaceae	AGORA models	-	-	-	-	-	-	0
Fusobacterium gonidiaformans ATCC 25563 (469615.3)	F	Bacteria	Fusobacteria	Fusobacteriia	Fusobacteriales	Fusobacteriaceae	AGORA models	-	-	-	-	-	-	0
Fusobacterium mortiferum ATCC 9817 (469616.3)	F	Bacteria	Fusobacteria	Fusobacteriia	Fusobacteriales	Fusobacteriaceae	AGORA models	-	-	-	-	-	-	0
Fusobacterium necrophorum D12 (556263.8)	D	Bacteria	Fusobacteria	Fusobacteriia	Fusobacteriales	Fusobacteriaceae	AGORA models	-	-	-	-	-	-	0
Fusobacterium nucleatum subsp. animalis 4_8 (469607.3)	F	Bacteria	Fusobacteria	Fusobacteriia	Fusobacteriales	Fusobacteriaceae	AGORA models	BMC	BMC	-	-	-	-	2
Fusobacterium nucleatum subsp. vincentii 3_1_27 (469602.7)	F	Bacteria	Fusobacteria	Fusobacteriia	Fusobacteriales	Fusobacteriaceae	AGORA models	BMC	-	-	-	-	-	1
Fusobacterium nucleatum subsp. vincentii 3_1_36A2 (469604.7)	F	Bacteria	Fusobacteria	Fusobacteriia	Fusobacteriales	Fusobacteriaceae	AGORA models	BMC	-	-	-	-	-	1
Fusobacterium nucleatum subsp. vincentii 4_1_13 (469606.8)	F	Bacteria	Fusobacteria	Fusobacteriia	Fusobacteriales	Fusobacteriaceae	AGORA models	BMC	-	-	-	-	-	1
Fusobacterium periodonticum 1_1_41FAA (469621.8)	F	Bacteria	Fusobacteria	Fusobacteriia	Fusobacteriales	Fusobacteriaceae	AGORA models	-	BMC	-	-	-	-	1
Fusobacterium periodonticum 2_1_31 (469599.8)	F	Bacteria	Fusobacteria	Fusobacteriia	Fusobacteriales	Fusobacteriaceae	AGORA models	BMC	-	-	-	-	-	1
Fusobacterium russii ATCC 25533 (1278306.3)	F	Bacteria	Fusobacteria	Fusobacteriia	Fusobacteriales	Fusobacteriaceae	AGORA models	-	-	-	-	-	-	0
Fusobacterium sp. 3_1_33 (469603.3)	F	Bacteria	Fusobacteria	Fusobacteriia	Fusobacteriales	Fusobacteriaceae	AGORA models	BMC	BMC	-	-	-	-	2
Fusobacterium sp. 7_1 (457405.3)	F	Bacteria	Fusobacteria	Fusobacteriia	Fusobacteriales	Fusobacteriaceae	AGORA models	BMC	BMC	-	-	-	-	2
Fusobacterium sp. D11 (556264.3)	F	Bacteria	Fusobacteria	Fusobacteriia	Fusobacteriales	Fusobacteriaceae	AGORA models	BMC	BMC	-	-	-	-	2
Fusobacterium ulcerans ATCC 49185 (469617.3)	F	Bacteria	Fusobacteria	Fusobacteriia	Fusobacteriales	Fusobacteriaceae	AGORA models	-	BMC	-	-	-	-	1
Fusobacterium varium ATCC 27725 (469618.3)	F	Bacteria	Fusobacteria	Fusobacteriia	Fusobacteriales	Fusobacteriaceae	AGORA models	BMC	BMC	-	-	-	-	2
Gemella haemolysans ATCC 10379 (546270.5)	F	Bacteria	Firmicutes	Bacilli	Bacillales	Bacillales_Family_XI	AGORA models	-	-	-	-	-	-	0
Gemella moribillum M424 (562982.3)	F	Bacteria	Firmicutes	Bacilli	Bacillales	Bacillales_Family_XI	AGORA models	-	-	-	-	-	-	0
Gemella sanguinis M325 (562983.3)	F	Bacteria	Firmicutes	Bacilli	Bacillales	Bacillales_Family_XI	AGORA models	-	-	-	-	-	-	0
Gordonia rubripertincta NBRC 101908 (1077975.4)	F	Bacteria	Actinobacteria	Actinobacteria	Actinomycetales	Gordoniaceae	AGORA models	nBMC	-	-	-	-	-	0
Gordonia terrae C-6 (1316928.3)	F	Bacteria	Actinobacteria	Actinobacteria	Actinomycetales	Gordoniaceae	AGORA models	nBMC	-	-	-	-	-	0
Gordonia terrae NBRC 100016 (1089454.3)	F	Bacteria	Actinobacteria	Actinobacteria	Actinomycetales	Gordoniaceae	AGORA models	nBMC	-	-	-	-	-	0
Gordonibacter pamelaeae 7-10-1-b (657308.3)	D	Bacteria	Actinobacteria	Coriobacteriia	Coriobacteriales	Coriobacteriaceae	AGORA models	-	-	-	-	-	-	0
Granulicatella adiacens ATCC 49175 (638301.3)	F	Bacteria	Firmicutes	Bacilli	Lactobacillales	Carnobacteriaceae	AGORA models	-	-	-	-	-	-	0
Granulicatella elegans ATCC 700633 (626369.3)	F	Bacteria	Firmicutes	Bacilli	Lactobacillales	Carnobacteriaceae	AGORA models	-	-	-	-	-	-	0
Grimontia hollisae CIP 101886 (675812.3)	F	Bacteria	Proteobacteria	Gammaproteobacteria	Vibrionales	Vibrionaceae	AGORA models	-	-	-	-	-	-	0
Haemophilus haemolyticus M19501 (1028803.3)	F	Bacteria	Proteobacteria	Gammaproteobacteria	Pasteurellales	Pasteurellaceae	AGORA models	-	-	-	-	-	-	0
Haemophilus parainfluenzae T3T1 (862965.3)	F	Bacteria	Proteobacteria	Gammaproteobacteria	Pasteurellales	Pasteurellaceae	AGORA models	-	-	-	-	-	-	0
Haemophilus sputorum CCUG 13788 (1035839.4)	F	Bacteria	Proteobacteria	Gammaproteobacteria	Pasteurellales	Pasteurellaceae	AGORA models	-	-	-	-	-	-	0
Hafnia alvei ATCC 51873 (1002364.3)	F	Bacteria	Proteobacteria	Gammaproteobacteria	Enterobacterales	Enterobacteriaceae	AGORA models	-	BMC	-	-	-	-	1
Helicobacter bilis ATCC 43879 (613026.4)	F	Bacteria	Proteobacteria	Epsilonproteobacteria	Campylobacterales	Helicobacteraceae	AGORA models	-	-	-	-	-	-	0
Helicobacter canadensis MIT 98-5491 (Prj:30719) (537970.9)	F	Bacteria	Proteobacteria	Epsilonproteobacteria	Campylobacterales	Helicobacteraceae	AGORA models	-	-	-	-	-	-	0
Helicobacter cinaedi CCUG 18818 (537971.5)	F	Bacteria	Proteobacteria	Epsilonproteobacteria	Campylobacterales	Helicobacteraceae	AGORA models	-	-	-	-	-	-	0
Helicobacter pullorum MIT 98-5489 (537972.5)	F	Bacteria	Proteobacteria	Epsilonproteobacteria	Campylobacterales	Helicobacteraceae	AGORA models	-	-	-	-	-	-	0
Helicobacter pylori 26695 (85962.8)	F	Bacteria	Proteobacteria	Epsilonproteobacteria	Campylobacterales	Helicobacteraceae	AGORA models	-	-	-	-	-	-	0
Helicobacter winghamensis ATCC BAA-430 (556267.4)	F	Bacteria	Proteobacteria	Epsilonproteobacteria	Campylobacterales	Helicobacteraceae	AGORA models	-	-	-	-	-	-	0
Holdemania filiformis DSM 12042 (545696.5)	F	Bacteria	Firmicutes	Erysipelotrichi	Erysipelotrichales	Erysipelotrichaceae	AGORA models	-	-	-	-	-	-	0
Kingella oralis ATCC 51147 (629741.3)	D	Bacteria	Proteobacteria	Betaproteobacteria	Neisseriales	Neisseriaceae	AGORA models	-	-	-	-	-	-	0
Klebsiella pneumoniae subsp. pneumoniae MGH 78578 (272620.9)	F	Bacteria	Proteobacteria	Gammaproteobacteria	Enterobacterales	Enterobacteriaceae	AGORA models	BMC + nBMC	BMC + nBMC	-	-	-	-	2
Klebsiella sp. 1_1_55 (469608.3)	F	Bacteria	Proteobacteria	Gammaproteobacteria	Enterobacterales	Enterobacteriaceae	AGORA models	BMC + nBMC	BMC + nBMC	-	-	-	-	2
Kocuria palustris PEL (1236550.3)	F	Bacteria	Actinobacteria	Actinobacteria	Actinomycetales	Micrococcaceae	AGORA models	-	-	-	-	-	-	0
Kocuria rhizophila DC2201 (378753.5)	F	Bacteria	Actinobacteria	Actinobacteria	Actinomycetales	Micrococcaceae	AGORA models	-	-	-	-	-	-	0
Kytococcus sedentarius DSM 20547 (478801.5)	F	Bacteria	Actinobacteria	Actinobacteria	Actinomycetales	Dermacoccaceae	AGORA models	-	-	-	-	-	-	0
Lachnospiraceae bacterium 5_1_63FAA (658089.3)	F	Bacteria	Firmicutes	Clostridia	Clostridiales	Lachnospiraceae	AGORA models	-	-	nBMC	-	-	-	0
Lachnospiraceae bacterium 8_1_57FAA (665951.3)	F	Bacteria	Firmicutes	Clostridia	Clostridiales	Lachnospiraceae	AGORA models	nBMC	-	-	-	-	-	0
Lactobacillus acidophilus ATCC 4796 (525306.3)	F	Bacteria	Firmicutes	Bacilli	Lactobacillales	Lactobacillaceae	AGORA models	-	-	-	-	-	-	0
Lactobacillus acidophilus NCFM (272621.13)	F	Bacteria	Firmicutes	Bacilli	Lactobacillales	Lactobacillaceae	AGORA models	-	-	-	-	-	-	0
Lactobacillus amylolyticus DSM 11664 (585524.3)	F	Bacteria	Firmicutes	Bacilli	Lactobacillales	Lactobacillaceae	AGORA models	-	-	-	-	-	-	0
Lactobacillus amylovorus GRL 1112 (695560.3)	F	Bacteria	Firmicutes	Bacilli	Lactobacillales	Lactobacillaceae	AGORA models	-	-	-	-	-	-	0
Lactobacillus animalis KCTC 3501 (930942.3)	F	Bacteria	Firmicutes	Bacilli	Lactobacillales	Lactobacillaceae	AGORA models	-	-	-	-	-	-	0
Lactobacillus antri DSM 16041 (525309.3)	F	Bacteria	Firmicutes	Bacilli	Lactobacillales	Lactobacillaceae	AGORA models	-	-	-	-	-	-	0
Lactobacillus brevis ATCC 367 (387344.15)	F	Bacteria	Firmicutes	Bacilli	Lactobacillales	Lactobacillaceae	AGORA models	-	BMC	-	-	-	-	1
Lactobacillus brevis subsp. gravesensis ATCC 27305 (525310.3)	F	Bacteria	Firmicutes	Bacilli	Lactobacillales	Lactobacillaceae	AGORA models	nBMC	-	-	-	-	-	0
Lactobacillus buchneri ATCC 11577 (525318.3)	F	Bacteria	Firmicutes	Bacilli	Lactobacillales	Lactobacillaceae	AGORA models	nBMC	-	-	-	-	-	0
Lactobacillus casei ATCC 334 (321967.11)	F	Bacteria	Firmicutes	Bacilli	Lactobacillales	Lactobacillaceae	AGORA models	-	-	-	-	-	-	0
Lactobacillus casei BL23 (543734.4)	F	Bacteria	Firmicutes	Bacilli	Lactobacillales	Lactobacillaceae	AGORA models	-	-	-	-	-	-	0
Lactobacillus coleohominis 101-4-CHN (575594.3)	F	Bacteria	Firmicutes	Bacilli	Lactobacillales	Lactobacillaceae	AGORA models	-	-	-	-	-	-	0
Lactobacillus coryniformis subsp. coryniformis CECT 5711 (1185325.3)	F	Bacteria	Firmicutes	Bacilli	Lactobacillales	Lactobacillaceae	AGORA models	BMC + nBMC	BMC	-	-	-	-	2
Lactobacillus crispatus 125-2-CHN (575595.3)	F	Bacteria	Firmicutes	Bacilli	Lactobacillales	Lactobacillaceae	AGORA models	-	-	-	-	-	-	0
Lactobacillus curvatus CRL 705 (1074451.3)	F	Bacteria	Firmicutes	Bacilli	Lactobacillales	Lactobacillaceae	AGORA models	-	-	-	-	-	-	0
Lactobacillus delbrueckii subsp. bulgaricus ATCC 11842 (390333.7)	F	Bacteria	Firmicutes	Bacilli	Lactobacillales	Lactobacillaceae	AGORA models	-	-	-	-	-	-	0
Lactobacillus delbrueckii subsp. bulgaricus ATCC BAA-365 (321956.7)	F	Bacteria	Firmicutes	Bacilli	Lactobacillales	Lactobacillaceae	AGORA models	-	-	-	-	-	-	0
Lactobacillus fermentum ATCC 14931 (525325.3)	F	Bacteria	Firmicutes	Bacilli	Lactobacillales	Lactobacillaceae	AGORA models	-	-	-	-	-	-	0
Lactobacillus fermentum IFO 3956 (334390.5)	F	Bacteria	Firmicutes	Bacilli	Lactobacillales	Lactobacillaceae	AGORA models	-	-	-	-	-	-	0
Lactobacillus gasseri ATCC 33323 (324831.13)	F	Bacteria	Firmicutes	Bacilli	Lactobacillales	Lactobacillaceae	AGORA models	-	-	-	-	-	-	0
Lactobacillus gastricus PS3 (1144300.3)	D	Bacteria	Firmicutes	Bacilli	Lactobacillales	Lactobacillaceae	AGORA models	-	-	-	-	-	-	0
Lactobacillus helveticus DPC 4571 (405566.6)	F	Bacteria	Firmicutes	Bacilli	Lactobacillales	Lactobacillaceae	AGORA models	-	-	-	-	-	-	0
Lactobacillus helveticus DSM 20075 (585520.4)	F	Bacteria	Firmicutes	Bacilli	Lactobacillales	Lactobacillaceae	AGORA models	-	-	-	-	-	-	0
Lactobacillus hilgardii ATCC 8290 (525327.3)	F	Bacteria	Firmicutes	Bacilli	Lactobacillales	Lactobacillaceae	AGORA models	nBMC	-	-	-	-	-	0
Lactobacillus iners DSM 13335 (525328.4)	F	Bacteria	Firmicutes	Bacilli	Lactobacillales	Lactobacillaceae	AGORA models	-	-	-	-	-	-	0
Lactobacillus jensenii 1153 (440497.10)	D	Bacteria	Firmicutes	Bacilli	Lactobacillales	Lactobacillaceae	AGORA models	-	-	-	-	-	-	0
Lactobacillus johnsonii DPC 6026 (909954.3)	F	Bacteria	Firmicutes	Bacilli	Lactobacillales	Lactobacillaceae	AGORA models	-	-	-	-	-	-	0
Lactobacillus johnsonii NCC 533 (257314.6)	F	Bacteria	Firmicutes	Bacilli	Lactobacillales	Lactobacillaceae	AGORA models	-	-	-	-	-	-	0
Lactobacillus mucosae LM1 (1130798.3)	F	Bacteria	Firmicutes	Bacilli	Lactobacillales	Lactobacillaceae	AGORA models	-	-	-	-	-	-	0
Lactobacillus oris F0423 (944562.4)	F	Bacteria	Firmicutes	Bacilli	Lactobacillales	Lactobacillaceae	AGORA models	-	-	-	-	-	-	0
Lactobacillus paracasei subsp. paracasei 8700:2 (537973.8)	F	Bacteria	Firmicutes	Bacilli	Lactobacillales	Lactobacillaceae	AGORA models	-	-	-	-	-	-	0
Lactobacillus paracasei subsp. paracasei ATCC 25302 (525337.3)	F	Bacteria	Firmicutes	Bacilli	Lactobacillales	Lactobacillaceae	AGORA models	-	-	-	-	-	-	0
Lactobacillus pentosus KCA1 (1136177.4)	F	Bacteria	Firmicutes	Bacilli	Lactobacillales	Lactobacillaceae	AGORA models	-	-	-	-	-	-	0
Lactobacillus plantarum JDM1 (644042.3)	F	Bacteria	Firmicutes	Bacilli	Lactobacillales	Lactobacillaceae	AGORA models	-	-	-	-	-	-	0
Lactobacillus plantarum subsp. plantarum ATCC 14917 (525338.3)	F	Bacteria	Firmicutes	Bacilli	Lactobacillales	Lactobacillaceae	AGORA models	-	-	-	-	-	-	0
Lactobacillus plantarum WCFS1 (220668.9)	F	Bacteria	Firmicutes	Bacilli	Lactobacillales	Lactobacillaceae	AGORA models	-	-	-	-	-	-	0
Lactobacillus reuteri CF48-3A (525341.3)	F	Bacteria	Firmicutes	Bacilli	Lactobacillales	Lactobacillaceae	AGORA models	-	BMC	-	-	-	-	1
Lactobacillus reuteri JCM 1112 (557433.4)	F	Bacteria	Firmicutes	Bacilli	Lactobacillales	Lactobacillaceae	AGORA models	-	BMC	-	-	-	-	1
Lactobacillus reuteri MM2-3 (585517.3)	D	Bacteria	Firmicutes	Bacilli	Lactobacillales	Lactobacillaceae	AGORA models	-	BMC	-	-	-	-	1
Lactobacillus reuteri MM4-1A (548485.3)	F	Bacteria	Firmicutes	Bacilli	Lactobacillales	Lactobacillaceae	AGORA models	-	BMC	-	-	-	-	1
Lactobacillus reuteri SD2112 (491077.3)	F	Bacteria	Firmicutes	Bacilli	Lactobacillales	Lactobacillaceae	AGORA models	-	BMC	-	-	-	-	1
Lactobacillus rhamnosus GG (Prj:40637) (568703.30)	F	Bacteria	Firmicutes	Bacilli	Lactobacillales	Lactobacillaceae	AGORA models	-	-	-	-	-	-	0
Lactobacillus rhamnosus LMS2-1 (525361.3)	F	Bacteria	Firmicutes	Bacilli	Lactobacillales	Lactobacillaceae	AGORA models	-	-	-	-	-	-	0
Lactobacillus ruminis ATCC 25644 (525362.3)	F	Bacteria	Firmicutes	Bacilli	Lactobacillales	Lactobacillaceae	AGORA models	-	-	-	-	-	-	0
Lactobacillus sakei subsp. sakei 23K (314315.12)	F	Bacteria	Firmicutes	Bacilli	Lactobacillales	Lactobacillaceae	AGORA models	-	-	-	-	-	-	0
Lactobacillus salivarius ATCC 11741 (525364.3)	F	Bacteria	Firmicutes	Bacilli	Lactobacillales	Lactobacillaceae	AGORA models	-	-	-	-	-	-	0
Lactobacillus salivarius UCC118 (362948.14)	F	Bacteria	Firmicutes	Bacilli	Lactobacillales	Lactobacillaceae	AGORA models	-	-	-	-	-	-	0
Lactobacillus ultunensis DSM 16047 (525365.3)	F	Bacteria	Firmicutes	Bacilli	Lactobacillales	Lactobacillaceae	AGORA models	-	-	-	-	-	-	0
Lactobacillus vaginalis ATCC 49540 (525366.3)	D	Bacteria	Firmicutes	Bacilli	Lactobacillales	Lactobacillaceae	AGORA models	-	-	-	-	-	-	0
Lactococcus garvieae ATCC 49156 (420889.6)	F	Bacteria	Firmicutes	Bacilli	Lactobacillales	Streptococcaceae	AGORA models	-	-	-	-	-	-	0
Lactococcus raffinolactis 4877 (1215915.3)	F	Bacteria	Firmicutes	Bacilli	Lactobacillales	Streptococcaceae	AGORA models	-	-	-	-	-	-	0
Laribacter hongkongensis HLHK9 (557598.3)	F	Bacteria	Proteobacteria	Betaproteobacteria	Neisseriales	Neisseriaceae	AGORA models	-	-	-	-	-	-	0
Lautropia mirabilis ATCC 51599 (887898.3)	F	Bacteria	Proteobacteria	Betaproteobacteria	Burkholderiales	Burkholderiaceae	AGORA models	-	-	-	-	-	-	0
Leptotrichia buccalis C-1013-b (523794.5)	F	Bacteria	Fusobacteria	Fusobacteriia	Fusobacteriales	Leptotrichiaceae	AGORA models	BMC	-	-	-	-	-	1
Leuconostoc argentinum KCTC 3773 (886872.3)	F	Bacteria	Firmicutes	Bacilli	Lactobacillales	Leuconostocaceae	AGORA models	-	-	-	-	-	-	0
Leuconostoc gelidum JB7 (1229756.3)	F	Bacteria	Firmicutes	Bacilli	Lactobacillales	Leuconostocaceae	AGORA models	-	-	-	-	-	-	0
Leuconostoc mesenteroides subsp. cremoris ATCC 19254 (586220.3)	F	Bacteria	Firmicutes	Bacilli	Lactobacillales	Leuconostocaceae	AGORA models	-	-	-	-	-	-	0
Listeria grayi DSM 20601 (525367.9)	F	Bacteria	Firmicutes	Bacilli	Bacillales	Listeriaceae	AGORA models	-	-	-	-	-	-	0
Listeria monocytogenes Finland 1988 (393127.4)	F	Bacteria	Firmicutes	Bacilli	Bacillales	Listeriaceae	AGORA models	BMC	BMC	-	-	-	-	2
Listeria monocytogenes FSL R2-561 (393126.4)	F	Bacteria	Firmicutes	Bacilli	Bacillales	Listeriaceae	AGORA models	BMC	BMC	-	-	-	-	2
Listeria monocytogenes J0161 (393130.8)	F	Bacteria	Firmicutes	Bacilli	Bacillales	Listeriaceae	AGORA models	BMC	BMC	-	-	-	-	2
Listeria monocytogenes serotype 7 str. SLCC2482 (1639.166)	F	Bacteria	Firmicutes	Bacilli	Bacillales	Listeriaceae	AGORA models	BMC	BMC	-	-	-	-	2
Listeria monocytogenes SLCC2378 (879088.3)	F	Bacteria	Firmicutes	Bacilli	Bacillales	Listeriaceae	AGORA models	BMC	BMC	-	-	-	-	2
Listeria monocytogenes SLCC2540 (879089.3)	F	Bacteria	Firmicutes	Bacilli	Bacillales	Listeriaceae	AGORA models	BMC	BMC	-	-	-	-	2
Listeria monocytogenes SLCC7179 (879090.3)	F	Bacteria	Firmicutes	Bacilli	Bacillales	Listeriaceae	AGORA models	BMC	BMC	-	-	-	-	2
Listeria monocytogenes str. 4b F2365 (265669.9)	F	Bacteria	Firmicutes	Bacilli	Bacillales	Listeriaceae	AGORA models	BMC	BMC	-	-	-	-	2
Lysinibacillus fusiformis ZB2 (1231627.3)	F	Bacteria	Firmicutes	Bacilli	Bacillales	Bacillaceae	AGORA models	BMC	-	-	-	BMC	-	2
Lysinibacillus sphaericus C3-41 (444177.5)	D	Bacteria	Firmicutes	Bacilli	Bacillales	Bacillaceae	AGORA models	BMC	-	-	-	-	-	1
Megamonas funiformis YIT 11815 (742816.3)	F	Bacteria	Firmicutes	Negativicutes	Selenomonadales	Veillonellaceae	AGORA models	-	-	-	-	-	-	0
Megamonas hypermegale ART12/1 (657316.3)	D	Bacteria	Firmicutes	Negativicutes	Selenomonadales	Veillonellaceae	AGORA models	-	-	-	-	-	-	0
Methanobrevibacter smithii ATCC 35061 (420247.6)	F	Archaea	Euryarchaeota	Methanobacteria	Methanobacteriales	Methanobacteriaceae	AGORA models	-	-	-	-	-	-	0
Methanosphaera stadtmanae DSM 3091 (339860.6)	F	Archaea	Euryarchaeota	Methanobacteria	Methanobacteriales	Methanobacteriaceae	AGORA models	-	-	-	-	-	-	0
Methylobacterium mesophilicum SR1.6/6 (908290.3)	D	Bacteria	Proteobacteria	Alphaproteobacteria	Rhizobiales	Methylobacteriaceae	AGORA models	-	-	-	-	-	-	0
Methylobacterium populi BJ001 (441620.7)	F	Bacteria	Proteobacteria	Alphaproteobacteria	Rhizobiales	Methylobacteriaceae	AGORA models	nBMC	-	-	-	-	-	0
Methylobacterium radiotolerans JCM 2831 (426355.14)	F	Bacteria	Proteobacteria	Alphaproteobacteria	Rhizobiales	Methylobacteriaceae	AGORA models	nBMC	-	-	-	-	-	0
Methyloversatilis universalis FAM5 (1000565.3)	F	Bacteria	Proteobacteria	Betaproteobacteria	Rhodocyclales	Rhodocyclaceae	AGORA models	nBMC	-	-	-	-	-	0
Microbacterium paraoxydans 77MFTsu3.2 (1151126.3)	F	Bacteria	Actinobacteria	Actinobacteria	Actinomycetales	Microbacteriaceae	AGORA models	-	-	-	-	-	-	0
Micrococcus luteus NCTC 2665 (465515.4)	F	Bacteria	Actinobacteria	Actinobacteria	Actinomycetales	Micrococcaceae	AGORA models	-	-	-	-	-	-	0
Micromonospora aurantiaca ATCC 27029 (644283.4)	F	Bacteria	Actinobacteria	Actinobacteria	Actinomycetales	Micromonosporaceae	AGORA models	-	-	-	-	-	-	0
Mitsuokella multacida DSM 20544 (500635.8)	F	Bacteria	Firmicutes	Negativicutes	Selenomonadales	Veillonellaceae	AGORA models	-	-	-	-	-	-	0
Mobiluncus curtisii ATCC 43063 (548479.6)	F	Bacteria	Actinobacteria	Actinobacteria	Actinomycetales	Actinomycetaceae	AGORA models	-	-	-	-	-	-	0
Moraxella catarrhalis RH4 (749219.3)	F	Bacteria	Proteobacteria	Gammaproteobacteria	Pseudomonadales	Moraxellaceae	AGORA models	-	-	-	-	-	-	0
Morganella morganii subsp. morganii KT (1124991.3)	F	Bacteria	Proteobacteria	Gammaproteobacteria	Enterobacterales	Enterobacteriaceae	AGORA models	BMC	-	-	-	-	-	1
Mycobacterium avium subsp. avium ATCC 25291 (553481.3)	D	Bacteria	Actinobacteria	Actinobacteria	Actinomycetales	Mycobacteriaceae	AGORA models	-	-	-	-	-	-	0
Mycobacterium fortuitum subsp. fortuitum DSM 46621 (1214102.3)	D	Bacteria	Actinobacteria	Actinobacteria	Actinomycetales	Mycobacteriaceae	AGORA models	nBMC	nBMC	-	-	BMC	-	1
Mycobacterium gilvum PYR-GCK (350054.11)	F	Bacteria	Actinobacteria	Actinobacteria	Actinomycetales	Mycobacteriaceae	BMC for 1-aminopropan-2-ol utilization is present	-	-	-	-	BMC	-	1
Mycobacterium smegmatis str. MC2 155 (246196.19)	F	Bacteria	Actinobacteria	Actinobacteria	Actinomycetales	Mycobacteriaceae	BMC for 1-aminopropan-2-ol utilization is present	nBMC	nBMC	-	-	BMC + nBMC	-	1
Mycobacterium sp. JLS (164757.10)	F	Bacteria	Actinobacteria	Actinobacteria	Actinomycetales	Mycobacteriaceae	BMC for 1-aminopropan-2-ol utilization is present	-	-	-	-	BMC	-	1
Mycobacterium sp. MCS (164756.15)	D	Bacteria	Actinobacteria	Actinobacteria	Actinomycetales	Mycobacteriaceae	BMC for 1-aminopropan-2-ol utilization is present	-	-	-	-	BMC	-	1
Mycobacterium sp. Spyr1 (278137.3)	F	Bacteria	Actinobacteria	Actinobacteria	Actinomycetales	Mycobacteriaceae	BMC for 1-aminopropan-2-ol utilization is present	-	-	-	-	BMC	-	1
Mycobacterium vanbaalenii PYR-1 (350058.8)	F	Bacteria	Actinobacteria	Actinobacteria	Actinomycetales	Mycobacteriaceae	BMC for 1-aminopropan-2-ol utilization is present	nBMC	-	-	-	BMC	-	1
Mycoplasma hominis ATCC 23114 (347256.5)	F	Bacteria	Tenericutes	Mollicutes	Mycoplasmatales	Mycoplasmataceae	AGORA models	-	-	-	-	-	-	0
Mycoplasma pneumoniae 309 (1112856.4)	F	Bacteria	Tenericutes	Mollicutes	Mycoplasmatales	Mycoplasmataceae	AGORA models	-	-	-	-	-	-	0
Neisseria cinerea ATCC 14685 (546262.4)	F	Bacteria	Proteobacteria	Betaproteobacteria	Neisseriales	Neisseriaceae	AGORA models	-	-	-	-	-	-	0
Neisseria elongata subsp. glycolytica ATCC 29315 (546263.3)	F	Bacteria	Proteobacteria	Betaproteobacteria	Neisseriales	Neisseriaceae	AGORA models	-	-	-	-	-	-	0
Neisseria flavescens SK114 (596320.3)	F	Bacteria	Proteobacteria	Betaproteobacteria	Neisseriales	Neisseriaceae	AGORA models	-	-	-	-	-	-	0
Neisseria macacae ATCC 33926 (997348.4)	F	Bacteria	Proteobacteria	Betaproteobacteria	Neisseriales	Neisseriaceae	AGORA models	-	-	-	-	-	-	0
Neisseria mucosa ATCC 25996 (546266.6)	F	Bacteria	Proteobacteria	Betaproteobacteria	Neisseriales	Neisseriaceae	AGORA models	-	-	-	-	-	-	0
Neisseria subflava NJ9703 (546268.4)	F	Bacteria	Proteobacteria	Betaproteobacteria	Neisseriales	Neisseriaceae	AGORA models	-	-	-	-	-	-	0
Ochrobactrum anthropi ATCC 49188 (439375.7)	F	Bacteria	Proteobacteria	Alphaproteobacteria	Rhizobiales	Brucellaceae	AGORA models	-	-	-	-	-	-	0
Odoribacter laneus YIT 12061 (742817.3)	F	Bacteria	Bacteroidetes	Bacteroidia	Bacteroidales	Porphyromonadaceae	AGORA models	-	-	-	-	-	-	0
Odoribacter splanchnicus DSM 20712 (709991.3)	F	Bacteria	Bacteroidetes	Bacteroidia	Bacteroidales	Porphyromonadaceae	AGORA models	-	-	-	-	-	-	0
Olsenella uli DSM 7084 (633147.4)	F	Bacteria	Actinobacteria	Coriobacteriia	Coriobacteriales	Coriobacteriaceae	AGORA models	-	-	BMC	-	-	-	1
Oribacterium sinus F0268 (585501.3)	F	Bacteria	Firmicutes	Clostridia	Clostridiales	Lachnospiraceae	AGORA models	-	-	-	-	-	-	0
Oxalobacter formigenes HOxBLS (556268.6)	F	Bacteria	Proteobacteria	Betaproteobacteria	Burkholderiales	Oxalobacteraceae	AGORA models	-	-	-	-	-	-	0
Oxalobacter formigenes OXCC13 (556269.4)	F	Bacteria	Proteobacteria	Betaproteobacteria	Burkholderiales	Oxalobacteraceae	AGORA models	-	-	-	-	-	-	0
Paenibacillus alvei DSM 29 (1206781.3)	F	Bacteria	Firmicutes	Bacilli	Bacillales	Paenibacillaceae	AGORA models	BMC	-	BMC	-	-	-	2
Paenibacillus barengoltzii G22 (1235795.3)	F	Bacteria	Firmicutes	Bacilli	Bacillales	Paenibacillaceae	AGORA models	-	-	-	-	-	-	0
Paenibacillus daejeonensis DSM 15491 (1122917.3)	F	Bacteria	Firmicutes	Bacilli	Bacillales	Paenibacillaceae	AGORA models	-	-	-	-	-	-	0
Paenibacillus lactis 154 (743719.3)	D	Bacteria	Firmicutes	Bacilli	Bacillales	Paenibacillaceae	AGORA models	-	-	-	-	-	-	0
Parabacteroides distasonis ATCC 8503 (435591.13)	F	Bacteria	Bacteroidetes	Bacteroidia	Bacteroidales	Porphyromonadaceae	AGORA models	-	-	-	-	-	-	0
Parabacteroides goldsteinii dnLKV18 (1235789.3)	F	Bacteria	Bacteroidetes	Bacteroidia	Bacteroidales	Porphyromonadaceae	AGORA models	-	-	-	-	-	-	0
Parabacteroides johnsonii DSM 18315 (537006.5)	F	Bacteria	Bacteroidetes	Bacteroidia	Bacteroidales	Porphyromonadaceae	AGORA models	-	-	-	-	-	-	0
Parabacteroides merdae ATCC 43184 (411477.4)	F	Bacteria	Bacteroidetes	Bacteroidia	Bacteroidales	Porphyromonadaceae	AGORA models	-	-	-	-	-	-	0
Parabacteroides sp. D13 (563193.3)	F	Bacteria	Bacteroidetes	Bacteroidia	Bacteroidales	Porphyromonadaceae	AGORA models	-	-	-	-	-	-	0
Paraprevotella clara YIT 11840 (762968.3)	F	Bacteria	Bacteroidetes	Bacteroidia	Bacteroidales	Prevotellaceae	AGORA models	-	-	-	-	-	-	0
Paraprevotella xylaniphila YIT 11841 (762982.3)	F	Bacteria	Bacteroidetes	Bacteroidia	Bacteroidales	Prevotellaceae	AGORA models	-	-	-	-	-	-	0
Parasutterella excrementihominis YIT 11859 (762966.3)	F	Bacteria	Proteobacteria	Betaproteobacteria	Burkholderiales	Sutterellaceae	AGORA models	-	-	-	-	-	-	0
Parvimonas micra ATCC 33270 (411465.10)	F	Bacteria	Firmicutes	Clostridia	Clostridiales	Clostridiales_Family_XI	AGORA models	-	-	-	-	-	-	0
Pediococcus acidilactici 7_4 (563194.3)	F	Bacteria	Firmicutes	Bacilli	Lactobacillales	Lactobacillaceae	AGORA models	-	BMC	-	-	-	-	1
Pediococcus acidilactici DSM 20284 (862514.3)	F	Bacteria	Firmicutes	Bacilli	Lactobacillales	Lactobacillaceae	AGORA models	-	-	-	-	-	-	0
Pediococcus pentosaceus ATCC 25745 (278197.12)	F	Bacteria	Firmicutes	Bacilli	Lactobacillales	Lactobacillaceae	AGORA models	-	-	-	-	-	-	0
Peptoniphilus harei ACS-146-V-Sch2b (908338.3)	F	Bacteria	Firmicutes	Clostridia	Clostridiales	Clostridiales_Family_XI	AGORA models	-	BMC	-	-	-	-	1
Peptoniphilus indolicus ATCC 29427 (997350.3)	F	Bacteria	Firmicutes	Clostridia	Clostridiales	Clostridiales_Family_XI	AGORA models	-	BMC	-	-	-	-	1
Peptoniphilus lacrimalis DSM 7455 (1122949.3)	F	Bacteria	Firmicutes	Clostridia	Clostridiales	Clostridiales_Family_XI	AGORA models	-	-	-	-	-	-	0
Peptoniphilus timonensis JC401 (1095770.3)	F	Bacteria	Firmicutes	Clostridia	Clostridiales	Clostridiales_Family_XI	AGORA models	-	-	-	-	-	-	0
Peptostreptococcus anaerobius DSM 2949 (1122950.3)	F	Bacteria	Firmicutes	Clostridia	Clostridiales	Peptostreptococcaceae	AGORA models	-	-	-	-	-	-	0
Peptostreptococcus stomatis DSM 17678 (596315.3)	F	Bacteria	Firmicutes	Clostridia	Clostridiales	Peptostreptococcaceae	AGORA models	-	-	-	-	-	-	0
Phascolarctobacterium sp. YIT 12067 (626939.3)	F	Bacteria	Firmicutes	Negativicutes	Selenomonadales	Acidaminococcaceae	AGORA models	-	-	-	-	-	-	0
Plesiomonas shigelloides 302-73 (1315976.3)	F	Bacteria	Proteobacteria	Gammaproteobacteria	Enterobacterales	Enterobacteriaceae	AGORA models	-	-	-	-	-	-	0
Porphyromonas asaccharolytica DSM 20707 (879243.3)	F	Bacteria	Bacteroidetes	Bacteroidia	Bacteroidales	Porphyromonadaceae	AGORA models	-	-	-	-	-	-	0
Porphyromonas endodontalis ATCC 35406 (553175.3)	F	Bacteria	Bacteroidetes	Bacteroidia	Bacteroidales	Porphyromonadaceae	AGORA models	-	-	-	-	-	-	0
Porphyromonas gingivalis W83 (242619.8)	F	Bacteria	Bacteroidetes	Bacteroidia	Bacteroidales	Porphyromonadaceae	AGORA models	-	-	-	-	-	-	0
Porphyromonas somerae DSM 23386 (1122975.3)	D	Bacteria	Bacteroidetes	Bacteroidia	Bacteroidales	Porphyromonadaceae	AGORA models	-	-	-	-	-	-	0
Porphyromonas uenonis 60-3 (596327.3)	F	Bacteria	Bacteroidetes	Bacteroidia	Bacteroidales	Porphyromonadaceae	AGORA models	-	-	-	-	-	-	0
Prevotella bivia DSM 20514 (868129.3)	F	Bacteria	Bacteroidetes	Bacteroidia	Bacteroidales	Prevotellaceae	AGORA models	-	-	-	-	-	-	0
Prevotella bryantii B14 (752555.5)	D	Bacteria	Bacteroidetes	Bacteroidia	Bacteroidales	Prevotellaceae	AGORA models	-	-	-	-	-	-	0
Prevotella buccae ATCC 33574 (873513.3)	F	Bacteria	Bacteroidetes	Bacteroidia	Bacteroidales	Prevotellaceae	AGORA models	-	-	-	-	-	-	0
Prevotella conceptionensis 9403948 (1197728.3)	F	Bacteria	Bacteroidetes	Bacteroidia	Bacteroidales	Prevotellaceae	AGORA models	-	-	-	-	-	-	0
Prevotella copri DSM 18205 (537011.5)	F	Bacteria	Bacteroidetes	Bacteroidia	Bacteroidales	Prevotellaceae	AGORA models	-	-	-	-	-	-	0
Prevotella denticola F0289 (767031.3)	F	Bacteria	Bacteroidetes	Bacteroidia	Bacteroidales	Prevotellaceae	AGORA models	-	-	-	-	-	-	0
Prevotella disiens FB035-09AN (866771.4)	F	Bacteria	Bacteroidetes	Bacteroidia	Bacteroidales	Prevotellaceae	AGORA models	-	-	-	-	-	-	0
Prevotella intermedia 17 (246198.10)	F	Bacteria	Bacteroidetes	Bacteroidia	Bacteroidales	Prevotellaceae	AGORA models	-	-	-	-	-	-	0
Prevotella loescheii DSM 19665 = JCM 12249 = ATCC 15930 (1122985.3)	F	Bacteria	Bacteroidetes	Bacteroidia	Bacteroidales	Prevotellaceae	AGORA models	-	-	-	-	-	-	0
Prevotella melaninogenica ATCC 25845 (553174.6)	F	Bacteria	Bacteroidetes	Bacteroidia	Bacteroidales	Prevotellaceae	AGORA models	-	-	-	-	-	-	0
Prevotella nanceiensis DSM 19126 (1122988.3)	F	Bacteria	Bacteroidetes	Bacteroidia	Bacteroidales	Prevotellaceae	AGORA models	-	-	-	-	-	-	0
Prevotella nigrescens ATCC 33563 (997352.4)	F	Bacteria	Bacteroidetes	Bacteroidia	Bacteroidales	Prevotellaceae	AGORA models	-	-	-	-	-	-	0
Prevotella oralis ATCC 33269 (873533.3)	F	Bacteria	Bacteroidetes	Bacteroidia	Bacteroidales	Prevotellaceae	AGORA models	-	-	-	-	-	-	0
Prevotella pallens ATCC 700821 (997353.4)	F	Bacteria	Bacteroidetes	Bacteroidia	Bacteroidales	Prevotellaceae	AGORA models	-	-	-	-	-	-	0
Prevotella ruminicola 23 (264731.4)	F	Bacteria	Bacteroidetes	Bacteroidia	Bacteroidales	Prevotellaceae	AGORA models	-	-	-	-	-	-	0
Prevotella salivae DSM 15606 (888832.3)	F	Bacteria	Bacteroidetes	Bacteroidia	Bacteroidales	Prevotellaceae	AGORA models	-	-	-	-	-	-	0
Prevotella stercorea DSM 18206 (1002367.3)	F	Bacteria	Bacteroidetes	Bacteroidia	Bacteroidales	Prevotellaceae	AGORA models	-	-	-	-	-	-	0
Prevotella timonensis CRIS 5C-B1 (679189.3)	F	Bacteria	Bacteroidetes	Bacteroidia	Bacteroidales	Prevotellaceae	AGORA models	-	-	-	-	-	-	0
Prevotella veroralis DSM 19559 (1122993.3)	F	Bacteria	Bacteroidetes	Bacteroidia	Bacteroidales	Prevotellaceae	AGORA models	-	-	-	-	-	-	0
Propionibacterium acidipropionici ATCC 4875 (1171373.8)	F	Bacteria	Actinobacteria	Actinobacteria	Actinomycetales	Propionibacteriaceae	AGORA models	nBMC	-	-	-	-	-	0
Propionibacterium acnes KPA171202 (267747.3)	F	Bacteria	Actinobacteria	Actinobacteria	Actinomycetales	Propionibacteriaceae	AGORA models	-	-	-	-	-	-	0
Propionibacterium avidum 44067 (1170318.3)	F	Bacteria	Actinobacteria	Actinobacteria	Actinomycetales	Propionibacteriaceae	AGORA models	-	-	-	-	-	-	0
Propionibacterium freudenreichii subsp. shermanii CIRM-BIA1 (754252.3)	F	Bacteria	Actinobacteria	Actinobacteria	Actinomycetales	Propionibacteriaceae	AGORA models	-	BMC	-	-	-	-	1
Propionibacterium propionicum F0230a (767029.3)	F	Bacteria	Actinobacteria	Actinobacteria	Actinomycetales	Propionibacteriaceae	AGORA models	-	BMC	-	-	-	-	1
Proteus penneri ATCC 35198 (471881.3)	F	Bacteria	Proteobacteria	Gammaproteobacteria	Enterobacterales	Enterobacteriaceae	AGORA models	-	-	BMC	-	-	-	1
Providencia alcalifaciens DSM 30120 (520999.6)	F	Bacteria	Proteobacteria	Gammaproteobacteria	Enterobacterales	Enterobacteriaceae	AGORA models	-	-	BMC	-	-	-	1
Providencia rettgeri DSM 1131 (521000.6)	F	Bacteria	Proteobacteria	Gammaproteobacteria	Enterobacterales	Enterobacteriaceae	AGORA models	-	-	BMC	-	-	-	1
Providencia rustigianii DSM 4541 (500637.6)	F	Bacteria	Proteobacteria	Gammaproteobacteria	Enterobacterales	Enterobacteriaceae	AGORA models	-	-	BMC	-	-	-	1
Providencia stuartii ATCC 25827 (471874.6)	F	Bacteria	Proteobacteria	Gammaproteobacteria	Enterobacterales	Enterobacteriaceae	AGORA models	-	-	-	-	-	-	0
Pseudomonas aeruginosa NCGM2.S1 (1089456.3)	F	Bacteria	Proteobacteria	Gammaproteobacteria	Pseudomonadales	Pseudomonadaceae	AGORA models	nBMC	-	-	-	-	-	0
Pseudomonas alcaliphila 34 (1248438.3)	F	Bacteria	Proteobacteria	Gammaproteobacteria	Pseudomonadales	Pseudomonadaceae	AGORA models	nBMC	-	-	-	-	-	0
Pseudoramibacter alactolyticus ATCC 23263 (887929.3)	F	Bacteria	Firmicutes	Clostridia	Clostridiales	Eubacteriaceae	AGORA models	BMC	BMC + nBMC	nBMC	-	-	-	2
Pyramidobacter piscolens W5455 (352165.3)	F	Bacteria	Synergistetes	Synergistia	Synergistales	Synergistaceae	AGORA models	-	-	-	-	-	-	0
Ralstonia sp. 5_7_47FAA (658664.3)	F	Bacteria	Proteobacteria	Betaproteobacteria	Burkholderiales	Burkholderiaceae	AGORA models	nBMC	-	-	-	-	-	0
Rhodococcus equi ATCC 33707 (525370.3)	F	Bacteria	Actinobacteria	Actinobacteria	Actinomycetales	Nocardiaceae	AGORA models	nBMC	-	-	-	-	-	0
Rhodococcus erythropolis SK121 (596309.3)	F	Bacteria	Actinobacteria	Actinobacteria	Actinomycetales	Nocardiaceae	BMC for 1-aminopropan-2-ol utilization is present	nBMC	-	-	-	BMC	-	1
Roseburia hominis A2-183 (585394.18)	F	Bacteria	Firmicutes	Clostridia	Clostridiales	Lachnospiraceae	AGORA models	nBMC	-	-	-	-	-	0
Roseburia intestinalis L1-82 (536231.5)	F	Bacteria	Firmicutes	Clostridia	Clostridiales	Lachnospiraceae	AGORA models	-	-	-	-	-	-	0
Roseburia inulinivorans DSM 16841 (622312.4)	F	Bacteria	Firmicutes	Clostridia	Clostridiales	Lachnospiraceae	AGORA models	-	BMC	-	-	BMC	-	2
Rothia aeria F0474 (1125724.3)	F	Bacteria	Actinobacteria	Actinobacteria	Actinomycetales	Micrococcaceae	AGORA models	-	-	-	-	-	-	0
Rothia dentocariosa ATCC 17931 (762948.4)	F	Bacteria	Actinobacteria	Actinobacteria	Actinomycetales	Micrococcaceae	AGORA models	-	-	-	-	-	-	0
Rothia mucilaginosa DY-18 (680646.3)	F	Bacteria	Actinobacteria	Actinobacteria	Actinomycetales	Micrococcaceae	AGORA models	-	-	-	-	-	-	0
Ruminococcaceae bacterium D16 (552398.3)	F	Bacteria	Firmicutes	Clostridia	Clostridiales	Ruminococcaceae	AGORA models	-	-	-	-	-	-	0
Ruminococcus albus 7 (697329.10)	F	Bacteria	Firmicutes	Clostridia	Clostridiales	Ruminococcaceae	AGORA models	-	-	-	-	-	-	0
Ruminococcus bromii L2-63 (657321.5)	F	Bacteria	Firmicutes	Clostridia	Clostridiales	Ruminococcaceae	AGORA models	-	-	-	-	-	-	0
Ruminococcus flavefaciens FD-1 (641112.4)	F	Bacteria	Firmicutes	Clostridia	Clostridiales	Ruminococcaceae	AGORA models	-	-	-	-	-	-	0
Ruminococcus gnavus ATCC 29149 (411470.6)	F	Bacteria	Firmicutes	Clostridia	Clostridiales	Ruminococcaceae	AGORA models	-	nBMC	-	-	BMC	-	1
Ruminococcus lactaris ATCC 29176 (471875.6)	F	Bacteria	Firmicutes	Clostridia	Clostridiales	Ruminococcaceae	AGORA models	-	-	-	-	-	-	0
Ruminococcus obeum A2-162 (657314.3)	F	Bacteria	Firmicutes	Clostridia	Clostridiales	Ruminococcaceae	AGORA models	-	BMC	-	-	BMC	-	2
Ruminococcus sp. 18P13 (213810.4)	F	Bacteria	Firmicutes	Clostridia	Clostridiales	Ruminococcaceae	AGORA models	-	-	-	-	-	-	0
Ruminococcus sp. 5_1_39BFAA (457412.4)	F	Bacteria	Firmicutes	Clostridia	Clostridiales	Ruminococcaceae	AGORA models	-	BMC	-	-	BMC	-	2
Ruminococcus sp. SR1/5 (657323.3)	F	Bacteria	Firmicutes	Clostridia	Clostridiales	Ruminococcaceae	AGORA models	-	BMC	-	-	BMC	-	2
Ruminococcus torques ATCC 27756 (411460.6)	F	Bacteria	Firmicutes	Clostridia	Clostridiales	Ruminococcaceae	AGORA models	-	-	-	-	-	-	0
Ruminococcus torques L2-14 (657313.3)	F	Bacteria	Firmicutes	Clostridia	Clostridiales	Ruminococcaceae	AGORA models	-	BMC	-	-	BMC	-	2
Salmonella enterica subsp. enterica serovar Typhimurium str. LT2 (99287.12)	F	Bacteria	Proteobacteria	Gammaproteobacteria	Enterobacterales	Enterobacteriaceae	AGORA models	BMC	BMC	-	-	-	-	2
Scardovia inopinata F0304 (641146.3)	F	Bacteria	Actinobacteria	Actinobacteria	Bifidobacteriales	Bifidobacteriaceae	AGORA models	-	-	-	-	-	-	0
Slackia exigua ATCC 700122 (649764.3)	F	Bacteria	Actinobacteria	Coriobacteriia	Coriobacteriales	Coriobacteriaceae	AGORA models	-	-	-	-	-	-	0
Slackia piriformis YIT 12062 (742818.3)	F	Bacteria	Actinobacteria	Coriobacteriia	Coriobacteriales	Coriobacteriaceae	AGORA models	-	-	-	-	-	-	0
Solobacterium moorei F0204 (706433.3)	F	Bacteria	Firmicutes	Erysipelotrichi	Erysipelotrichales	Erysipelotrichaceae	AGORA models	-	-	-	-	-	-	0
Staphylococcus arlettae CVD059 (1212545.3)	F	Bacteria	Firmicutes	Bacilli	Bacillales	Staphylococcaceae	AGORA models	-	-	-	-	-	-	0
Staphylococcus capitis QN1 (1189311.3)	F	Bacteria	Firmicutes	Bacilli	Bacillales	Staphylococcaceae	AGORA models	-	-	-	-	-	-	0
Staphylococcus caprae C87 (435838.3)	F	Bacteria	Firmicutes	Bacilli	Bacillales	Staphylococcaceae	AGORA models	-	-	-	-	-	-	0
Staphylococcus epidermidis ATCC 12228 (176280.10)	F	Bacteria	Firmicutes	Bacilli	Bacillales	Staphylococcaceae	AGORA models	-	-	-	-	-	-	0
Staphylococcus equorum subsp. equorum Mu2 (1159488.5)	F	Bacteria	Firmicutes	Bacilli	Bacillales	Staphylococcaceae	AGORA models	-	-	-	-	-	-	0
Staphylococcus haemolyticus JCSC1435 (279808.8)	F	Bacteria	Firmicutes	Bacilli	Bacillales	Staphylococcaceae	AGORA models	-	-	-	-	-	-	0
Staphylococcus hominis subsp. hominis C80 (435837.3)	F	Bacteria	Firmicutes	Bacilli	Bacillales	Staphylococcaceae	AGORA models	-	-	-	-	-	-	0
Staphylococcus lugdunensis HKU09-01 (698737.3)	F	Bacteria	Firmicutes	Bacilli	Bacillales	Staphylococcaceae	AGORA models	-	-	-	-	-	-	0
Staphylococcus pettenkoferi VCU012 (904314.5)	F	Bacteria	Firmicutes	Bacilli	Bacillales	Staphylococcaceae	AGORA models	-	-	-	-	-	-	0
Staphylococcus saprophyticus subsp. saprophyticus ATCC 15305 (342451.11)	F	Bacteria	Firmicutes	Bacilli	Bacillales	Staphylococcaceae	AGORA models	-	-	-	-	-	-	0
Staphylococcus simulans ACS-120-V-Sch1 (883166.5)	F	Bacteria	Firmicutes	Bacilli	Bacillales	Staphylococcaceae	AGORA models	-	-	-	-	-	-	0
Staphylococcus vitulinus F1028 (1167632.5)	F	Bacteria	Firmicutes	Bacilli	Bacillales	Staphylococcaceae	AGORA models	-	-	-	-	-	-	0
Staphylococcus warneri SG1 (1194526.3)	F	Bacteria	Firmicutes	Bacilli	Bacillales	Staphylococcaceae	AGORA models	-	-	-	-	-	-	0
Staphylococcus xylosus NJ (1262650.3)	F	Bacteria	Firmicutes	Bacilli	Bacillales	Staphylococcaceae	AGORA models	-	-	-	-	-	-	0
Stenotrophomonas maltophilia D457 (1163399.5)	F	Bacteria	Proteobacteria	Gammaproteobacteria	Xanthomonadales	Xanthomonadaceae	AGORA models	-	-	-	-	-	-	0
Streptococcus agalactiae A909 (205921.4)	F	Bacteria	Firmicutes	Bacilli	Lactobacillales	Streptococcaceae	AGORA models	-	-	-	-	-	-	0
Streptococcus anginosus 1_2_62CV (742820.3)	F	Bacteria	Firmicutes	Bacilli	Lactobacillales	Streptococcaceae	AGORA models	-	-	-	-	-	-	0
Streptococcus australis ATCC 700641 (888833.3)	F	Bacteria	Firmicutes	Bacilli	Lactobacillales	Streptococcaceae	AGORA models	BMC	nBMC	-	-	-	-	1
Streptococcus constellatus subsp. constellatus SK53 (1095730.3)	F	Bacteria	Firmicutes	Bacilli	Lactobacillales	Streptococcaceae	AGORA models	-	-	-	-	-	-	0
Streptococcus constellatus subsp. pharyngis SK1060 = CCUG 46377 (1035184.4)	F	Bacteria	Firmicutes	Bacilli	Lactobacillales	Streptococcaceae	AGORA models	-	-	-	-	-	-	0
Streptococcus cristatus ATCC 51100 (889201.3)	F	Bacteria	Firmicutes	Bacilli	Lactobacillales	Streptococcaceae	AGORA models	-	-	-	-	-	-	0
Streptococcus dysgalactiae subsp. dysgalactiae ATCC 27957 (663952.3)	F	Bacteria	Firmicutes	Bacilli	Lactobacillales	Streptococcaceae	AGORA models	-	-	-	-	-	-	0
Streptococcus equinus ATCC 9812 (525379.3)	F	Bacteria	Firmicutes	Bacilli	Lactobacillales	Streptococcaceae	AGORA models	-	-	-	-	-	-	0
Streptococcus gallolyticus subsp. gallolyticus ATCC 43143 (981539.3)	F	Bacteria	Firmicutes	Bacilli	Lactobacillales	Streptococcaceae	AGORA models	-	-	-	-	-	-	0
Streptococcus gordonii str. Challis substr. CH1 (467705.9)	F	Bacteria	Firmicutes	Bacilli	Lactobacillales	Streptococcaceae	AGORA models	-	-	-	-	-	-	0
Streptococcus infantarius subsp. infantarius ATCC BAA-102 (471872.6)	F	Bacteria	Firmicutes	Bacilli	Lactobacillales	Streptococcaceae	AGORA models	-	-	-	-	-	-	0
Streptococcus infantis ATCC 700779 (889204.3)	F	Bacteria	Firmicutes	Bacilli	Lactobacillales	Streptococcaceae	AGORA models	-	-	-	-	-	-	0
Streptococcus intermedius JTH08 (591365.3)	F	Bacteria	Firmicutes	Bacilli	Lactobacillales	Streptococcaceae	AGORA models	-	-	BMC	-	-	-	1
Streptococcus mitis NCTC 12261 (246201.6)	F	Bacteria	Firmicutes	Bacilli	Lactobacillales	Streptococcaceae	AGORA models	-	-	-	-	-	-	0
Streptococcus mutans ATCC 25175 (1257041.3)	D	Bacteria	Firmicutes	Bacilli	Lactobacillales	Streptococcaceae	AGORA models	-	-	-	-	-	-	0
Streptococcus oralis Uo5 (927666.3)	F	Bacteria	Firmicutes	Bacilli	Lactobacillales	Streptococcaceae	AGORA models	-	-	-	-	-	-	0
Streptococcus parasanguinis ATCC 903 (888048.3)	F	Bacteria	Firmicutes	Bacilli	Lactobacillales	Streptococcaceae	AGORA models	BMC	-	-	-	-	-	1
Streptococcus parauberis KCTC 11537 (936154.3)	F	Bacteria	Firmicutes	Bacilli	Lactobacillales	Streptococcaceae	AGORA models	-	-	-	-	-	-	0
Streptococcus peroris ATCC 700780 (888746.3)	F	Bacteria	Firmicutes	Bacilli	Lactobacillales	Streptococcaceae	AGORA models	-	-	-	-	-	-	0
Streptococcus pseudopneumoniae IS7493 (1054460.4)	F	Bacteria	Firmicutes	Bacilli	Lactobacillales	Streptococcaceae	AGORA models	-	-	-	-	-	-	0
Streptococcus salivarius JIM8777 (347253.5)	F	Bacteria	Firmicutes	Bacilli	Lactobacillales	Streptococcaceae	AGORA models	-	-	-	-	-	-	0
Streptococcus sanguinis SK36 (388919.9)	F	Bacteria	Firmicutes	Bacilli	Lactobacillales	Streptococcaceae	AGORA models	BMC	nBMC	-	-	-	-	1
Streptococcus sp. 2_1_36FAA (469609.3)	F	Bacteria	Firmicutes	Bacilli	Lactobacillales	Streptococcaceae	AGORA models	-	-	-	-	-	-	0
Streptococcus thermophilus LMG 18311 (264199.4)	F	Bacteria	Firmicutes	Bacilli	Lactobacillales	Streptococcaceae	AGORA models	-	-	-	-	-	-	0
Streptococcus thoraltensis DSM 12221 (1123318.3)	F	Bacteria	Firmicutes	Bacilli	Lactobacillales	Streptococcaceae	AGORA models	-	-	-	-	-	-	0
Streptococcus uberis 0140J (218495.5)	F	Bacteria	Firmicutes	Bacilli	Lactobacillales	Streptococcaceae	AGORA models	-	-	-	-	-	-	0
Streptococcus vestibularis F0396 (904306.3)	F	Bacteria	Firmicutes	Bacilli	Lactobacillales	Streptococcaceae	AGORA models	-	-	-	-	-	-	0
Subdoligranulum variabile DSM 15176 (411471.5)	F	Bacteria	Firmicutes	Clostridia	Clostridiales	Ruminococcaceae	AGORA models	-	-	-	-	-	-	0
Succinatimonas hippei YIT 12066 (762983.3)	F	Bacteria	Proteobacteria	Gammaproteobacteria	Aeromonadales	Succinivibrionaceae	AGORA models	-	-	-	-	-	-	0
Sulfolobus solfataricus P2 (273057.1)	F	Archaea	Crenarchaeota	Thermoprotei	Sulfolobales	Sulfolobaceae	AGORA models	-	-	-	-	-	-	0
Sutterella parvirubra YIT 11816 (762967.3)	D	Bacteria	Proteobacteria	Betaproteobacteria	Burkholderiales	Sutterellaceae	AGORA models	-	-	-	-	-	-	0
Sutterella wadsworthensis 3_1_45B (742821.3)	F	Bacteria	Proteobacteria	Betaproteobacteria	Burkholderiales	Sutterellaceae	AGORA models	-	-	-	-	-	-	0
Tannerella forsythia ATCC 43037 (203275.8)	F	Bacteria	Bacteroidetes	Bacteroidia	Bacteroidales	Porphyromonadaceae	AGORA models	-	-	-	-	-	-	0
Tropheryma whipplei str. Twist (203267.6)	F	Bacteria	Actinobacteria	Actinobacteria	Actinomycetales	unclassified_Tropheryma	AGORA models	-	-	-	-	-	-	0
Ureaplasma parvum serovar 1 str. ATCC 27813 (515608.4)	F	Bacteria	Tenericutes	Mollicutes	Mycoplasmatales	Mycoplasmataceae	AGORA models	-	-	-	-	-	-	0
Ureaplasma urealyticum serovar 8 str. ATCC 27618 (626095.4)	F	Bacteria	Tenericutes	Mollicutes	Mycoplasmatales	Mycoplasmataceae	AGORA models	-	-	-	-	-	-	0
Ureibacillus thermosphaericus str. Thermo-BF (1160707.3)	F	Bacteria	Firmicutes	Bacilli	Bacillales	Planococcaceae	AGORA models	-	-	-	-	-	-	0
Veillonella atypica ACS-049-V-Sch6 (866776.4)	F	Bacteria	Firmicutes	Negativicutes	Selenomonadales	Veillonellaceae	AGORA models	-	-	-	-	-	-	0
Veillonella dispar ATCC 17748 (546273.3)	F	Bacteria	Firmicutes	Negativicutes	Selenomonadales	Veillonellaceae	AGORA models	-	BMC	-	-	-	-	1
Veillonella parvula DSM 2008 (479436.6)	F	Bacteria	Firmicutes	Negativicutes	Selenomonadales	Veillonellaceae	AGORA models	-	-	-	-	-	-	0
Veillonella ratti ACS-216-V-Col6b (883156.3)	F	Bacteria	Firmicutes	Negativicutes	Selenomonadales	Veillonellaceae	AGORA models	-	BMC	-	-	-	-	1
Veillonella sp. 3_1_44 (457416.3)	F	Bacteria	Firmicutes	Negativicutes	Selenomonadales	Veillonellaceae	AGORA models	-	-	-	-	-	-	0
Veillonella sp. 6_1_27 (450749.3)	F	Bacteria	Firmicutes	Negativicutes	Selenomonadales	Veillonellaceae	AGORA models	-	BMC	-	-	-	-	1
Verminephrobacter eiseniae EF01-2 (391735.7)	F	Bacteria	Proteobacteria	Betaproteobacteria	Burkholderiales	Comamonadaceae	BMC for 1-aminopropan-2-ol utilization is present	-	-	-	-	BMC	-	1
Vibrio furnissii NCTC 11218 (903510.3)	D	Bacteria	Proteobacteria	Gammaproteobacteria	Vibrionales	Vibrionaceae	AGORA models	nBMC	-	BMC	-	-	-	1
Vibrio mimicus MB-451 (675806.3)	F	Bacteria	Proteobacteria	Gammaproteobacteria	Vibrionales	Vibrionaceae	AGORA models	-	-	-	-	-	-	0
Vibrio parahaemolyticus RIMD 2210633 (223926.6)	F	Bacteria	Proteobacteria	Gammaproteobacteria	Vibrionales	Vibrionaceae	AGORA models	-	-	-	-	-	-	0
Weissella cibaria KACC 11862 (911104.3)	F	Bacteria	Firmicutes	Bacilli	Lactobacillales	Leuconostocaceae	AGORA models	-	-	-	-	-	-	0
Weissella confusa LBAE C39-2 (1127131.3)	F	Bacteria	Firmicutes	Bacilli	Lactobacillales	Leuconostocaceae	AGORA models	-	-	-	-	-	-	0
Weissella paramesenteroides ATCC 33313 (585506.3)	F	Bacteria	Firmicutes	Bacilli	Lactobacillales	Leuconostocaceae	AGORA models	-	-	-	-	-	-	0
Yersinia bercovieri ATCC 43970 (349968.5)	F	Bacteria	Proteobacteria	Gammaproteobacteria	Enterobacterales	Enterobacteriaceae	AGORA models	nBMC	BMC	-	-	-	-	1
Yersinia enterocolitica subsp. enterocolitica 8081 (393305.7)	F	Bacteria	Proteobacteria	Gammaproteobacteria	Enterobacterales	Enterobacteriaceae	AGORA models	-	BMC	-	-	-	-	1
Yersinia frederiksenii ATCC 33641 (349966.5)	F	Bacteria	Proteobacteria	Gammaproteobacteria	Enterobacterales	Enterobacteriaceae	AGORA models	nBMC	BMC	-	-	-	-	1
Yersinia kristensenii ATCC 33638 (527012.3)	F	Bacteria	Proteobacteria	Gammaproteobacteria	Enterobacterales	Enterobacteriaceae	AGORA models	-	BMC	-	-	-	-	1
Yersinia pseudotuberculosis YPIII (502800.6)	F	Bacteria	Proteobacteria	Gammaproteobacteria	Enterobacterales	Enterobacteriaceae	AGORA models	-	-	-	-	-	-	0
Yersinia rohdei ATCC 43380 (527004.3)	F	Bacteria	Proteobacteria	Gammaproteobacteria	Enterobacterales	Enterobacteriaceae	AGORA models	-	-	-	-	-	-	0
Yokenella regensburgei ATCC 43003 (1002368.3)	F	Bacteria	Proteobacteria	Gammaproteobacteria	Enterobacterales	Enterobacteriaceae	AGORA models	BMC	-	BMC	-	-	-	2

## Sheet: Table S2
Table S2. Previously known proteins for the analyzed BMCs.
Gene	Organism	Function	PMID validating the presence of the protein in the organism	PMIDs describing the protein
AutB	Mycobacterium smegmatis MC2 155	L-1-amino-2-propanol dehydrogenase [NADP+]	29757625	Experimental
AutB	Rhodococcus erythropolis MAK154	L-1-amino-2-propanol dehydrogenase [NADP+]	20953603, 18584170, 16965375	Experimental
AutJ	Mycobacterium smegmatis MC2 155	1-amino-2-propanol utilization polyhedral body protein, PduJ/PduA/EutM-like	29757625	Sequence analysis
AutJ	Rhodococcus erythropolis MAK154	1-amino-2-propanol utilization polyhedral body protein, PduJ/PduA/EutM-like	20953603	Sequence analysis
AutN	Mycobacterium smegmatis MC2 155	1-amino-2-propanol utilization polyhedral body protein, PduN/EutN-like	29757625	Sequence analysis
AutN	Rhodococcus erythropolis MAK154	1-amino-2-propanol utilization polyhedral body protein, PduN/EutN-like	20953603	Sequence analysis
CutA	Anaerococcus hydrogenalis DSM 7454	EutM/PduA/PduJ-like protein 3 clustered with choline trimethylamine-lyase	25873372	Sequence analysis
CutA	Anaerococcus vaginalis ATCC 51170	EutM/PduA/PduJ-like protein 3 clustered with choline trimethylamine-lyase	25873372	Sequence analysis
CutA	Atopobium minutum 10063974	EutM/PduA/PduJ-like protein 3 clustered with choline trimethylamine-lyase	25873372	Sequence analysis
CutA	Clostridium asparagiforme DSM 15981	EutM/PduA/PduJ-like protein 3 clustered with choline trimethylamine-lyase	25873372	Sequence analysis
CutA	Clostridium botulinum F 230613	EutM/PduA/PduJ-like protein 3 clustered with choline trimethylamine-lyase	25873372	Sequence analysis
CutA	Clostridium citroniae WAL-17108	EutM/PduA/PduJ-like protein 3 clustered with choline trimethylamine-lyase	25873372	Sequence analysis
CutA	Clostridium sartagoforme AAU1	EutM/PduA/PduJ-like protein 3 clustered with choline trimethylamine-lyase	25873372	Sequence analysis
CutA	Collinsella tanakaei YIT 12063	EutM/PduA/PduJ-like protein 3 clustered with choline trimethylamine-lyase	25873372	Sequence analysis
CutA	Desulfovibrio desulfuricans ATCC 27774	EutM/PduA/PduJ-like protein 3 clustered with choline trimethylamine-lyase	25873372	Sequence analysis
CutA	Enterobacter aerogenes KCTC 2190	EutM/PduA/PduJ-like protein 3 clustered with choline trimethylamine-lyase	25873372	Sequence analysis
CutA	Enterococcus asini ATCC 700915	EutM/PduA/PduJ-like protein 3 clustered with choline trimethylamine-lyase	25873372	Sequence analysis
CutA	Enterococcus avium ATCC 14025	EutM/PduA/PduJ-like protein 3 clustered with choline trimethylamine-lyase	25873372	Sequence analysis
CutA	Enterococcus caccae ATCC BAA-1240	EutM/PduA/PduJ-like protein 3 clustered with choline trimethylamine-lyase	25873372	Sequence analysis
CutA	Enterococcus phoeniculicola ATCC BAA-412	EutM/PduA/PduJ-like protein 3 clustered with choline trimethylamine-lyase	25873372	Sequence analysis
CutA	Escherichia fergusonii ATCC 35469	EutM/PduA/PduJ-like protein 3 clustered with choline trimethylamine-lyase	25873372	Sequence analysis
CutA	Olsenella uli DSM 7084	EutM/PduA/PduJ-like protein 3 clustered with choline trimethylamine-lyase	25873372	Sequence analysis
CutA	Proteus penneri ATCC 35198	EutM/PduA/PduJ-like protein 3 clustered with choline trimethylamine-lyase	25873372	Sequence analysis
CutA	Providencia rettgeri DSM 1131	EutM/PduA/PduJ-like protein 3 clustered with choline trimethylamine-lyase	25873372	Sequence analysis
CutA	Providencia rustigianii DSM 4541	EutM/PduA/PduJ-like protein 3 clustered with choline trimethylamine-lyase	25873372	Sequence analysis
CutA	Vibrio furnissii NCTC 11218	EutM/PduA/PduJ-like protein 3 clustered with choline trimethylamine-lyase	25873372	Sequence analysis
CutA	Yokenella regensburgei ATCC 43003	EutM/PduA/PduJ-like protein 3 clustered with choline trimethylamine-lyase	25873372	Sequence analysis
CutB	Anaerococcus hydrogenalis DSM 7454	Acetaldehyde dehydrogenase (EC 1.2.1.10)	25873372	Sequence analysis
CutB	Anaerococcus vaginalis ATCC 51170	Acetaldehyde dehydrogenase (EC 1.2.1.10)	25873372	Sequence analysis
CutB	Atopobium minutum 10063974	Acetaldehyde dehydrogenase (EC 1.2.1.10)	25873372	Sequence analysis
CutB	Clostridium asparagiforme DSM 15981	Acetaldehyde dehydrogenase (EC 1.2.1.10)	25873372	Sequence analysis
CutB	Clostridium botulinum F 230613	Acetaldehyde dehydrogenase (EC 1.2.1.10)	25873372	Sequence analysis
CutB	Clostridium citroniae WAL-17108	Acetaldehyde dehydrogenase (EC 1.2.1.10)	25873372	Sequence analysis
CutB	Clostridium sartagoforme AAU1	Acetaldehyde dehydrogenase (EC 1.2.1.10)	25873372	Sequence analysis
CutB	Collinsella tanakaei YIT 12063	Acetaldehyde dehydrogenase (EC 1.2.1.10)	25873372	Sequence analysis
CutB	Desulfovibrio desulfuricans ATCC 27774	Acetaldehyde dehydrogenase (EC 1.2.1.10)	26187464, 25873372	Experimental
CutB	Enterobacter aerogenes KCTC 2190	Acetaldehyde dehydrogenase (EC 1.2.1.10)	25873372	Sequence analysis
CutB	Enterococcus asini ATCC 700915	Acetaldehyde dehydrogenase (EC 1.2.1.10)	25873372	Sequence analysis
CutB	Enterococcus avium ATCC 14025	Acetaldehyde dehydrogenase (EC 1.2.1.10)	25873372	Sequence analysis
CutB	Enterococcus caccae ATCC BAA-1240	Acetaldehyde dehydrogenase (EC 1.2.1.10)	25873372	Sequence analysis
CutB	Enterococcus phoeniculicola ATCC BAA-412	Acetaldehyde dehydrogenase (EC 1.2.1.10)	25873372	Sequence analysis
CutB	Escherichia fergusonii ATCC 35469	Acetaldehyde dehydrogenase (EC 1.2.1.10)	25873372	Sequence analysis
CutB	Olsenella uli DSM 7084	Acetaldehyde dehydrogenase (EC 1.2.1.10)	25873372	Sequence analysis
CutB	Proteus penneri ATCC 35198	Acetaldehyde dehydrogenase (EC 1.2.1.10)	25873372	Sequence analysis
CutB	Providencia rettgeri DSM 1131	Acetaldehyde dehydrogenase (EC 1.2.1.10)	25873372	Sequence analysis
CutB	Providencia rustigianii DSM 4541	Acetaldehyde dehydrogenase (EC 1.2.1.10)	25873372	Sequence analysis
CutB	Vibrio furnissii NCTC 11218	Acetaldehyde dehydrogenase (EC 1.2.1.10)	25873372	Sequence analysis
CutB	Yokenella regensburgei ATCC 43003	Acetaldehyde dehydrogenase (EC 1.2.1.10)	25873372	Sequence analysis
CutC	Aeromonas hydrophila ATCC 7966	Choline trimethylamine-lyase	23151509	Sequence analysis
CutC	Anaerococcus hydrogenalis DSM 7454	Choline trimethylamine-lyase	23151509, 25873372	Sequence analysis
CutC	Anaerococcus vaginalis ATCC 51170	Choline trimethylamine-lyase	23151509, 25873372	Sequence analysis
CutC	Atopobium minutum 10063974	Choline trimethylamine-lyase	25873372	Sequence analysis
CutC	Clostridiales bacterium 1_7_47_FAA	Choline trimethylamine-lyase	23151509	Sequence analysis
CutC	Clostridium asparagiforme DSM 15981	Choline trimethylamine-lyase	23151509, 25873373	Sequence analysis
CutC	Clostridium botulinum A ATCC 19397	Choline trimethylamine-lyase	23151509	Sequence analysis
CutC	Clostridium botulinum A ATCC 3502	Choline trimethylamine-lyase	23151509	Sequence analysis
CutC	Clostridium botulinum Bf	Choline trimethylamine-lyase	23151509	Sequence analysis
CutC	Clostridium botulinum BoNT/A1 Hall	Choline trimethylamine-lyase	23151509	Sequence analysis
CutC	Clostridium botulinum F 230613	Choline trimethylamine-lyase	23151509, 25873372	Sequence analysis
CutC	Clostridium botulinum oNT E Beluga	Choline trimethylamine-lyase	23151509	Sequence analysis
CutC	Clostridium citroniae WAL-17108	Choline trimethylamine-lyase	23151509, 25873372	Sequence analysis
CutC	Clostridium sartagoforme AAU1	Choline trimethylamine-lyase	25873372	Sequence analysis
CutC	Clostridium sporogenes ATCC 15579	Choline trimethylamine-lyase	23151509	Sequence analysis
CutC	Collinsella tanakaei YIT 12063	Choline trimethylamine-lyase	23151509, 25873372	Sequence analysis
CutC	Desulfovibrio desulfuricans ATCC 27774	Choline trimethylamine-lyase	23151509, 25873372, 26187464	Experimental
CutC	Enterobacter aerogenes KCTC 2190	Choline trimethylamine-lyase	23151509, 25873373	Sequence analysis
CutC	Enterococcus asini ATCC 700915	Choline trimethylamine-lyase	25873372	Sequence analysis
CutC	Enterococcus avium ATCC 14025	Choline trimethylamine-lyase	25873372	Sequence analysis
CutC	Enterococcus caccae ATCC BAA-1240	Choline trimethylamine-lyase	25873372	Sequence analysis
CutC	Enterococcus phoeniculicola ATCC BAA-412	Choline trimethylamine-lyase	25873372	Sequence analysis
CutC	Escherichia coli UTI89	Choline trimethylamine-lyase	23151509	Sequence analysis
CutC	Escherichia fergusonii ATCC 35469	Choline trimethylamine-lyase	23151509, 25873373	Sequence analysis
CutC	Olsenella uli DSM 7084	Choline trimethylamine-lyase	23151509, 25873372	Sequence analysis
CutC	Proteus penneri ATCC 35198	Choline trimethylamine-lyase	23151509, 25873373	Sequence analysis
CutC	Providencia alcalifaciens DSM 30120	Choline trimethylamine-lyase	23151509	Sequence analysis
CutC	Providencia rettgeri DSM 1131	Choline trimethylamine-lyase	23151509, 25873373	Sequence analysis
CutC	Providencia rustigianii DSM 4541	Choline trimethylamine-lyase	23151509, 25873373	Sequence analysis
CutC	Vibrio furnissii NCTC 11218	Choline trimethylamine-lyase	23151509, 25873373	Sequence analysis
CutC	Yokenella regensburgei ATCC 43003	Choline trimethylamine-lyase	23151509, 25873373	Sequence analysis
CutD	Anaerococcus hydrogenalis DSM 7454	Choline trimethylamine-lyase activating enzyme	25873372	Sequence analysis
CutD	Anaerococcus vaginalis ATCC 51170	Choline trimethylamine-lyase activating enzyme	25873372	Sequence analysis
CutD	Atopobium minutum 10063974	Choline trimethylamine-lyase activating enzyme	25873372	Sequence analysis
CutD	Clostridium asparagiforme DSM 15981	Choline trimethylamine-lyase activating enzyme	25873372	Sequence analysis
CutD	Clostridium botulinum F 230613	Choline trimethylamine-lyase activating enzyme	25873372	Sequence analysis
CutD	Clostridium citroniae WAL-17108	Choline trimethylamine-lyase activating enzyme	25873372	Sequence analysis
CutD	Clostridium sartagoforme AAU1	Choline trimethylamine-lyase activating enzyme	25873372	Sequence analysis
CutD	Collinsella tanakaei YIT 12063	Choline trimethylamine-lyase activating enzyme	25873372	Sequence analysis
CutD	Desulfovibrio desulfuricans ATCC 27774	Choline trimethylamine-lyase activating enzyme	25873372, 26187464	Experimental
CutD	Enterobacter aerogenes KCTC 2190	Choline trimethylamine-lyase activating enzyme	25873372	Sequence analysis
CutD	Enterococcus asini ATCC 700915	Choline trimethylamine-lyase activating enzyme	25873372	Sequence analysis
CutD	Enterococcus avium ATCC 14025	Choline trimethylamine-lyase activating enzyme	25873372	Sequence analysis
CutD	Enterococcus caccae ATCC BAA-1240	Choline trimethylamine-lyase activating enzyme	25873372	Sequence analysis
CutD	Enterococcus phoeniculicola ATCC BAA-412	Choline trimethylamine-lyase activating enzyme	25873372	Sequence analysis
CutD	Escherichia fergusonii ATCC 35469	Choline trimethylamine-lyase activating enzyme	25873372	Sequence analysis
CutD	Olsenella uli DSM 7084	Choline trimethylamine-lyase activating enzyme	25873372	Sequence analysis
CutD	Proteus penneri ATCC 35198	Choline trimethylamine-lyase activating enzyme	25873372	Sequence analysis
CutD	Providencia rettgeri DSM 1131	Choline trimethylamine-lyase activating enzyme	25873372	Sequence analysis
CutD	Providencia rustigianii DSM 4541	Choline trimethylamine-lyase activating enzyme	25873372	Sequence analysis
CutD	Vibrio furnissii NCTC 11218	Choline trimethylamine-lyase activating enzyme	25873372	Sequence analysis
CutD	Yokenella regensburgei ATCC 43003	Choline trimethylamine-lyase activating enzyme	25873372	Sequence analysis
CutE	Anaerococcus hydrogenalis DSM 7454	EutM/PduA/PduJ-like protein clustered with choline trimethylamine-lyase	25873372	Sequence analysis
CutE	Anaerococcus vaginalis ATCC 51170	EutM/PduA/PduJ-like protein clustered with choline trimethylamine-lyase	25873372	Sequence analysis
CutE	Atopobium minutum 10063974	EutM/PduA/PduJ-like protein clustered with choline trimethylamine-lyase	25873372	Sequence analysis
CutE	Clostridium asparagiforme DSM 15981	EutM/PduA/PduJ-like protein clustered with choline trimethylamine-lyase	25873372	Sequence analysis
CutE	Clostridium botulinum F 230613	EutM/PduA/PduJ-like protein clustered with choline trimethylamine-lyase	25873372	Sequence analysis
CutE	Clostridium citroniae WAL-17108	EutM/PduA/PduJ-like protein clustered with choline trimethylamine-lyase	25873372	Sequence analysis
CutE	Clostridium sartagoforme AAU1	EutM/PduA/PduJ-like protein clustered with choline trimethylamine-lyase	25873372	Sequence analysis
CutE	Collinsella tanakaei YIT 12063	EutM/PduA/PduJ-like protein clustered with choline trimethylamine-lyase	25873372	Sequence analysis
CutE	Desulfovibrio desulfuricans ATCC 27774	EutM/PduA/PduJ-like protein clustered with choline trimethylamine-lyase	25873372	Experimental
CutE	Enterobacter aerogenes KCTC 2190	EutM/PduA/PduJ-like protein clustered with choline trimethylamine-lyase	25873372	Sequence analysis
CutE	Enterococcus asini ATCC 700915	EutM/PduA/PduJ-like protein clustered with choline trimethylamine-lyase	25873372	Sequence analysis
CutE	Enterococcus avium ATCC 14025	EutM/PduA/PduJ-like protein clustered with choline trimethylamine-lyase	25873372	Sequence analysis
CutE	Enterococcus caccae ATCC BAA-1240	EutM/PduA/PduJ-like protein clustered with choline trimethylamine-lyase	25873372	Sequence analysis
CutE	Enterococcus phoeniculicola ATCC BAA-412	EutM/PduA/PduJ-like protein clustered with choline trimethylamine-lyase	25873372	Sequence analysis
CutE	Escherichia fergusonii ATCC 35469	EutM/PduA/PduJ-like protein clustered with choline trimethylamine-lyase	25873372	Sequence analysis
CutE	Olsenella uli DSM 7084	EutM/PduA/PduJ-like protein clustered with choline trimethylamine-lyase	25873372	Sequence analysis
CutE	Proteus penneri ATCC 35198	EutM/PduA/PduJ-like protein clustered with choline trimethylamine-lyase	25873372	Sequence analysis
CutE	Providencia rettgeri DSM 1131	EutM/PduA/PduJ-like protein clustered with choline trimethylamine-lyase	25873372	Sequence analysis
CutE	Providencia rustigianii DSM 4541	EutM/PduA/PduJ-like protein clustered with choline trimethylamine-lyase	25873372	Sequence analysis
CutE	Vibrio furnissii NCTC 11218	EutM/PduA/PduJ-like protein clustered with choline trimethylamine-lyase	25873372	Sequence analysis
CutG	Anaerococcus hydrogenalis DSM 7454	EutM/PduA/PduJ-like protein 2 clustered with choline trimethylamine-lyase	25873372	Sequence analysis
CutG	Anaerococcus vaginalis ATCC 51170	EutM/PduA/PduJ-like protein 2 clustered with choline trimethylamine-lyase	25873372	Sequence analysis
CutG	Clostridium asparagiforme DSM 15981	EutM/PduA/PduJ-like protein 2 clustered with choline trimethylamine-lyase	25873372	Sequence analysis
CutG	Clostridium botulinum F 230613	EutM/PduA/PduJ-like protein 2 clustered with choline trimethylamine-lyase	25873372	Sequence analysis
CutG	Clostridium citroniae WAL-17108	EutM/PduA/PduJ-like protein 2 clustered with choline trimethylamine-lyase	25873372	Sequence analysis
CutG	Clostridium sartagoforme AAU1	EutM/PduA/PduJ-like protein 2 clustered with choline trimethylamine-lyase	25873372	Sequence analysis
CutG	Collinsella tanakaei YIT 12063	EutM/PduA/PduJ-like protein 2 clustered with choline trimethylamine-lyase	25873372	Sequence analysis
CutG	Desulfovibrio desulfuricans ATCC 27774	EutM/PduA/PduJ-like protein 2 clustered with choline trimethylamine-lyase	25873372	Sequence analysis
CutG	Enterococcus asini ATCC 700915	EutM/PduA/PduJ-like protein 2 clustered with choline trimethylamine-lyase	25873372	Sequence analysis
CutG	Enterococcus avium ATCC 14025	EutM/PduA/PduJ-like protein 2 clustered with choline trimethylamine-lyase	25873372	Sequence analysis
CutG	Enterococcus caccae ATCC BAA-1240	EutM/PduA/PduJ-like protein 2 clustered with choline trimethylamine-lyase	25873372	Sequence analysis
CutG	Enterococcus phoeniculicola ATCC BAA-412	EutM/PduA/PduJ-like protein 2 clustered with choline trimethylamine-lyase	25873372	Sequence analysis
CutH	Anaerococcus hydrogenalis DSM 7454	Phosphate:acetyl-CoA transferase	25873372	Sequence analysis
CutH	Anaerococcus vaginalis ATCC 51170	Phosphate:acetyl-CoA transferase	25873372	Sequence analysis
CutH	Atopobium minutum 10063974	Phosphate:acetyl-CoA transferase	25873372	Sequence analysis
CutH	Clostridium asparagiforme DSM 15981	Phosphate:acetyl-CoA transferase	25873372	Sequence analysis
CutH	Clostridium botulinum F 230613	Phosphate:acetyl-CoA transferase	25873372	Sequence analysis
CutH	Clostridium citroniae WAL-17108	Phosphate:acetyl-CoA transferase	25873372	Sequence analysis
CutH	Clostridium sartagoforme AAU1	Phosphate:acetyl-CoA transferase	25873372	Sequence analysis
CutH	Collinsella tanakaei YIT 12063	Phosphate:acetyl-CoA transferase	25873372	Sequence analysis
CutH	Desulfovibrio desulfuricans ATCC 27774	Phosphate:acetyl-CoA transferase	25873372	Experimental
CutH	Enterobacter aerogenes KCTC 2190	Phosphate:acetyl-CoA transferase	25873372	Sequence analysis
CutH	Enterococcus asini ATCC 700915	Phosphate:acetyl-CoA transferase	25873372	Sequence analysis
CutH	Enterococcus avium ATCC 14025	Phosphate:acetyl-CoA transferase	25873372	Sequence analysis
CutH	Enterococcus caccae ATCC BAA-1240	Phosphate:acetyl-CoA transferase	25873372	Sequence analysis
CutH	Enterococcus phoeniculicola ATCC BAA-412	Phosphate:acetyl-CoA transferase	25873372	Sequence analysis
CutH	Escherichia fergusonii ATCC 35469	Phosphate:acetyl-CoA transferase	25873372	Sequence analysis
CutH	Olsenella uli DSM 7084	Phosphate:acetyl-CoA transferase	25873372	Sequence analysis
CutH	Proteus penneri ATCC 35198	Phosphate:acetyl-CoA transferase	25873372	Sequence analysis
CutH	Providencia rettgeri DSM 1131	Phosphate:acetyl-CoA transferase	25873372	Sequence analysis
CutH	Providencia rustigianii DSM 4541	Phosphate:acetyl-CoA transferase	25873372	Sequence analysis
CutH	Vibrio furnissii NCTC 11218	Phosphate:acetyl-CoA transferase	25873372	Sequence analysis
CutH	Yokenella regensburgei ATCC 43003	Phosphate:acetyl-CoA transferase	25873372	Sequence analysis
CutI	Anaerococcus hydrogenalis DSM 7454	EutJ-like protein clustered with choline trimethylamine-lyase	25873372	Sequence analysis
CutI	Anaerococcus vaginalis ATCC 51170	EutJ-like protein clustered with choline trimethylamine-lyase	25873372	Sequence analysis
CutI	Atopobium minutum 10063974	EutJ-like protein clustered with choline trimethylamine-lyase	25873372	Sequence analysis
CutI	Clostridium asparagiforme DSM 15981	EutJ-like protein clustered with choline trimethylamine-lyase	25873372	Sequence analysis
CutI	Clostridium botulinum F 230613	EutJ-like protein clustered with choline trimethylamine-lyase	25873372	Sequence analysis
CutI	Clostridium citroniae WAL-17108	EutJ-like protein clustered with choline trimethylamine-lyase	25873372	Sequence analysis
CutI	Clostridium sartagoforme AAU1	EutJ-like protein clustered with choline trimethylamine-lyase	25873372	Sequence analysis
CutI	Collinsella tanakaei YIT 12063	EutJ-like protein clustered with choline trimethylamine-lyase	25873372	Sequence analysis
CutI	Desulfovibrio desulfuricans ATCC 27774	EutJ-like protein clustered with choline trimethylamine-lyase	25873372	Experimental
CutI	Enterococcus asini ATCC 700915	EutJ-like protein clustered with choline trimethylamine-lyase	25873372	Sequence analysis
CutI	Enterococcus avium ATCC 14025	EutJ-like protein clustered with choline trimethylamine-lyase	25873372	Sequence analysis
CutI	Enterococcus caccae ATCC BAA-1240	EutJ-like protein clustered with choline trimethylamine-lyase	25873372	Sequence analysis
CutI	Enterococcus phoeniculicola ATCC BAA-412	EutJ-like protein clustered with choline trimethylamine-lyase	25873372	Sequence analysis
CutI	Olsenella uli DSM 7084	EutJ-like protein clustered with choline trimethylamine-lyase	25873372	Sequence analysis
CutJ	Desulfovibrio desulfuricans ATCC 27774	Hypothetical protein in choline utilization cluster	25873372	Sequence analysis
CutK	Anaerococcus hydrogenalis DSM 7454	EutN-like protein clustered with choline trimethylamine-lyase	25873372	Sequence analysis
CutK	Anaerococcus vaginalis ATCC 51170	EutN-like protein clustered with choline trimethylamine-lyase	25873372	Sequence analysis
CutK	Atopobium minutum 10063974	EutN-like protein clustered with choline trimethylamine-lyase	25873372	Sequence analysis
CutK	Clostridium asparagiforme DSM 15981	EutN-like protein clustered with choline trimethylamine-lyase	25873372	Sequence analysis
CutK	Clostridium botulinum F 230613	EutN-like protein clustered with choline trimethylamine-lyase	25873372	Sequence analysis
CutK	Clostridium citroniae WAL-17108	EutN-like protein clustered with choline trimethylamine-lyase	25873372	Sequence analysis
CutK	Clostridium sartagoforme AAU1	EutN-like protein clustered with choline trimethylamine-lyase	25873372	Sequence analysis
CutK	Collinsella tanakaei YIT 12063	EutN-like protein clustered with choline trimethylamine-lyase	25873372	Sequence analysis
CutK	Desulfovibrio desulfuricans ATCC 27774	EutN-like protein clustered with choline trimethylamine-lyase	25873372	Experimental
CutK	Enterobacter aerogenes KCTC 2190	EutN-like protein clustered with choline trimethylamine-lyase	25873372	Sequence analysis
CutK	Enterococcus asini ATCC 700915	EutN-like protein clustered with choline trimethylamine-lyase	25873372	Sequence analysis
CutK	Enterococcus avium ATCC 14025	EutN-like protein clustered with choline trimethylamine-lyase	25873372	Sequence analysis
CutK	Enterococcus caccae ATCC BAA-1240	EutN-like protein clustered with choline trimethylamine-lyase	25873372	Sequence analysis
CutK	Enterococcus phoeniculicola ATCC BAA-412	EutN-like protein clustered with choline trimethylamine-lyase	25873372	Sequence analysis
CutK	Escherichia fergusonii ATCC 35469	EutN-like protein clustered with choline trimethylamine-lyase	25873372	Sequence analysis
CutK	Olsenella uli DSM 7084	EutN-like protein clustered with choline trimethylamine-lyase	25873372	Sequence analysis
CutK	Proteus penneri ATCC 35198	EutN-like protein clustered with choline trimethylamine-lyase	25873372	Sequence analysis
CutK	Providencia rettgeri DSM 1131	EutN-like protein clustered with choline trimethylamine-lyase	25873372	Sequence analysis
CutK	Providencia rustigianii DSM 4541	EutN-like protein clustered with choline trimethylamine-lyase	25873372	Sequence analysis
CutK	Vibrio furnissii NCTC 11218	EutN-like protein clustered with choline trimethylamine-lyase	25873372	Sequence analysis
CutK	Yokenella regensburgei ATCC 43003	EutN-like protein clustered with choline trimethylamine-lyase	25873372	Sequence analysis
CutL	Desulfovibrio desulfuricans ATCC 27774	PduT-like protein clustered with choline trimethylamine-lyase	25873372	Experimental
CutM	Desulfovibrio desulfuricans ATCC 27774	Hypothetical protein, choline utilization cluster	25873372	Sequence analysis
CutO	Anaerococcus hydrogenalis DSM 7454	Aldehyde-alcohol dehydrogenase in choline utilization cluster	25873372	Sequence analysis
CutO	Anaerococcus hydrogenalis DSM 7454	NADH-dependent aldehyde-alcohol dehydrogenase clustered with choline trimethylamine-lyase	25873372	Sequence analysis
CutO	Anaerococcus vaginalis ATCC 51170	Aldehyde-alcohol dehydrogenase in choline utilization cluster	25873372	Sequence analysis
CutO	Anaerococcus vaginalis ATCC 51170	NADH-dependent aldehyde-alcohol dehydrogenase clustered with choline trimethylamine-lyase	25873372	Sequence analysis
CutO	Atopobium minutum 10063974	Aldehyde-alcohol dehydrogenase in choline utilization cluster	25873372	Sequence analysis
CutO	Atopobium minutum 10063974	NADH-dependent aldehyde-alcohol dehydrogenase clustered with choline trimethylamine-lyase	25873372	Sequence analysis
CutO	Clostridium asparagiforme DSM 15981	Aldehyde-alcohol dehydrogenase in choline utilization cluster	25873372	Sequence analysis
CutO	Clostridium asparagiforme DSM 15981	NADH-dependent aldehyde-alcohol dehydrogenase clustered with choline trimethylamine-lyase	25873372	Sequence analysis
CutO	Clostridium botulinum F 230613	Aldehyde-alcohol dehydrogenase in choline utilization cluster	25873372	Sequence analysis
CutO	Clostridium botulinum F 230613	NADH-dependent aldehyde-alcohol dehydrogenase clustered with choline trimethylamine-lyase	25873372	Sequence analysis
CutO	Clostridium citroniae WAL-17108	Aldehyde-alcohol dehydrogenase in choline utilization cluster	25873372	Sequence analysis
CutO	Clostridium citroniae WAL-17108	NADH-dependent aldehyde-alcohol dehydrogenase clustered with choline trimethylamine-lyase	25873372	Sequence analysis
CutO	Clostridium sartagoforme AAU1	Aldehyde-alcohol dehydrogenase in choline utilization cluster	25873372	Sequence analysis
CutO	Clostridium sartagoforme AAU1	NADH-dependent aldehyde-alcohol dehydrogenase clustered with choline trimethylamine-lyase	25873372	Sequence analysis
CutO	Collinsella tanakaei YIT 12063	Aldehyde-alcohol dehydrogenase in choline utilization cluster	25873372	Sequence analysis
CutO	Collinsella tanakaei YIT 12063	NADH-dependent aldehyde-alcohol dehydrogenase clustered with choline trimethylamine-lyase	25873372	Sequence analysis
CutO	Desulfovibrio desulfuricans ATCC 27774	Aldehyde-alcohol dehydrogenase in choline utilization cluster	25873372, 29507086	Experimental
CutO	Desulfovibrio desulfuricans ATCC 27774	NADH-dependent aldehyde-alcohol dehydrogenase clustered with choline trimethylamine-lyase	25873372, 29507086	Experimental
CutO	Enterobacter aerogenes KCTC 2190	NADH-dependent aldehyde-alcohol dehydrogenase clustered with choline trimethylamine-lyase	25873372	Sequence analysis
CutO	Enterococcus asini ATCC 700915	Aldehyde-alcohol dehydrogenase in choline utilization cluster	25873372	Sequence analysis
CutO	Enterococcus asini ATCC 700915	NADH-dependent aldehyde-alcohol dehydrogenase clustered with choline trimethylamine-lyase	25873372	Sequence analysis
CutO	Enterococcus avium ATCC 14025	Aldehyde-alcohol dehydrogenase in choline utilization cluster	25873372	Sequence analysis
CutO	Enterococcus avium ATCC 14025	NADH-dependent aldehyde-alcohol dehydrogenase clustered with choline trimethylamine-lyase	25873372	Sequence analysis
CutO	Enterococcus caccae ATCC BAA-1240	Aldehyde-alcohol dehydrogenase in choline utilization cluster	25873372	Sequence analysis
CutO	Enterococcus caccae ATCC BAA-1240	NADH-dependent aldehyde-alcohol dehydrogenase clustered with choline trimethylamine-lyase	25873372	Sequence analysis
CutO	Enterococcus phoeniculicola ATCC BAA-412	Aldehyde-alcohol dehydrogenase in choline utilization cluster	25873372	Sequence analysis
CutO	Enterococcus phoeniculicola ATCC BAA-412	NADH-dependent aldehyde-alcohol dehydrogenase clustered with choline trimethylamine-lyase	25873372	Sequence analysis
CutO	Escherichia fergusonii ATCC 35469	NADH-dependent aldehyde-alcohol dehydrogenase clustered with choline trimethylamine-lyase	25873372	Sequence analysis
CutO	Olsenella uli DSM 7084	Aldehyde-alcohol dehydrogenase in choline utilization cluster	25873372	Sequence analysis
CutO	Olsenella uli DSM 7084	NADH-dependent aldehyde-alcohol dehydrogenase clustered with choline trimethylamine-lyase	25873372	Sequence analysis
CutO	Proteus penneri ATCC 35198	NADH-dependent aldehyde-alcohol dehydrogenase clustered with choline trimethylamine-lyase	25873372	Sequence analysis
CutO	Providencia rettgeri DSM 1131	NADH-dependent aldehyde-alcohol dehydrogenase clustered with choline trimethylamine-lyase	25873372	Sequence analysis
CutO	Providencia rustigianii DSM 4541	NADH-dependent aldehyde-alcohol dehydrogenase clustered with choline trimethylamine-lyase	25873372	Sequence analysis
CutO	Vibrio furnissii NCTC 11218	NADH-dependent aldehyde-alcohol dehydrogenase clustered with choline trimethylamine-lyase	25873372	Sequence analysis
CutO	Yokenella regensburgei ATCC 43003	EutM/PduA/PduJ-like protein clustered with choline trimethylamine-lyase	25873372	Sequence analysis
CutO	Yokenella regensburgei ATCC 43003	NADH-dependent aldehyde-alcohol dehydrogenase clustered with choline trimethylamine-lyase	25873372	Sequence analysis
CutR	Desulfovibrio desulfuricans ATCC 27774	PduU-like protein clustered with choline trimethylamine-lyase	25873372	Experimental
CutR	Olsenella uli DSM 7084	PduU-like protein clustered with choline trimethylamine-lyase	25873372	Sequence analysis
CutS	Desulfovibrio desulfuricans ATCC 27774	Cob(III)alamin reductase @ Cob(II)alamin reductase, choline utilization cluster	25873372	Experimental
CutS	Olsenella uli DSM 7084	PduV-like protein clustered with choline trimethylamine-lyase	25873372	Sequence analysis
DhaB	Clostridium botulinum BKT015925	Glycerol dehydratase, B12-independent (EC 4.2.1.30)	26407889	Sequence analysis
DhaB	Clostridium butyricum VPI 1718	Glycerol dehydratase, B12-independent (EC 4.2.1.30)	26407889	Sequence analysis
DhaB	Clostridium ljungdahlii DSM 13528	Glycerol dehydratase, B12-independent (EC 4.2.1.30)	26407889	Sequence analysis
DhaB	Clostridium novyi NT	Glycerol dehydratase, B12-independent (EC 4.2.1.30)	26407889	Sequence analysis
Eat	Clostridium acetobutylicum DSM 1731	Ethanolamine permease Eat	19783625	Sequence analysis
Eat	Pseudomonas aeruginosa PAO1	Ethanolamine permease Eat	19783625	Sequence analysis
Eat	Pseudomonas fluorescens Pf-5	Ethanolamine permease Eat	19783625	Sequence analysis
EutA	Citrobacter koseri ATCC BAA-895	Ethanolamine utilization protein EutA	19783625	Sequence analysis
EutA	Clostridium difficile 630	Ethanolamine utilization protein EutA	19783625	Sequence analysis
EutA	Clostridium perfringens ATCC 13124	Ethanolamine utilization protein EutA	19783625	Sequence analysis
EutA	Enterococcus faecalis V583	Ethanolamine utilization protein EutA	19783625	Sequence analysis
EutA	Escherichia coli K-12 MG1655	Ethanolamine utilization protein EutA	10464203, 9278503	Sequence analysis
EutA	Fusobacterium nucleatum ATCC 25586	Ethanolamine utilization protein EutA	19783625	Sequence analysis
EutA	Klebsiella pneumoniae MGH 78578	Ethanolamine utilization protein EutA	19783625	Sequence analysis
EutA	Listeria monocytogenes EGD-e	Ethanolamine utilization protein EutA	19783625	Sequence analysis
EutA	Salmonella enterica LT2	Ethanolamine utilization protein EutA	2656649, 26448059, 15466038, 15516577, 16291677	Experimental
EutA	Streptococcus sanguinis SK36	Ethanolamine utilization protein EutA	19783625	Sequence analysis
EutB	Citrobacter koseri ATCC BAA-895	Ethanolamine ammonia-lyase heavy chain (EC 4.3.1.7)	19783625, 23234435	Sequence analysis
EutB	Clostridium acetobutylicum DSM 1731	Ethanolamine ammonia-lyase heavy chain (EC 4.3.1.7)	19783625	Sequence analysis
EutB	Clostridium difficile 630	Ethanolamine ammonia-lyase heavy chain (EC 4.3.1.7)	19783625	Sequence analysis
EutB	Clostridium perfringens ATCC 13124	Ethanolamine ammonia-lyase heavy chain (EC 4.3.1.7)	19783625	Sequence analysis
EutB	Enterococcus faecalis V583	Ethanolamine ammonia-lyase heavy chain (EC 4.3.1.7)	19783625	Sequence analysis
EutB	Escherichia coli K-12 MG1655	Ethanolamine ammonia-lyase heavy chain (EC 4.3.1.7)	10464203, 9278503	Sequence analysis
EutB	Fusobacterium nucleatum ATCC 25586	Ethanolamine ammonia-lyase heavy chain (EC 4.3.1.7)	19783625	Sequence analysis
EutB	Klebsiella pneumoniae MGH 78578	Ethanolamine ammonia-lyase heavy chain (EC 4.3.1.7)	19783625	Sequence analysis
EutB	Listeria monocytogenes EGD-e	Ethanolamine ammonia-lyase heavy chain (EC 4.3.1.7)	19783625, 23234435	Sequence analysis
EutB	Pseudomonas aeruginosa PAO1	Ethanolamine ammonia-lyase heavy chain (EC 4.3.1.7)	19783625	Sequence analysis
EutB	Pseudomonas fluorescens Pf-5	Ethanolamine ammonia-lyase heavy chain (EC 4.3.1.7)	19783625	Sequence analysis
EutB	Salmonella enterica LT2	Ethanolamine ammonia-lyase heavy chain (EC 4.3.1.7)	23374068, 19783625, 19762342, 18444665, 16688781, 8069783, 2656649, 23585538, 23234435	Experimental
EutB	Streptococcus sanguinis SK36	Ethanolamine ammonia-lyase heavy chain (EC 4.3.1.7)	19783625, 23234435	Sequence analysis
EutB	Vibrio alginolyticus strain V105	Ethanolamine ammonia-lyase heavy chain (EC 4.3.1.7)	23234435	Sequence analysis
EutC	Citrobacter koseri ATCC BAA-895	Ethanolamine ammonia-lyase light chain (EC 4.3.1.7)	19783625	Sequence analysis
EutC	Clostridium acetobutylicum DSM 1731	Ethanolamine ammonia-lyase light chain (EC 4.3.1.7)	19783625	Sequence analysis
EutC	Clostridium difficile 630	Ethanolamine ammonia-lyase light chain (EC 4.3.1.7)	19783625	Sequence analysis
EutC	Clostridium perfringens ATCC 13124	Ethanolamine ammonia-lyase light chain (EC 4.3.1.7)	19783625	Sequence analysis
EutC	Enterococcus faecalis V583	Ethanolamine ammonia-lyase light chain (EC 4.3.1.7)	19783625	Sequence analysis
EutC	Escherichia coli K-12 MG1655	Ethanolamine ammonia-lyase light chain (EC 4.3.1.7)	10464203, 9278503	Sequence analysis
EutC	Fusobacterium nucleatum ATCC 25586	Ethanolamine ammonia-lyase light chain (EC 4.3.1.7)	19783625	Sequence analysis
EutC	Klebsiella pneumoniae MGH 78578	Ethanolamine ammonia-lyase light chain (EC 4.3.1.7)	19783625	Sequence analysis
EutC	Listeria monocytogenes EGD-e	Ethanolamine ammonia-lyase light chain (EC 4.3.1.7)	19783625	Sequence analysis
EutC	Pseudomonas aeruginosa PAO1	Ethanolamine ammonia-lyase light chain (EC 4.3.1.7)	19783625	Sequence analysis
EutC	Pseudomonas fluorescens Pf-5	Ethanolamine ammonia-lyase light chain (EC 4.3.1.7)	19783625	Sequence analysis
EutC	Salmonella enterica LT2	Ethanolamine ammonia-lyase light chain (EC 4.3.1.7)	23374068, 19783625, 19762342, 18444665, 16688781, 8069783, 2656649, 23585538	Experimental
EutC	Streptococcus sanguinis SK36	Ethanolamine ammonia-lyase light chain (EC 4.3.1.7)	19783625	Sequence analysis
EutD	Citrobacter koseri ATCC BAA-895	Phosphate acetyltransferase (EC 2.3.1.8), ethanolamine utilization-specific	19783625	Sequence analysis
EutD	Escherichia coli K-12 MG1655	Phosphate acetyltransferase (EC 2.3.1.8), ethanolamine utilization-specific	10464203, 9278503	Sequence analysis
EutD	Klebsiella pneumoniae MGH 78578	Phosphate acetyltransferase (EC 2.3.1.8), ethanolamine utilization-specific	19783625	Sequence analysis
EutD	Salmonella enterica LT2	Phosphate acetyltransferase (EC 2.3.1.8), ethanolamine utilization-specific	9278503, 19783625, 23585538, 26478774, 24267892, 20308536	Experimental
EutD (PduL-like)	Clostridium difficile 630	Phosphate acetyltransferase (EC 2.3.1.8), ethanolamine utilization-specific	19783625	Sequence analysis
EutD (PduL-like)	Clostridium perfringens ATCC 13124	Phosphate acetyltransferase (EC 2.3.1.8), ethanolamine utilization-specific	19783625	Sequence analysis
EutD (PduL-like)	Enterococcus faecalis V583	Phosphate acetyltransferase (EC 2.3.1.8), ethanolamine utilization-specific	19783625	Sequence analysis
EutD (PduL-like)	Fusobacterium nucleatum ATCC 25586	Phosphate acetyltransferase (EC 2.3.1.8), ethanolamine utilization-specific	19783625	Sequence analysis
EutD (PduL-like)	Listeria monocytogenes EGD-e	Phosphate acetyltransferase (EC 2.3.1.8), ethanolamine utilization-specific	19783625	Sequence analysis
EutD (PduL-like)	Streptococcus sanguinis SK36	Phosphate acetyltransferase (EC 2.3.1.8), ethanolamine utilization-specific	19783625	Sequence analysis
EutE	Citrobacter koseri ATCC BAA-895	Acetaldehyde dehydrogenase (EC 1.2.1.10), ethanolamine utilization cluster	19783625	Sequence analysis
EutE	Clostridium difficile 630	Acetaldehyde dehydrogenase (EC 1.2.1.10), ethanolamine utilization cluster	19783625	Sequence analysis
EutE	Clostridium perfringens ATCC 13124	Acetaldehyde dehydrogenase (EC 1.2.1.10), ethanolamine utilization cluster	19783625	Sequence analysis
EutE	Enterococcus faecalis V583	Acetaldehyde dehydrogenase (EC 1.2.1.10), ethanolamine utilization cluster	19783625	Sequence analysis
EutE	Escherichia coli K-12 MG1655	Acetaldehyde dehydrogenase (EC 1.2.1.10), ethanolamine utilization cluster	10464203, 9278503	Sequence analysis
EutE	Fusobacterium nucleatum ATCC 25586	Acetaldehyde dehydrogenase (EC 1.2.1.10), ethanolamine utilization cluster	19783625	Sequence analysis
EutE	Klebsiella pneumoniae MGH 78578	Acetaldehyde dehydrogenase (EC 1.2.1.10), ethanolamine utilization cluster	19783625	Sequence analysis
EutE	Listeria monocytogenes EGD-e	Acetaldehyde dehydrogenase (EC 1.2.1.10), ethanolamine utilization cluster	19783625	Sequence analysis
EutE	Salmonella enterica LT2	Acetaldehyde dehydrogenase (EC 1.2.1.10), ethanolamine utilization cluster	26478774, 24267892, 23585538	Experimental
EutE	Streptococcus sanguinis SK36	Acetaldehyde dehydrogenase (EC 1.2.1.10), ethanolamine utilization cluster	19783625	Sequence analysis
EutG	Citrobacter koseri ATCC BAA-895	Ethanol dehydrogenase [NAD+]	19783625	Sequence analysis
EutG	Enterococcus faecalis V583	Ethanol dehydrogenase [NAD+]	19783625	Sequence analysis
EutG	Escherichia coli K-12 MG1655	Ethanol dehydrogenase [NAD+]	10464203, 9278503	Sequence analysis
EutG	Klebsiella pneumoniae MGH 78578	Ethanol dehydrogenase [NAD+]	19783625	Sequence analysis
EutG	Listeria monocytogenes EGD-e	Ethanol dehydrogenase [NAD+]	19783625	Sequence analysis
EutG	Salmonella enterica LT2	Ethanol dehydrogenase [NAD+]	23585538, 23077559, 20308536, 16291677, 7868611	Experimental
EutG	Streptococcus sanguinis SK36	Ethanol dehydrogenase [NAD+]	19783625	Sequence analysis
EutH	Citrobacter koseri ATCC BAA-895	Ethanolamine permease	19783625	Sequence analysis
EutH	Clostridium difficile 630	Ethanolamine permease	19783625	Sequence analysis
EutH	Clostridium perfringens ATCC 13124	Ethanolamine permease	19783625	Sequence analysis
EutH	Enterococcus faecalis V583	Ethanolamine permease	19783625	Sequence analysis
EutH	Escherichia coli K-12 MG1655	Ethanolamine permease	10464203, 9278503	Sequence analysis
EutH	Fusobacterium nucleatum ATCC 25586	Ethanolamine permease	19783625	Sequence analysis
EutH	Klebsiella pneumoniae MGH 78578	Ethanolamine permease	19783625	Sequence analysis
EutH	Listeria monocytogenes EGD-e	Ethanolamine permease	19783625	Sequence analysis
EutH	Salmonella enterica LT2	Ethanolamine permease	10464203, 7868611, 2197274	Experimental
EutH	Streptococcus sanguinis SK36	Ethanolamine permease	19783625	Sequence analysis
EutJ	Citrobacter koseri ATCC BAA-895	Ethanolamine utilization protein EutJ	19783625	Sequence analysis
EutJ	Escherichia coli K-12 MG1655	Ethanolamine utilization protein EutJ	10464203, 9278503	Sequence analysis
EutJ	Klebsiella pneumoniae MGH 78578	Ethanolamine utilization protein EutJ	19783625	Sequence analysis
EutJ	Salmonella enterica LT2	Ethanolamine utilization protein EutJ	10464203, 7868611, 2197274	Experimental
EutK	Citrobacter koseri ATCC BAA-895	Ethanolamine utilization polyhedral-body-like protein EutK	19783625	Sequence analysis
EutK	Escherichia coli K-12 MG1655	Ethanolamine utilization polyhedral-body-like protein EutK	10464203, 9278503	Sequence analysis
EutK	Klebsiella pneumoniae MGH 78578	Ethanolamine utilization polyhedral-body-like protein EutK	19783625	Sequence analysis
EutK	Salmonella enterica LT2	Ethanolamine utilization polyhedral-body-like protein EutK	10464203, 7868611, 2197274	Experimental
EutL	Citrobacter koseri ATCC BAA-895	Ethanolamine utilization polyhedral-body-like protein EutL	19783625	Sequence analysis
EutL	Clostridium difficile 630	Ethanolamine utilization polyhedral-body-like protein EutL	19783625	Sequence analysis
EutL	Clostridium perfringens ATCC 13124	Ethanolamine utilization polyhedral-body-like protein EutL	19783625	Sequence analysis
EutL	Enterococcus faecalis V583	Ethanolamine utilization polyhedral-body-like protein EutL	19783625	Sequence analysis
EutL	Escherichia coli K-12 MG1655	Ethanolamine utilization polyhedral-body-like protein EutL	10464203, 9278503	Sequence analysis
EutL	Fusobacterium nucleatum ATCC 25586	Ethanolamine utilization polyhedral-body-like protein EutL	19783625	Sequence analysis
EutL	Klebsiella pneumoniae MGH 78578	Ethanolamine utilization polyhedral-body-like protein EutL	19783625	Sequence analysis
EutL	Listeria monocytogenes EGD-e	Ethanolamine utilization polyhedral-body-like protein EutL	19783625	Sequence analysis
EutL	Salmonella enterica LT2	Ethanolamine utilization polyhedral-body-like protein EutL	19451619, 18786396, 20044574, 25752492, 25484204, 18937343	Experimental
EutL	Streptococcus sanguinis SK36	Ethanolamine utilization polyhedral-body-like protein EutL	19783625	Sequence analysis
EutM	Citrobacter koseri ATCC BAA-895	Ethanolamine utilization polyhedral-body-like protein EutM	19783625	Sequence analysis
EutM	Escherichia coli K-12 MG1655	Ethanolamine utilization polyhedral-body-like protein EutM	10464203, 9278503	Sequence analysis
EutM	Klebsiella pneumoniae MGH 78578	Ethanolamine utilization polyhedral-body-like protein EutM	19783625	Sequence analysis
EutM	Salmonella enterica LT2	Ethanolamine utilization polyhedral-body-like protein EutM	28585808, 20851901, 20870711, 16585748, 27063436, 24267892, 22461622, 21315581, 20203050	Experimental
EutN	Citrobacter koseri ATCC BAA-895	Ethanolamine utilization polyhedral-body-like protein EutN	19783625	Sequence analysis
EutN	Clostridium difficile 630	Ethanolamine utilization polyhedral-body-like protein EutN	19783625	Sequence analysis
EutN	Clostridium perfringens ATCC 13124	Ethanolamine utilization polyhedral-body-like protein EutN	19783625	Sequence analysis
EutN	Enterococcus faecalis V583	Ethanolamine utilization polyhedral-body-like protein EutN	19783625	Sequence analysis
EutN	Escherichia coli K-12 MG1655	Ethanolamine utilization polyhedral-body-like protein EutN	10464203, 9278503	Sequence analysis
EutN	Fusobacterium nucleatum ATCC 25586	Ethanolamine utilization polyhedral-body-like protein EutN	19783625	Sequence analysis
EutN	Klebsiella pneumoniae MGH 78578	Ethanolamine utilization polyhedral-body-like protein EutN	19783625	Sequence analysis
EutN	Listeria monocytogenes EGD-e	Ethanolamine utilization polyhedral-body-like protein EutN	19783625	Sequence analysis
EutN	Salmonella enterica LT2	Ethanolamine utilization polyhedral-body-like protein EutN	10464203, 7868611, 2197274, 20044574, 17588214	Experimental
EutN	Streptococcus sanguinis SK36	Ethanolamine utilization polyhedral-body-like protein EutN	19783625	Sequence analysis
EutP	Citrobacter koseri ATCC BAA-895	Acetate kinase (EC 2.7.2.1)	19783625	Sequence analysis
EutP	Clostridium difficile 630	Acetate kinase (EC 2.7.2.1)	19783625	Sequence analysis
EutP	Clostridium perfringens ATCC 13124	Acetate kinase (EC 2.7.2.1)	19783625	Sequence analysis
EutP	Escherichia coli K-12 MG1655	Acetate kinase (EC 2.7.2.1)	10464203, 9278503	Sequence analysis
EutP	Fusobacterium nucleatum ATCC 25586	Acetate kinase (EC 2.7.2.1)	19783625	Sequence analysis
EutP	Klebsiella pneumoniae MGH 78578	Acetate kinase (EC 2.7.2.1)	19783625	Sequence analysis
EutP	Salmonella enterica LT2	Acetate kinase (EC 2.7.2.1)	10464203, 7868611, 2197274	Experimental
EutPT	Clostridium difficile 630	Ethanolamine utilization protein similar to PduT	19783625	Sequence analysis
EutPT	Clostridium perfringens ATCC 13124	Ethanolamine utilization protein similar to PduT	19783625	Sequence analysis
EutPT	Enterococcus faecalis V583	Ethanolamine utilization protein similar to PduT	19783625	Sequence analysis
EutPT	Fusobacterium nucleatum ATCC 25586	Ethanolamine utilization protein similar to PduT	19783625	Sequence analysis
EutPT	Listeria monocytogenes EGD-e	Ethanolamine utilization protein similar to PduT	19783625	Sequence analysis
EutPT	Streptococcus sanguinis SK36	Ethanolamine utilization protein similar to PduT	19783625	Sequence analysis
EutQ	Citrobacter koseri ATCC BAA-895	Acetate kinase (EC 2.7.2.1)	19783625	Sequence analysis
EutQ	Clostridium difficile 630	Acetate kinase (EC 2.7.2.1)	19783625	Sequence analysis
EutQ	Clostridium perfringens ATCC 13124	Acetate kinase (EC 2.7.2.1)	19783625	Sequence analysis
EutQ	Enterococcus faecalis V583	Acetate kinase (EC 2.7.2.1)	19783625	Sequence analysis
EutQ	Escherichia coli K-12 MG1655	Acetate kinase (EC 2.7.2.1)	10464203, 9278503	Sequence analysis
EutQ	Fusobacterium nucleatum ATCC 25586	Acetate kinase (EC 2.7.2.1)	19783625	Sequence analysis
EutQ	Klebsiella pneumoniae MGH 78578	Acetate kinase (EC 2.7.2.1)	19783625	Sequence analysis
EutQ	Listeria monocytogenes EGD-e	Acetate kinase (EC 2.7.2.1)	19783625	Sequence analysis
EutQ	Salmonella enterica LT2	Acetate kinase (EC 2.7.2.1)	10464203, 7868611, 2197274	Experimental
EutQ	Streptococcus sanguinis SK36	Acetate kinase (EC 2.7.2.1)	19783625	Sequence analysis
EutS	Citrobacter koseri ATCC BAA-895	Ethanolamine utilization polyhedral-body-like protein EutS	19783625	Sequence analysis
EutS	Clostridium difficile 630	Ethanolamine utilization polyhedral-body-like protein EutS	19783625	Sequence analysis
EutS	Clostridium perfringens ATCC 13124	Ethanolamine utilization polyhedral-body-like protein EutS	19783625	Sequence analysis
EutS	Escherichia coli K-12 MG1655	Ethanolamine utilization polyhedral-body-like protein EutS	10464203, 9278503	Sequence analysis
EutS	Fusobacterium nucleatum ATCC 25586	Ethanolamine utilization polyhedral-body-like protein EutS	19783625	Sequence analysis
EutS	Klebsiella pneumoniae MGH 78578	Ethanolamine utilization polyhedral-body-like protein EutS	19783625	Sequence analysis
EutS	Salmonella enterica LT2	Ethanolamine utilization polyhedral-body-like protein EutS	10464203, 7868611, 2197274	Experimental
EutT	Citrobacter koseri ATCC BAA-895	ATP:Cob(I)alamin adenosyltransferase (EC 2.5.1.17), ethanolamine utilization	19783625	Sequence analysis
EutT	Clostridium difficile 630	ATP:Cob(I)alamin adenosyltransferase (EC 2.5.1.17), ethanolamine utilization	19783625	Sequence analysis
EutT	Clostridium perfringens ATCC 13124	ATP:Cob(I)alamin adenosyltransferase (EC 2.5.1.17), ethanolamine utilization	19783625	Sequence analysis
EutT	Enterococcus faecalis V583	ATP:Cob(I)alamin adenosyltransferase (EC 2.5.1.17), ethanolamine utilization	19783625	Sequence analysis
EutT	Escherichia coli K-12 MG1655	ATP:Cob(I)alamin adenosyltransferase (EC 2.5.1.17), ethanolamine utilization	10464203, 9278503	Sequence analysis
EutT	Fusobacterium nucleatum ATCC 25586	ATP:Cob(I)alamin adenosyltransferase (EC 2.5.1.17), ethanolamine utilization	19783625	Sequence analysis
EutT	Klebsiella pneumoniae MGH 78578	ATP:Cob(I)alamin adenosyltransferase (EC 2.5.1.17), ethanolamine utilization	19783625	Sequence analysis
EutT	Listeria monocytogenes EGD-e	ATP:Cob(I)alamin adenosyltransferase (EC 2.5.1.17), ethanolamine utilization	19783625	Sequence analysis
EutT	Salmonella enterica LT2	ATP:Cob(I)alamin adenosyltransferase (EC 2.5.1.17), ethanolamine utilization	10464203, 7868611, 2197274	Experimental
EutT	Streptococcus sanguinis SK36	ATP:Cob(I)alamin adenosyltransferase (EC 2.5.1.17), ethanolamine utilization	19783625	Sequence analysis
HpdB	Clostridioides difficile ATCC 9689	4-hydroxyphenylacetate decarboxylase (EC 4.1.1.83)	26407889	Sequence analysis
HpdB	Clostridium botulinum B Eklund 17B	4-hydroxyphenylacetate decarboxylase (EC 4.1.1.83)	26407889	Sequence analysis
HpdB	Clostridium botulinum E3 Alaska E43	4-hydroxyphenylacetate decarboxylase (EC 4.1.1.83)	26407889	Sequence analysis
HpdB	Clostridium scatologenes DSM 757	4-hydroxyphenylacetate decarboxylase (EC 4.1.1.83)	26407889	Sequence analysis
HypD	Clostridioides difficile 630	4-hydroxyproline dehydratase	28183913	Experimental
PdhB	Acidobacteria bacterium str. Tolsyn	Phenylacetate decarboxylase	29556105	Experimental
PduA	Citrobacter freundii CFNH1	Propanediol utilization polyhedral body protein PduA	28957423	Sequence analysis
PduA	Klebsiella pneumoniae HS11286	Propanediol utilization polyhedral body protein PduA	28957423	Sequence analysis
PduA	Lactobacillus brevis ATCC 367	Propanediol utilization polyhedral body protein PduA	28957423	Sequence analysis
PduA	Lactobacillus reuteri DSM 20016	Propanediol utilization polyhedral body protein PduA	28957423	Sequence analysis
PduA	Listeria monocytogenes EGD-e	Propanediol utilization polyhedral body protein PduA	28957423	Sequence analysis
PduA	Roseburia inulinivorans A2-194	Propanediol utilization polyhedral body protein PduA	16740940	Sequence analysis
PduA	Salmonella enterica LT2	Propanediol utilization polyhedral body protein PduA	12923081, 11844753, 25713376, 20870711, 28829618, 24747050, 21239588, 20417607, 22927404, 10498708, 16740940	Experimental
PduA	Yersinia enterocolitica 8081	Propanediol utilization polyhedral body protein PduA	28957423	Sequence analysis
PduB	Citrobacter freundii CFNH1	Propanediol utilization polyhedral body protein PduB	28957423	Sequence analysis
PduB	Klebsiella pneumoniae HS11286	Propanediol utilization polyhedral body protein PduB	28957423	Sequence analysis
PduB	Lactobacillus brevis ATCC 367	Propanediol utilization polyhedral body protein PduB	28957423	Sequence analysis
PduB	Lactobacillus reuteri DSM 20016	Propanediol utilization polyhedral body protein PduB	28957423	Sequence analysis
PduB	Listeria monocytogenes EGD-e	Propanediol utilization polyhedral body protein PduB	28957423	Sequence analysis
PduB	Salmonella enterica LT2	Propanediol utilization polyhedral body protein PduB	10498708, 20870711, 12923081, 18332146	Experimental
PduB	Streptococcus sanguinis SK36	Propanediol utilization polyhedral body protein PduB	28957423	Sequence analysis
PduB	Yersinia enterocolitica 8081	Propanediol utilization polyhedral body protein PduB	28957423	Sequence analysis
PduC	Citrobacter freundii ATCC 8090 = MTCC 1658	Propanediol dehydratase large subunit (EC 4.2.1.28)	8824629	Sequence analysis
PduC	Klebsiella oxytoca CAV1374	Propanediol dehydratase large subunit (EC 4.2.1.28)	28957423	Sequence analysis
PduC	Klebsiella pneumoniae HS11286	Propanediol dehydratase large subunit (EC 4.2.1.28)	28957423	Sequence analysis
PduC	Klebsiella pneumoniae HS11286	Propanediol dehydratase large subunit (EC 4.2.1.28)	28957423	Sequence analysis
PduC	Lactobacillus brevis ATCC 367	Propanediol dehydratase large subunit (EC 4.2.1.28)	28957423	Sequence analysis
PduC	Lactobacillus reuteri DSM 20016	Propanediol dehydratase large subunit (EC 4.2.1.28)	18469107, 28957423	Sequence analysis
PduC	Roseburia inulinivorans A2-194	Propanediol dehydratase large subunit (EC 4.2.1.28)	16740940	Sequence analysis
PduC	Roseburia inulinivorans DSM 16841	Propanediol dehydratase (EC 4.2.1.28), GRE family	28202954	Experimental
PduC	Salmonella enterica LT2	Propanediol dehydratase large subunit (EC 4.2.1.28)	20870711, 9352910, 10498708, 8824629, 10498708, 20417607, 18469107, 28957423	Experimental
PduC	Streptococcus sanguinis SK36	Propanediol dehydratase large subunit (EC 4.2.1.28)	28957423	Sequence analysis
PduC	Yersinia enterocolitica 8081	Propanediol dehydratase large subunit (EC 4.2.1.28)	28957423	Sequence analysis
PduD	Citrobacter freundii CFNH1	Propanediol dehydratase medium subunit (EC 4.2.1.28)	28957423	Sequence analysis
PduD	Klebsiella pneumoniae HS11286	Propanediol dehydratase medium subunit (EC 4.2.1.28)	28957423	Sequence analysis
PduD	Lactobacillus brevis ATCC 367	Propanediol dehydratase medium subunit (EC 4.2.1.28)	28957423	Sequence analysis
PduD	Lactobacillus reuteri DSM 20016	Propanediol dehydratase medium subunit (EC 4.2.1.28)	28957423	Sequence analysis
PduD	Listeria monocytogenes EGD-e	Propanediol dehydratase medium subunit (EC 4.2.1.28)	28957423	Sequence analysis
PduD	Roseburia inulinivorans A2-194	Propanediol dehydratase medium subunit (EC 4.2.1.28)	16740940	Sequence analysis
PduD	Salmonella enterica LT2	Propanediol dehydratase medium subunit (EC 4.2.1.28)	10498708, 20870711, 9352910, 20417607, 21821773, 28030590, 28957423	Experimental
PduD	Streptococcus sanguinis SK36	Propanediol dehydratase medium subunit (EC 4.2.1.28)	28957423	Sequence analysis
PduD	Yersinia enterocolitica 8081	Propanediol dehydratase medium subunit (EC 4.2.1.28)	28957423	Sequence analysis
PduE	Citrobacter freundii CFNH1	Propanediol dehydratase small subunit (EC 4.2.1.28)	28957423	Sequence analysis
PduE	Klebsiella pneumoniae HS11286	Propanediol dehydratase small subunit (EC 4.2.1.28)	28957423	Sequence analysis
PduE	Lactobacillus brevis ATCC 367	Propanediol dehydratase small subunit (EC 4.2.1.28)	28957423	Sequence analysis
PduE	Lactobacillus reuteri DSM 20016	Propanediol dehydratase small subunit (EC 4.2.1.28)	28957423	Sequence analysis
PduE	Listeria monocytogenes EGD-e	Propanediol dehydratase small subunit (EC 4.2.1.28)	28957423	Sequence analysis
PduE	Roseburia inulinivorans A2-194	Propanediol dehydratase small subunit (EC 4.2.1.28)	16740940	Sequence analysis
PduE	Salmonella enterica LT2	Propanediol dehydratase small subunit (EC 4.2.1.28)	10498708, 20870711, 9352910	Experimental
PduE	Streptococcus sanguinis SK36	Propanediol dehydratase small subunit (EC 4.2.1.28)	28957423	Sequence analysis
PduE	Yersinia enterocolitica 8081	Propanediol dehydratase small subunit (EC 4.2.1.28)	28957423	Sequence analysis
PduF	Citrobacter freundii CFNH1	Propanediol diffusion facilitator	28957423	Sequence analysis
PduF	Klebsiella pneumoniae HS11286	Propanediol diffusion facilitator @ Glycerol diffusion facilitator	28957423	Sequence analysis
PduF	Lactobacillus brevis ATCC 367	Propanediol diffusion facilitator	28957423	Sequence analysis
PduF	Lactobacillus reuteri DSM 20016	Propanediol diffusion facilitator	28957423	Sequence analysis
PduF	Listeria monocytogenes EGD-e	Propanediol diffusion facilitator	28957423	Sequence analysis
PduF	Listeria monocytogenes EGD-e	Propanediol diffusion facilitator	28957423	Sequence analysis
PduF	Salmonella enterica LT2	Propanediol diffusion facilitator	7559322, 8071226, 10498708, 20870711	Experimental
PduF	Streptococcus sanguinis SK36	Propanediol diffusion facilitator	28957423	Sequence analysis
PduF	Yersinia enterocolitica 8081	Propanediol diffusion facilitator	28957423	Sequence analysis
PduG	Citrobacter freundii CFNH1	Propanediol dehydratase reactivation factor large subunit	28957423	Sequence analysis
PduG	Klebsiella pneumoniae HS11286	Propanediol dehydratase reactivation factor large subunit	28957423	Sequence analysis
PduG	Lactobacillus brevis ATCC 367	Propanediol dehydratase reactivation factor large subunit	28957423	Sequence analysis
PduG	Lactobacillus reuteri DSM 20016	Propanediol dehydratase reactivation factor large subunit	28957423	Sequence analysis
PduG	Listeria monocytogenes EGD-e	Propanediol dehydratase reactivation factor large subunit	28957423	Sequence analysis
PduG	Roseburia inulinivorans A2-194	Propanediol dehydratase reactivation factor large subunit	16740940	Sequence analysis
PduG	Salmonella enterica LT2	Propanediol dehydratase reactivation factor large subunit	10498708, 20870711, 12923081, 9023178	Experimental
PduG	Streptococcus sanguinis SK36	Propanediol dehydratase reactivation factor large subunit	28957423	Sequence analysis
PduG	Yersinia enterocolitica 8081	Propanediol dehydratase reactivation factor large subunit	28957423	Sequence analysis
PduH	Citrobacter freundii CFNH1	Propanediol dehydratase reactivation factor small subunit	28957423	Sequence analysis
PduH	Klebsiella pneumoniae HS11286	Propanediol dehydratase reactivation factor small subunit	28957423	Sequence analysis
PduH	Lactobacillus brevis ATCC 367	Propanediol dehydratase reactivation factor small subunit	28957423	Sequence analysis
PduH	Lactobacillus reuteri DSM 20016	Propanediol dehydratase reactivation factor small subunit	28957423	Sequence analysis
PduH	Listeria monocytogenes EGD-e	Propanediol dehydratase reactivation factor small subunit	28957423	Sequence analysis
PduH	Roseburia inulinivorans A2-194	Propanediol dehydratase reactivation factor small subunit	16740940	Sequence analysis
PduH	Salmonella enterica LT2	Propanediol dehydratase reactivation factor small subunit	10498708, 20870711, 12923081	Experimental
PduH	Streptococcus sanguinis SK36	Propanediol dehydratase reactivation factor small subunit	28957423	Sequence analysis
PduH	Yersinia enterocolitica 8081	Propanediol dehydratase reactivation factor small subunit	28957423	Sequence analysis
PduJ	Citrobacter freundii CFNH1	Propanediol utilization polyhedral body protein PduJ	28957423	Sequence analysis
PduJ	Clostridium difficile 630	Ethanolamine utilization protein similar to PduA/PduJ	19783625	Sequence analysis
PduJ	Clostridium perfringens ATCC 13124	Ethanolamine utilization protein similar to PduA/PduJ	19783625	Sequence analysis
PduJ	Enterococcus faecalis V583	Ethanolamine utilization protein similar to PduA/PduJ	19783625	Sequence analysis
PduJ	Fusobacterium nucleatum ATCC 25586	Ethanolamine utilization protein similar to PduA/PduJ	19783625	Sequence analysis
PduJ	Klebsiella pneumoniae HS11286	Propanediol utilization polyhedral body protein PduJ	28957423	Sequence analysis
PduJ	Lactobacillus brevis ATCC 367	Propanediol utilization polyhedral body protein PduJ	28957423	Sequence analysis
PduJ	Lactobacillus reuteri DSM 20016	Propanediol utilization polyhedral body protein PduJ	28957423	Sequence analysis
PduJ	Listeria monocytogenes EGD-e	Ethanolamine utilization protein similar to PduA/PduJ	19783625	Sequence analysis
PduJ	Listeria monocytogenes EGD-e	Propanediol utilization polyhedral body protein PduJ	28957423	Sequence analysis
PduJ	Roseburia inulinivorans A2-194	Propanediol utilization polyhedral body protein PduJ	16740940	Sequence analysis
PduJ	Salmonella enterica LT2	Propanediol utilization polyhedral body protein PduJ	10498708, 20870711, 12923081, 27561553, 21239588, 24747050	Experimental
PduJ	Streptococcus sanguinis SK36	Ethanolamine utilization protein similar to PduA/PduJ	19783625	Sequence analysis
PduJ	Yersinia enterocolitica 8081	Propanediol utilization polyhedral body protein PduJ	28957423	Sequence analysis
PduK	Citrobacter freundii CFNH1	Propanediol utilization polyhedral body protein PduK	28957423	Sequence analysis
PduK	Klebsiella pneumoniae HS11286	Propanediol utilization polyhedral body protein PduK	28957423	Sequence analysis
PduK	Lactobacillus brevis ATCC 367	Propanediol utilization polyhedral body protein PduK	28957423	Sequence analysis
PduK	Lactobacillus reuteri DSM 20016	Propanediol utilization polyhedral body protein PduK	28957423	Sequence analysis
PduK	Listeria monocytogenes EGD-e	Propanediol utilization polyhedral body protein PduK	28957423	Sequence analysis
PduK	Salmonella enterica LT2	Propanediol utilization polyhedral body protein PduK	10498708, 20870711, 21239588	Experimental
PduK	Yersinia enterocolitica 8081	Propanediol utilization polyhedral body protein PduK	28957423	Sequence analysis
PduL	Citrobacter freundii CFNH1	Phosphate propanoyltransferase (EC 2.3.1.222)	28957423	Sequence analysis
PduL	Klebsiella pneumoniae HS11286	Phosphate propanoyltransferase (EC 2.3.1.222)	28957423	Sequence analysis
PduL	Lactobacillus brevis ATCC 367	Phosphate propanoyltransferase (EC 2.3.1.222)	28957423	Sequence analysis
PduL	Lactobacillus reuteri DSM 20016	Phosphate propanoyltransferase (EC 2.3.1.222)	28957423	Sequence analysis
PduL	Listeria monocytogenes EGD-e	Phosphate propanoyltransferase (EC 2.3.1.222)	28957423	Sequence analysis
PduL	Roseburia inulinivorans A2-194	Phosphate propanoyltransferase (EC 2.3.1.222)	16740940	Sequence analysis
PduL	Salmonella enterica LT2	Phosphate propanoyltransferase (EC 2.3.1.222)	10498708, 20870711, 10482501, 25962918, 17158662, 12700259, 12923081	Experimental
PduL	Streptococcus sanguinis SK36	Phosphate propanoyltransferase (EC 2.3.1.222)	28957423	Sequence analysis
PduL	Yersinia enterocolitica 8081	Phosphate propanoyltransferase (EC 2.3.1.222)	28957423	Sequence analysis
PduM	Citrobacter freundii CFNH1	Propanediol utilization protein PduM	28957423	Sequence analysis
PduM	Klebsiella pneumoniae HS11286	Propanediol utilization protein PduM	28957423	Sequence analysis
PduM	Lactobacillus brevis ATCC 367	Propanediol utilization protein PduM	28957423	Sequence analysis
PduM	Lactobacillus reuteri DSM 20016	Propanediol utilization protein PduM	28957423	Sequence analysis
PduM	Listeria monocytogenes EGD-e	Propanediol utilization protein PduM	28957423	Sequence analysis
PduM	Salmonella enterica LT2	Propanediol utilization protein PduM	10498708, 20870711, 22343294	Experimental
PduM	Yersinia enterocolitica 8081	Propanediol utilization protein PduM	28957423	Sequence analysis
PduN	Citrobacter freundii CFNH1	Propanediol utilization polyhedral body protein PduN	28957423	Sequence analysis
PduN	Klebsiella pneumoniae HS11286	Propanediol utilization polyhedral body protein PduN	28957423	Sequence analysis
PduN	Lactobacillus brevis ATCC 367	Propanediol utilization polyhedral body protein PduN	28957423	Sequence analysis
PduN	Lactobacillus reuteri DSM 20016	Propanediol utilization polyhedral body protein PduN	28957423	Sequence analysis
PduN	Listeria monocytogenes EGD-e	Propanediol utilization polyhedral body protein PduN	28957423	Sequence analysis
PduN	Roseburia inulinivorans A2-194	Propanediol utilization polyhedral body protein PduN	16740940	Sequence analysis
PduN	Salmonella enterica LT2	Propanediol utilization polyhedral body protein PduN	10498708, 20870711, 18292340, 21239588, 23456886	Experimental
PduN	Yersinia enterocolitica 8081	Propanediol utilization polyhedral body protein PduN	28957423	Sequence analysis
PduO	Citrobacter freundii CFNH1	Cob(I)alamin adenosyltransferase PduO (EC 2.5.1.17)	28957423	Sequence analysis
PduO	Klebsiella pneumoniae HS11286	Cob(I)alamin adenosyltransferase PduO (EC 2.5.1.17)	28957423	Sequence analysis
PduO	Lactobacillus brevis ATCC 367	Cob(I)alamin adenosyltransferase PduO (EC 2.5.1.17)	28957423	Sequence analysis
PduO	Lactobacillus reuteri DSM 20016	Cob(I)alamin adenosyltransferase PduO (EC 2.5.1.17)	28957423	Sequence analysis
PduO	Listeria monocytogenes EGD-e	Cob(I)alamin adenosyltransferase PduO (EC 2.5.1.17)	28957423	Sequence analysis
PduO	Roseburia inulinivorans A2-194	Cob(I)alamin adenosyltransferase PduO (EC 2.5.1.17)	16740940	Sequence analysis
PduO	Salmonella enterica LT2	Cob(I)alamin adenosyltransferase PduO (EC 2.5.1.17)	10498708, 20870711, 12923081, 15547259, 11160088, 27446048, 26704729	Experimental
PduO	Streptococcus sanguinis SK36	Cob(I)alamin adenosyltransferase PduO (EC 2.5.1.17)	28957423	Sequence analysis
PduO	Yersinia enterocolitica 8081	Cob(I)alamin adenosyltransferase PduO (EC 2.5.1.17)	28957423	Sequence analysis
PduP	Citrobacter freundii CFNH1	CoA-acylating propionaldehyde dehydrogenase	28957423	Sequence analysis
PduP	Klebsiella pneumoniae HS11286	CoA-acylating propionaldehyde dehydrogenase	28957423	Sequence analysis
PduP	Lactobacillus brevis ATCC 367	CoA-acylating propionaldehyde dehydrogenase	28957423	Sequence analysis
PduP	Lactobacillus reuteri DSM 20016	CoA-acylating propionaldehyde dehydrogenase	28957423	Sequence analysis
PduP	Listeria monocytogenes EGD-e	CoA-acylating propionaldehyde dehydrogenase	28957423	Sequence analysis
PduP	Roseburia inulinivorans A2-194	CoA-acylating propionaldehyde dehydrogenase	16740940	Sequence analysis
PduP	Salmonella enterica LT2	CoA-acylating propionaldehyde dehydrogenase	10498708, 20870711, 23077559, 14504694, 8071226, 20890600, 24933391, 22927404, 20308536, 28957423	Experimental
PduP	Streptococcus sanguinis SK36	CoA-acylating propionaldehyde dehydrogenase	28957423	Sequence analysis
PduP	Yersinia enterocolitica 8081	CoA-acylating propionaldehyde dehydrogenase	28957423	Sequence analysis
PduQ	Citrobacter freundii CFNH1	Putative iron-containing NADPH-dependent propanol dehydrogenase	28957423	Sequence analysis
PduQ	Klebsiella pneumoniae HS11286	Putative iron-containing NADPH-dependent propanol dehydrogenase	28957423	Sequence analysis
PduQ	Lactobacillus brevis ATCC 367	Putative iron-containing NADPH-dependent propanol dehydrogenase	28957423	Sequence analysis
PduQ	Lactobacillus reuteri DSM 20016	Putative iron-containing NADPH-dependent propanol dehydrogenase	28957423	Sequence analysis
PduQ	Listeria monocytogenes EGD-e	Putative iron-containing NADPH-dependent propanol dehydrogenase	28957423	Sequence analysis
PduQ	Roseburia inulinivorans A2-194	Putative iron-containing NADPH-dependent propanol dehydrogenase	16740940	Sequence analysis
PduQ	Salmonella enterica LT2	Putative iron-containing NADPH-dependent propanol dehydrogenase	10498708, 20870711, 23077559, 14504694, 2923081, 28957423, 28030590, 21315581, 16081736	Experimental
PduQ	Streptococcus sanguinis SK36	Putative iron-containing NADPH-dependent propanol dehydrogenase	28957423	Sequence analysis
PduQ	Yersinia enterocolitica 8081	Putative iron-containing NADPH-dependent propanol dehydrogenase	28957423	Sequence analysis
PduS	Citrobacter freundii CFNH1	Cob(III)alamin reductase @ Cob(II)alamin reductase	28957423	Sequence analysis
PduS	Klebsiella pneumoniae HS11286	Cob(III)alamin reductase @ Cob(II)alamin reductase	28957423	Sequence analysis
PduS	Lactobacillus brevis ATCC 367	Cob(III)alamin reductase @ Cob(II)alamin reductase	28957423	Sequence analysis
PduS	Lactobacillus reuteri DSM 20016	Cob(III)alamin reductase @ Cob(II)alamin reductase	28957423	Sequence analysis
PduS	Listeria monocytogenes EGD-e	Cob(III)alamin reductase @ Cob(II)alamin reductase	28957423	Sequence analysis
PduS	Roseburia inulinivorans A2-194	Cob(III)alamin reductase @ Cob(II)alamin reductase	16740940	Sequence analysis
PduS	Salmonella enterica LT2	Cob(III)alamin reductase @ Cob(II)alamin reductase	10498708, 20870711, 20656910, 15817784, 9352910, 18332146, 21103360, 26704729, 21245529	Experimental
PduS	Streptococcus sanguinis SK36	Cob(III)alamin reductase @ Cob(II)alamin reductase	28957423	Sequence analysis
PduS	Yersinia enterocolitica 8081	Cob(III)alamin reductase @ Cob(II)alamin reductase	28957423	Sequence analysis
PduT	Citrobacter freundii CFNH1	Propanediol utilization polyhedral body protein PduT	28957423	Sequence analysis
PduT	Klebsiella pneumoniae HS11286	Propanediol utilization polyhedral body protein PduT	28957423	Sequence analysis
PduT	Lactobacillus reuteri DSM 20016	Propanediol utilization polyhedral body protein PduT	28957423	Sequence analysis
PduT	Listeria monocytogenes EGD-e	Propanediol utilization polyhedral body protein PduT	28957423	Sequence analysis
PduT	Roseburia inulinivorans A2-194	Propanediol utilization polyhedral body protein PduT	16740940	Sequence analysis
PduT	Salmonella enterica LT2	Propanediol utilization polyhedral body protein PduT	10498708, 20870711, 12923081, 18786396, 21239588	Experimental
PduT	Yersinia enterocolitica 8081	Propanediol utilization polyhedral body protein PduT	28957423	Sequence analysis
PduU	Citrobacter freundii CFNH1	Propanediol utilization polyhedral body protein PduU	28957423	Sequence analysis
PduU	Klebsiella pneumoniae HS11286	Propanediol utilization polyhedral body protein PduU	28957423	Sequence analysis
PduU	Lactobacillus brevis ATCC 367	Propanediol utilization polyhedral body protein PduU	28957423	Sequence analysis
PduU	Lactobacillus reuteri DSM 20016	Propanediol utilization polyhedral body protein PduU	28957423	Sequence analysis
PduU	Listeria monocytogenes EGD-e	Propanediol utilization polyhedral body protein PduU	28957423	Sequence analysis
PduU	Roseburia inulinivorans A2-194	Propanediol utilization polyhedral body protein PduU	16740940	Sequence analysis
PduU	Salmonella enterica LT2	Propanediol utilization polyhedral body protein PduU	10498708, 20870711, 18786396, 17518518, 16081736, 21239588, 12923081	Experimental
PduU	Streptococcus sanguinis SK36	Propanediol utilization polyhedral body protein PduU	28957423	Sequence analysis
PduU	Yersinia enterocolitica 8081	Propanediol utilization polyhedral body protein PduU	28957423	Sequence analysis
PduV	Citrobacter freundii CFNH1	Propionate kinase, propanediol utilization (EC 2.7.2.1)	28957423	Sequence analysis
PduV	Klebsiella pneumoniae HS11286	Propionate kinase, propanediol utilization (EC 2.7.2.1)	28957423	Sequence analysis
PduV	Lactobacillus reuteri DSM 20016	Propionate kinase, propanediol utilization (EC 2.7.2.1)	28957423	Sequence analysis
PduV	Listeria monocytogenes EGD-e	Propionate kinase, propanediol utilization (EC 2.7.2.1)	28957423	Sequence analysis
PduV	Roseburia inulinivorans A2-194	Propionate kinase, propanediol utilization (EC 2.7.2.1)	16740940	Sequence analysis
PduV	Salmonella enterica LT2	Propionate kinase, propanediol utilization (EC 2.7.2.1)	10498708, 20870711, 20417607, 18937343, 20203050, 25646976	Experimental
PduV	Yersinia enterocolitica 8081	Propionate kinase, propanediol utilization (EC 2.7.2.1)	28957423	Sequence analysis
PduW	Citrobacter freundii CFNH1	Propionate kinase, propanediol utilization (EC 2.7.2.1)	28957423	Sequence analysis
PduW	Klebsiella pneumoniae HS11286	Propionate kinase, propanediol utilization (EC 2.7.2.1)	28957423	Sequence analysis
PduW	Lactobacillus brevis ATCC 367	Propionate kinase, propanediol utilization (EC 2.7.2.1)	28957423	Sequence analysis
PduW	Lactobacillus reuteri DSM 20016	Propionate kinase, propanediol utilization (EC 2.7.2.1)	28957423	Sequence analysis
PduW	Listeria monocytogenes EGD-e	Propionate kinase, propanediol utilization (EC 2.7.2.1)	28957423	Sequence analysis
PduW	Salmonella enterica LT2	Propionate kinase, propanediol utilization (EC 2.7.2.1)	10498708, 20870711, 12923081, 12700259	Experimental
PduW	Streptococcus sanguinis SK36	Propionate kinase, propanediol utilization (EC 2.7.2.1)	28957423	Sequence analysis
PduW	Yersinia enterocolitica 8081	Propionate kinase, propanediol utilization (EC 2.7.2.1)	28957423	Sequence analysis
PduX	Citrobacter freundii CFNH1	L-threonine kinase in B12 biosynthesis (EC 2.7.1.177), associated with propanediol utilization	28957423	Sequence analysis
PduX	Klebsiella pneumoniae HS11286	L-threonine kinase in B12 biosynthesis (EC 2.7.1.177), associated with propanediol utilization	28957423	Sequence analysis
PduX	Listeria monocytogenes EGD-e	L-threonine kinase in B12 biosynthesis (EC 2.7.1.177), associated with propanediol utilization	28957423	Sequence analysis
PduX	Salmonella enterica LT2	L-threonine kinase in B12 biosynthesis (EC 2.7.1.177), associated with propanediol utilization	10498708, 20870711	Experimental
PduX	Streptococcus sanguinis SK36	L-threonine kinase in B12 biosynthesis (EC 2.7.1.177), associated with propanediol utilization	28957423	Sequence analysis
PduX	Yersinia enterocolitica 8081	L-threonine kinase in B12 biosynthesis (EC 2.7.1.177), associated with propanediol utilization	28957423	Sequence analysis
PocR	Lactobacillus reuteri DSM 20016	Propanediol utilization transcriptional activator	28957423	Sequence analysis
PvmA	Planctomyces limnophilus Mu 290T	Fucose/rhamnose utilization polyhedral body protein, PduJ/PduA/EutM-like	24487526	Experimental
PvmB	Clostridium phytofermentans ISDg	Lactyl-CoA phosphotransferase, fucose/rhamnose utilization BMC	23382892	Experimental
PvmB	Planctomyces limnophilus Mu 290T	Lactyl-CoA phosphotransferase, fucose/rhamnose utilization BMC	24487526	Experimental
PvmC	Planctomyces limnophilus Mu 290T	Fucose/rhamnose utilization polyhedral body protein, PduN/EutN-like	24487526	Experimental
PvmD	Planctomyces limnophilus Mu 290T	Fucose/rhamnose utilization protein, BMC domain	24487526	Experimental
PvmG	Clostridium phytofermentans ISDg	Lactate kinase, fucose/rhamnose utilization BMC	23382892	Experimental
PvmG	Planctomyces limnophilus Mu 290T	Lactate kinase, fucose/rhamnose utilization BMC	24487526	Experimental
PvmJ	Clostridium phytofermentans ISDg	Lactaldehyde dehydrogenase, CoA-acylating, fucose/rhamnose utilization BMC	23382892	Experimental
PvmJ	Planctomyces limnophilus Mu 290T	Lactaldehyde dehydrogenase, CoA-acylating, fucose/rhamnose utilization BMC	24487526	Experimental
PvmN	Clostridium phytofermentans ISDg	L-fuculose phosphate aldolase (EC 4.1.2.17) / Rhamnulose-1-phosphate aldolase (EC 4.1.2.19)	23382892	Experimental
PvmN	Planctomyces limnophilus Mu 290T	L-fuculose phosphate aldolase (EC 4.1.2.17) / Rhamnulose-1-phosphate aldolase (EC 4.1.2.19)	24487526	Experimental
PvmO	Clostridium phytofermentans ISDg	Lactaldehyde reductase (EC 1.1.1.77), fucose/rhamnose utilization BMC	23382892	Experimental
PvmO	Planctomyces limnophilus Mu 290T	Lactaldehyde reductase (EC 1.1.1.77), fucose/rhamnose utilization BMC	24487526	Experimental

## Sheet: Table S3
Table S3. Functions of the proteins and genes analyzed in this work.
Protein name	Pathway(s)	Category	Function
AutA	Aminopropanol / aminopropanon utilization	Enzyme	1-amino-2-propanol aminotransferase
AutB	Aminopropanol / aminopropanon utilization	Enzyme	L-1-amino-2-propanol dehydrogenase [NADP+]
AutC	Aminopropanol / aminopropanon utilization	Enzyme	CoA-acylating aldehyde dehydrogenase, 1-amino-2-propanol utilization
AutD	Aminopropanol / aminopropanon utilization	Enzyme	Phosphotransferase in the 1-amino-2-propanol utilization
AutJ	Aminopropanol / aminopropanon utilization	BMC envelope	1-amino-2-propanol utilization polyhedral body protein, PduJ/PduA/EutM-like
AutN	Aminopropanol / aminopropanon utilization	BMC envelope	1-amino-2-propanol utilization polyhedral body protein, PduN/EutN-like
AutO	Aminopropanol / aminopropanon utilization	BMC envelope	BMC domain protein in the 1-amino-2-propanol utilization cluster
AutP	Aminopropanol / aminopropanon utilization	Transporter	1-amino-2-propanol permease (GabP family)
AutX	Aminopropanol / aminopropanon utilization	Unknown	Hypothetical protein (FIG00828164) in 1-amino-2-propanol utilization cluster
BetT	Choline utilization	Transporter	Predicted choline transporter, BCCT family
ChoTRAP	Choline utilization	Transporter	Choline TRAP-type C4-dicarboxylate transport system
CutA	Choline utilization	BMC envelope	EutM/PduA/PduJ-like protein 3 clustered with choline trimethylamine-lyase
CutB	Choline utilization	Enzyme	Acetaldehyde dehydrogenase (EC 1.2.1.10)
CutCD	Choline utilization	Enzyme	Choline trimethylamine-lyase
CutE	Choline utilization	BMC envelope	EutM/PduA/PduJ-like protein clustered with choline trimethylamine-lyase
CutEJ	Choline utilization	Unknown	EutJ-like protein clustered with choline trimethylamine-lyase
CutG	Choline utilization	BMC envelope	EutM/PduA/PduJ-like protein 2 clustered with choline trimethylamine-lyase
CutH	Choline utilization	Enzyme	Phosphate:acetyl-CoA transferase
CutK	Choline utilization	BMC envelope	EutN-like protein clustered with choline trimethylamine-lyase
CutL	Choline utilization	BMC envelope	PduT-like protein clustered with choline trimethylamine-lyase
CutO	Choline utilization	Enzyme	Aldehyde-alcohol dehydrogenase in choline utilization cluster
CutQS	Choline utilization	Enzyme	Acetate kinase (EC 2.7.2.1)
CutR	Choline utilization	BMC envelope	PduU-like protein clustered with choline trimethylamine-lyase
LicB	Choline utilization	Transporter	Choline permease LicB
Eat	Ethanolamine utilization	Transporter	Ethanolamine permease Eat
EatA	Ethanolamine utilization	Transporter	Ethanolamine transporter, predicted, ChrA-like
EutA	Ethanolamine utilization	Unknown	Ethanolamine utilization protein EutA
EutBC	Ethanolamine utilization	BMC envelope	Ethanolamine ammonia-lyase (EC 4.3.1.7)
EutD	Ethanolamine utilization	Enzyme	Phosphate acetyltransferase (EC 2.3.1.8), ethanolamine utilization-specific
EutE	Ethanolamine utilization	Enzyme	Acetaldehyde dehydrogenase, ethanolamine utilization cluster (EC 1.2.1.10)
EutG	Ethanolamine utilization	Enzyme	Ethanol dehydrogenase [NAD+]
EutH	Ethanolamine utilization	Transporter	Ethanolamine permease
EutJ	Ethanolamine utilization	Unknown	Ethanolamine utilization protein EutJ
EutK	Ethanolamine utilization	BMC envelope	Ethanolamine utilization polyhedral-body-like protein EutK
EutL	Ethanolamine utilization	BMC envelope	Ethanolamine utilization polyhedral-body-like protein EutL
EutM	Ethanolamine utilization	BMC envelope	Ethanolamine utilization polyhedral-body-like protein EutM
EutN	Ethanolamine utilization	BMC envelope	Ethanolamine utilization polyhedral-body-like protein EutN
EutPQ	Ethanolamine utilization	Enzyme	Acetate kinase (EC 2.7.2.1)
EutS	Ethanolamine utilization	BMC envelope	Ethanolamine utilization polyhedral-body-like protein EutS
EutU	Ethanolamine utilization	BMC envelope	Ethanolamine utilization protein similar to PduT
EutX	Ethanolamine utilization	Unknown	Protein clustered with ethanolamine utilization
CbiA	Ethanolamine utilization; Propanediol utilization	Cofactor (B12) assimilation and recycling	Cobyrinic acid A,C-diamide synthase (EC 6.3.5.11)
CbiB	Ethanolamine utilization; Propanediol utilization	Cofactor (B12) assimilation and recycling	Adenosylcobinamide-phosphate synthase (EC 6.3.1.10)
CbiC	Ethanolamine utilization; Propanediol utilization	Cofactor (B12) assimilation and recycling	Cobalt-precorrin-8 methylmutase (EC 5.4.99.60) / Cobalt-precorrin-8x methylmutase (EC 5.4.1.2) / Precorrin-8X methylmutase (EC 5.4.99.61)
CbiD	Ethanolamine utilization; Propanediol utilization	Cofactor (B12) assimilation and recycling	Cobalt-precorrin-5B (C1)-methyltransferase (EC 2.1.1.195)
CbiE	Ethanolamine utilization; Propanediol utilization	Cofactor (B12) assimilation and recycling	Cobalt-precorrin-7 (C5)-methyltransferase (EC 2.1.1.289)
CbiF	Ethanolamine utilization; Propanediol utilization	Cofactor (B12) assimilation and recycling	Cobalt-precorrin-4 C(11)-methyltransferase (EC 2.1.1.271)
CbiG	Ethanolamine utilization; Propanediol utilization	Cofactor (B12) assimilation and recycling	Cobalt-precorrin 5A hydrolase (EC 3.7.1.12)
CbiH	Ethanolamine utilization; Propanediol utilization	Cofactor (B12) assimilation and recycling	Cobalt-precorrin-3b C17-methyltransferase (EC 2.1.1.131) / Precorrin-3B C(17)-methyltransferase (EC 2.1.1.131)
CbiJ	Ethanolamine utilization; Propanediol utilization	Cofactor (B12) assimilation and recycling	Cobalt-precorrin-6A reductase (EC 1.3.1.54) / Cobalt-precorrin-6x reductase (EC 1.3.1.54)
CbiKX	Ethanolamine utilization; Propanediol utilization	Cofactor (B12) assimilation and recycling	Sirohydrochlorin cobaltochelatase (EC 4.99.1.3)
CbiL	Ethanolamine utilization; Propanediol utilization	Cofactor (B12) assimilation and recycling	Cobalt-precorrin-2 C(20)-methyltransferase (EC 2.1.1.151)
CbiP	Ethanolamine utilization; Propanediol utilization	Cofactor (B12) assimilation and recycling	Cobyric acid synthase (EC 6.3.5.10)
CbiT	Ethanolamine utilization; Propanediol utilization	Cofactor (B12) assimilation and recycling	Cobalt-precorrin-6B C15-methyltransferase [decarboxylating] (EC 2.1.1.196) / Cobalt-precorrin-6y C15-methyltransferase [decarboxylating] (EC 2.1.1.-)
CobAT	Ethanolamine utilization; Propanediol utilization	Cofactor (B12) assimilation and recycling	ATP:Cob(I)alamin adenosyltransferase (EC 2.5.1.17)
CobF	Ethanolamine utilization; Propanediol utilization	Cofactor (B12) assimilation and recycling	Precorrin-6A synthase (EC 2.1.1.152)
CobG	Ethanolamine utilization; Propanediol utilization	Cofactor (B12) assimilation and recycling	Precorrin-3B synthase
CobI	Ethanolamine utilization; Propanediol utilization	Cofactor (B12) assimilation and recycling	Cobalt-precorrin-2 C20-methyltransferase (EC 2.1.1.130)
CobM	Ethanolamine utilization; Propanediol utilization	Cofactor (B12) assimilation and recycling	Cobalt-precorrin-4 C11-methyltransferase (EC 2.1.1.133)
CobP	Ethanolamine utilization; Propanediol utilization	Cofactor (B12) assimilation and recycling	Adenosylcobinamide kinase (EC 2.7.1.156)
CobS	Ethanolamine utilization; Propanediol utilization	Cofactor (B12) assimilation and recycling	Cobalamin synthase (EC 2.7.8.26)
CobU	Ethanolamine utilization; Propanediol utilization	Cofactor (B12) assimilation and recycling	Adenosylcobinamide-phosphate guanylyltransferase (EC 2.7.7.62)
CobX	Ethanolamine utilization; Propanediol utilization	Cofactor (B12) assimilation and recycling	Cob(II)yrinic acid a,c-diamide reductase
CysG	Ethanolamine utilization; Propanediol utilization	Cofactor (B12) assimilation and recycling	Precorrin-2 oxidase (EC 1.3.1.76) / Uroporphyrinogen-III methyltransferase (EC 2.1.1.107)
PduS	Ethanolamine utilization; Propanediol utilization	Cofactor (B12) assimilation and recycling	Cob(III)alamin reductase / Cob(II)alamin reductase
PduX	Ethanolamine utilization; Propanediol utilization	Cofactor (B12) assimilation and recycling	L-threonine kinase in B12 biosynthesis (EC 2.7.1.177)
PvmA	Fuculose and rhamnulose utilization	BMC envelope	Fucose/rhamnose utilization polyhedral body protein, PduJ/PduA/EutM-like
PvmB	Fuculose and rhamnulose utilization	Enzyme	Lactyl-CoA phosphotransferase, fucose/rhamnose utilization BMC
PvmC	Fuculose and rhamnulose utilization	BMC envelope	Fucose/rhamnose utilization polyhedral body protein, PduN/EutN-like
PvmD	Fuculose and rhamnulose utilization	BMC envelope	Fucose/rhamnose utilization protein, BMC domain
PvmG	Fuculose and rhamnulose utilization	Enzyme	Lactate kinase, fucose/rhamnose utilization BMC
PvmJ	Fuculose and rhamnulose utilization	Enzyme	Lactaldehyde dehydrogenase, CoA-acylating, fucose/rhamnose utilization BMC
PvmN	Fuculose and rhamnulose utilization	Enzyme	L-fuculose phosphate aldolase (EC 4.1.2.17) / Rhamnulose-1-phosphate aldolase (EC 4.1.2.19)
PvmO	Fuculose and rhamnulose utilization	Enzyme	Lactaldehyde reductase (EC 1.1.1.77), fucose/rhamnose utilization BMC
PvmT	Fuculose and rhamnulose utilization	BMC envelope	Fucose/rhamnose utilization protein, PduT-like
PduA	Propanediol utilization	BMC envelope	Propanediol utilization polyhedral body protein PduA
PduB	Propanediol utilization	BMC envelope	Propanediol utilization polyhedral body protein PduB
PduCD	Propanediol utilization	Enzyme	Propanediol dehydratase (EC 4.2.1.28), GRE family
PduCDE	Propanediol utilization	Enzyme	Propanediol dehydratase (EC 4.2.1.28), B12 dependent
PduEJ	Propanediol utilization	Unknown	Propanediol utilization protein similar to EutJ
PduF	Propanediol utilization	Transporter	Propanediol diffusion facilitator
PduG	Propanediol utilization	Cofactor (B12) assimilation and recycling	Propanediol dehydratase reactivation factor large subunit
PduH	Propanediol utilization	Cofactor (B12) assimilation and recycling	Propanediol dehydratase reactivation factor small subunit
PduJ	Propanediol utilization	BMC envelope	Propanediol utilization polyhedral body protein PduJ
PduK	Propanediol utilization	BMC envelope	Propanediol utilization polyhedral body protein PduK
PduL	Propanediol utilization	Enzyme	Phosphate propanoyltransferase (EC 2.3.1.222)
PduM	Propanediol utilization	Unknown	Propanediol utilization protein PduM
PduN	Propanediol utilization	BMC envelope	Propanediol utilization polyhedral body protein PduN
PduP	Propanediol utilization	Enzyme	CoA-acylating propionaldehyde dehydrogenase
PduQ	Propanediol utilization	Enzyme	Propanol dehydrogenase [NAD+]
PduT	Propanediol utilization	BMC envelope	Propanediol utilization polyhedral body protein PduT
PduU	Propanediol utilization	BMC envelope	Propanediol utilization polyhedral body protein PduU
PduVW	Propanediol utilization	Enzyme	Propionate kinase, propanediol utilization (EC 2.7.2.1)
GhxP	Xanthine utilization	Transporter	Guanine/hypoxanthine permease
XanD	Xanthine utilization	Enzyme	Xanthine dehydrogenase (EC 1.17.1.4)
XauA	Xanthine utilization	Enzyme	Xanthine hydrolase (EC 3.5.2.-)
XauB	Xanthine utilization	BMC envelope	PduB-like protein in xanthine utilization BMC
XauC	Xanthine utilization	Enzyme	5-Ureido-4-imidazole carboxylate amidohydrolase (EC 3.5.3.-)
XauE	Xanthine utilization	Enzyme	4-Aminoimidazole deaminase (EC 3.5.4.8)
XauF	Xanthine utilization	Enzyme	Imidazolone hydrolase (EC 3.5.2.-)
XauG	Xanthine utilization	Enzyme	Glycine N-formimidoyltransferase (EC 2.1.2.-), xanthine utilization cluster
XauJ	Xanthine utilization	BMC envelope	PduJ/PduA/EutM-like protein in xanthine utilization BMC
XauM	Xanthine utilization	Enzyme	Adenine deaminase (EC 3.5.4.2), xanthine utilization cluster
XauN	Xanthine utilization	BMC envelope	PduN/EutN-like protein in xanthine utilization BMC
XauX	Xanthine utilization	Unknown	EutJ-like protein in xanthine utilization BMC
PduZ	Propanediol utilization	Enzyme	Propanol dehydrogenase, zinc-dependent

## Sheet: Table S4
Table S4. Presence of genes for fucose/rhamnose utilization in the analyzed genomes. The PubSEED identifiers are shown. For details on the analyzed organisms, see Supplementary Table S1. For details on gene functions, see Supplementary Table S3. Information for propanediol utilization (for details see Table S5) is added to demonstrate their co-presence with the genes for fucose/rhamnose utilizati…
Organism	Enzymes					BMC Envelope				Propanediol utilization
	PvmN	PvmO	PvmJ	PvmB	PvmG	PvmA	PvmD	PvmT	PvmC
Abiotrophia defectiva ATCC 49176 (592010.4)
Acidaminococcus fermentans DSM 20731 (591001.3)
Acidaminococcus intestini RyC-MR95 (568816.4)
Acidaminococcus sp. D21 (563191.3)
Acinetobacter calcoaceticus PHEA-2 (871585.3)
Acinetobacter haemolyticus NIPH 261 (1217986.3)
Acinetobacter johnsonii SH046 (575586.4)
Acinetobacter junii SH205 (575587.3)
Acinetobacter lwoffii WJ10621 (1046625.3)
Acinetobacter pittii ANC 4052 (1217689.3)
Acinetobacter radioresistens NIPH 2130 (1217674.3)
Actinobacillus pleuropneumoniae L20 (416269.6)
Actinomyces cardiffensis F0333 (888050.3)
Actinomyces graevenitzii C83 (435830.3)
Actinomyces naeslundii str. Howell 279 (1115803.3)
Actinomyces odontolyticus ATCC 17982 (411466.7)
Actinomyces oris K20 (871541.3)
Actinomyces turicensis ACS-279-V-Col4 (883077.3)
Actinomyces urogenitalis DSM 15434 (525246.3)
Actinomyces viscosus C505 (562973.4)
Aerococcus viridans ATCC 11563 (655812.3)
Aeromonas caviae Ae398 (878320.4)
Aeromonas hydrophila subsp. hydrophila ATCC 7966 (380703.7)
Aeromonas media WS (1208104.3)
Aeromonas veronii B565 (998088.4)
Afipia birgiae 34632 (1197906.5)
Aggregatibacter aphrophilus NJ8700 (634176.4)
Akkermansia muciniphila ATCC BAA-835 (349741.6)
Alcaligenes faecalis subsp. faecalis NCIB 8687 (1156918.4)
Alistipes finegoldii DSM 17242 (679935.3)
Alistipes indistinctus YIT 12060 (742725.3)
Alistipes onderdonkii DSM 19147 (1120974.3)
Alistipes putredinis DSM 17216 (445970.5)
Alistipes shahii WAL 8301 (717959.3)
Alkaliphilus metalliredigens QYMF (293826.6)
Alkaliphilus oremlandii OhILAs (350688.5)
Anaerobaculum hydrogeniformans ATCC BAA-1850 (592015.5)										BMC
Anaerococcus hydrogenalis DSM 7454 (561177.4)										nBMC
Anaerococcus prevotii DSM 20548 (525919.6)
Anaerococcus vaginalis ATCC 51170 (655811.4)
Anaerofustis stercorihominis DSM 17244 (445971.6)
Anaerostipes caccae DSM 14662 (411490.6)
Anaerostipes hadrus DSM 3319 (649757.3)
Anaerostipes sp. 3_2_56FAA (665937.3)
Anaerotruncus colihominis DSM 17241 (445972.6)	1334	1331				1324, 1326
Arcanobacterium haemolyticum DSM 20595 (644284.3)
Arcobacter butzleri RM4018 (367737.6)
Atopobium minutum 10063974 (997872.3)
Atopobium parvulum DSM 20469 (521095.6)
Atopobium rimae ATCC 49626 (553184.4)
Bacillus atrophaeus ATCC 49822-1 (743710.3)
Bacillus cereus AH187 (405534.9)
Bacillus cereus G9842 (405531.7)
Bacillus clausii KSM-K16 (66692.6)
Bacillus endophyticus 2102 (1196029.3)
Bacillus fordii DSM 16014 (1121090.3)
Bacillus halodurans C-125 (272558.8)
Bacillus mojavensis RO-H-1 (1051501.3)
Bacillus mycoides DSM 2048 (526997.3)
Bacillus nealsonii AAU1 (1202533.3)
Bacillus pseudofirmus OF4 (398511.4)
Bacillus pumilus ATCC 7061 (536229.4)
Bacillus sonorensis L12 (1274524.3)
Bacillus sp. 2_A_57_CT2 (665959.3)
Bacillus vallismortis DV1-F-3 (1051502.3)
Bacteroides caccae ATCC 43185 (411901.7)
Bacteroides capillosus ATCC 29799 (411467.6)
Bacteroides cellulosilyticus DSM 14838 (537012.5)
Bacteroides clarus YIT 12056 (762984.3)
Bacteroides coprocola DSM 17136 (470145.6)
Bacteroides coprophilus DSM 18228 (547042.5)
Bacteroides dorei DSM 17855 (483217.6)
Bacteroides eggerthii 1_2_48FAA (665953.3)
Bacteroides eggerthii DSM 20697 (483216.6)
Bacteroides faecis MAJ27 (1077285.3)
Bacteroides finegoldii DSM 17565 (483215.6)
Bacteroides fluxus YIT 12057 (763034.3)
Bacteroides fragilis 3_1_12 (457424.5)
Bacteroides fragilis 638R (862962.3)
Bacteroides fragilis NCTC 9343 (272559.17)
Bacteroides fragilis YCH46 (295405.11)
Bacteroides intestinalis DSM 17393 (471870.8)
Bacteroides massiliensis B84634 = Timone 84634 = DSM 17679 = JCM 13223 (1121098.4)
Bacteroides nordii CL02T12C05 (997884.3)
Bacteroides oleiciplenus YIT 12058 (742727.4)
Bacteroides ovatus ATCC 8483 (411476.11)
Bacteroides ovatus SD CC 2a (702444.3)
Bacteroides ovatus SD CMC 3f (702443.3)
Bacteroides pectinophilus ATCC 43243 (483218.5)
Bacteroides plebeius DSM 17135 (484018.6)
Bacteroides salyersiae WAL 10018 = DSM 18765 = JCM 12988 (1121101.3)
Bacteroides sp. 1_1_14 (469585.3)
Bacteroides sp. 1_1_30 (457387.3)
Bacteroides sp. 1_1_6 (469586.3)
Bacteroides sp. 20_3 (469591.4)
Bacteroides sp. 2_1_22 (469588.3)
Bacteroides sp. 2_1_33B (469589.3)
Bacteroides sp. 2_1_7 (457388.5)
Bacteroides sp. 2_2_4 (469590.5)
Bacteroides sp. 3_1_19 (469592.4)
Bacteroides sp. 3_1_23 (457390.3)
Bacteroides sp. 3_1_33FAA (457391.3)
Bacteroides sp. 3_1_40A (469593.3)
Bacteroides sp. 3_2_5 (457392.3)
Bacteroides sp. 4_1_36 (457393.3)
Bacteroides sp. 4_3_47FAA (457394.3)
Bacteroides sp. 9_1_42FAA (457395.6)
Bacteroides sp. D1 (556258.5)
Bacteroides sp. D2 (556259.3)
Bacteroides sp. D20 (585543.3)
Bacteroides sp. D22 (585544.3)
Bacteroides stercoris ATCC 43183 (449673.7)
Bacteroides thetaiotaomicron VPI-5482 (226186.12)
Bacteroides uniformis ATCC 8492 (411479.10)
Bacteroides ureolyticus DSM 20703 (1121102.3)
Bacteroides vulgatus ATCC 8482 (435590.9)
Bacteroides xylanisolvens SD CC 1b (702447.3)
Bacteroides xylanisolvens XB1A (657309.4)
Barnesiella intestinihominis YIT 11860 (742726.3)
Bartonella quintana str. Toulouse (283165.4)
Bifidobacterium adolescentis ATCC 15703 (367928.6)
Bifidobacterium angulatum DSM 20098 = JCM 7096 (518635.7)
Bifidobacterium animalis subsp. lactis AD011 (442563.4)
Bifidobacterium animalis subsp. lactis BB-12 (552531.3)
Bifidobacterium animalis subsp. lactis Bi-07 (742729.3)
Bifidobacterium animalis subsp. lactis Bl-04 (580050.3)
Bifidobacterium animalis subsp. lactis CNCM I-2494 (1042403.4)
Bifidobacterium animalis subsp. lactis DSM 10140 (555970.3)
Bifidobacterium animalis subsp. lactis V9 (573236.3)
Bifidobacterium bifidum BGN4 (484020.3)
Bifidobacterium bifidum NCIMB 41171 (398513.5)
Bifidobacterium bifidum PRL2010 (702459.3)
Bifidobacterium bifidum S17 (883062.5)
Bifidobacterium breve HPH0326 (1203540.3)
Bifidobacterium breve UCC2003 (326426.4)
Bifidobacterium catenulatum DSM 16992 = JCM 1194 (566552.6)
Bifidobacterium dentium ATCC 27678 (473819.7)
Bifidobacterium gallicum DSM 20093 (561180.4)
Bifidobacterium longum DJO10A (Prj:321) (205913.11)
Bifidobacterium longum NCC2705 (206672.9)
Bifidobacterium longum subsp. infantis 157F (565040.3)
Bifidobacterium longum subsp. infantis ATCC 15697 = JCM 1222 (391904.8)
Bifidobacterium longum subsp. infantis ATCC 55813 (548480.3)
Bifidobacterium longum subsp. infantis CCUG 52486 (537937.5)
Bifidobacterium longum subsp. longum BBMN68 (890402.3)
Bifidobacterium longum subsp. longum JCM 1217 (565042.3)
Bifidobacterium longum subsp. longum JDM301 (759350.3)
Bifidobacterium pseudocatenulatum DSM 20438 = JCM 1200 (547043.8)
Bifidobacterium thermophilum RBL67 (1254439.12)
Bilophila wadsworthia 3_1_6 (563192.3)
Blautia hansenii DSM 20583 (537007.6)
Blautia hydrogenotrophica DSM 10507 (476272.5)
Brachybacterium paraconglomeratum LC44 (1064537.3)
Brachyspira pilosicoli B2904 (1133568.3)
Bradyrhizobium elkanii USDA 76 (398525.3)
Brevibacillus agri BAB-2500 (1246477.3)
Brevibacillus borstelensis AK1 (1300222.3)
Brevibacillus brevis NBRC 100599 (358681.3)
Brevibacterium casei S18 (1229781.4)
Brevibacterium linens BL2 (321955.4)
Brevibacterium massiliense 5401308 (1176165.3)
Brevundimonas diminuta 470-4 (1035191.3)
Bryantella formatexigens DSM 14469 (478749.5)
Bulleidia extructa W1219 (679192.3)
Burkholderia cepacia GG4 (1009846.3)
Burkholderiales bacterium 1_1_47 (469610.4)
Butyricicoccus pullicaecorum 1.2 (1203606.4)
Butyricimonas synergistica DSM 23225 (1121129.3)
Butyrivibrio crossotus DSM 2876 (511680.4)
Butyrivibrio fibrisolvens 16/4 (657324.3)
Caldalkalibacillus thermarum TA2.A1 (986075.3)	2029		2028	2022		2023, 2024, 2026	2025, 2027		2021
Campylobacter coli JV20 (864566.3)
Campylobacter concisus 13826 (360104.9)
Campylobacter curvus 525.92 (360105.8)
Campylobacter fetus subsp. fetus 82-40 (360106.6)
Campylobacter gracilis RM3268 (553220.3)
Campylobacter hominis ATCC BAA-381 (360107.7)
Campylobacter jejuni subsp. jejuni 81-176 [WGS] (354242.17)
Campylobacter jejuni subsp. jejuni ICDCCJ07004 (1295400.3)
Campylobacter jejuni subsp. jejuni M1 (645464.3)
Campylobacter jejuni subsp. jejuni NCTC 11168 (192222.6)
Campylobacter lari RM2100 (306263.5)
Campylobacter rectus RM3267 (553218.4)
Campylobacter showae CSUNSWCD (1244083.3)
Campylobacter upsaliensis JV21 (888826.3)
Capnocytophaga granulosa ATCC 51502 (641143.3)
Capnocytophaga ochracea DSM 7271 (521097.5)
Capnocytophaga sputigena ATCC 33612 (553177.6)
Carboxydothermus hydrogenoformans Z-2901 (246194.6)
Catenibacterium mitsuokai DSM 15897 (451640.5)
Cedecea davisae DSM 4568 (566551.4)
Citrobacter freundii ATCC 8090 = MTCC 1658 (1006003.3)										BMC + nBMC
Citrobacter koseri ATCC BAA-895 (290338.8)										BMC
Citrobacter sp. 30_2 (469595.3)										BMC + nBMC
Citrobacter youngae ATCC 29220 (500640.5)										BMC + nBMC
Clostridiales bacterium 1_7_47FAA (457421.5)
Clostridium asparagiforme DSM 15981 (518636.5)	1822	1830	1823	1828		1825, 1827	1824, 1826		1829
Clostridium bartlettii DSM 16795 (445973.7)
Clostridium beijerinckii NCIMB 8052 (290402.41)										BMC
Clostridium bolteae ATCC BAA-613 (411902.9)										BMC
Clostridium botulinum A str. ATCC 19397 (441770.6)
Clostridium botulinum A str. ATCC 3502 (413999.7)
Clostridium botulinum A str. Hall (441771.6)
Clostridium botulinum Bf (445336.4)
Clostridium botulinum E1 str. 'BoNT E Beluga' (536233.3)										BMC
Clostridium botulinum F str. 230613 (758678.3)
Clostridium butyricum DSM 10702 (1316931.3)
Clostridium butyricum E4 str. BoNT E BL5262 (632245.3)
Clostridium celatum DSM 1785 (545697.3)	303	307	306	312	317	308, 309, 310, 311, 316		315	313	BMC
Clostridium citroniae WAL-17108 (742733.3)
Clostridium clariflavum DSM 19732 (720554.3)
Clostridium clostridioforme CM201 (999410.3)										BMC
Clostridium difficile CD196 (645462.3)
Clostridium difficile NAP07 (525258.3)
Clostridium difficile NAP08 (525259.3)
Clostridium difficile R20291 (645463.3)
Clostridium glycolicum ATCC 14880 (1121315.3)
Clostridium hathewayi 12489931 (999412.4)
Clostridium hiranonis DSM 13275 (500633.7)										BMC
Clostridium hylemonae DSM 15053 (553973.6)
Clostridium innocuum 2959 (999413.4)
Clostridium leptum DSM 753 (428125.8)
Clostridium methylpentosum DSM 5476 (537013.3)	155	148	149	143	156	144, 145, 146, 147		140	142	nBMC
Clostridium nexile DSM 1787 (500632.7)
Clostridium perfringens ATCC 13124 (195103.10)										nBMC
Clostridium ramosum DSM 1402 (445974.6)
Clostridium saccharolyticum WM1 (610130.3)	1967	1979	1968	1973	1612	1970, 1972	1969, 1971		1974
Clostridium saccharoperbutylacetonicum N1-4(HMT) (931276.5)
Clostridium sartagoforme AAU1 (1202534.3)
Clostridium scindens ATCC 35704 (411468.9)
Clostridium sp. 7_2_43FAA (457396.3)
Clostridium sp. L2-50 (411489.7)
Clostridium sp. M62/1 (411486.3)
Clostridium sp. SS2/1 (411484.7)
Clostridium sp. SY8519 (1042156.4)
Clostridium spiroforme DSM 1552 (428126.7)
Clostridium sporogenes ATCC 15579 (471871.7)
Clostridium sporosphaeroides DSM 1294 (1121334.3)										BMC
Clostridium sticklandii DSM 519 (499177.3)	669		670	675		672, 674	671, 673		676
Clostridium symbiosum WAL-14163 (742740.3)
Clostridium symbiosum WAL-14673 (742741.3)
Clostridium tyrobutyricum DSM 2637 = ATCC 25755 (1121342.4)
Collinsella aerofaciens ATCC 25986 (411903.6)
Collinsella intestinalis DSM 13280 (521003.7)
Collinsella stercoris DSM 13279 (445975.6)
Collinsella tanakaei YIT 12063 (742742.3)
Coprobacillus sp. 29_1 (469596.3)
Coprococcus catus GD/7 (717962.3)
Coprococcus comes ATCC 27758 (470146.3)
Coprococcus eutactus ATCC 27759 (411474.6)
Corynebacterium ammoniagenes DSM 20306 (649754.3)
Corynebacterium amycolatum SK46 (553204.6)
Corynebacterium aurimucosum ATCC 700975 (Prj:31451) (548476.7)
Corynebacterium durum F0235 (1035195.3)
Corynebacterium glucuronolyticum ATCC 51867 (548477.4)
Corynebacterium kroppenstedtii DSM 44385 (645127.4)
Corynebacterium propinquum DSM 44285 (1121367.3)
Corynebacterium striatum ATCC 6940 (525268.3)
Corynebacterium tuberculostearicum SK141 (553206.4)
Corynebacterium ulcerans 809 (945711.3)
Cronobacter sakazakii ATCC BAA-894 (290339.8)
Cryptobacterium curtum DSM 15641 (469378.5)
Curtobacterium flaccumfaciens UCD-AKU (1292022.3)
Delftia acidovorans SPH-1 (398578.5)
Desulfovibrio piger ATCC 29098 (411464.8)
Desulfovibrio sp. 3_1_syn3 (457398.5)
Dialister invisus DSM 15470 (592028.3)
Dialister succinatiphilus YIT 11850 (742743.3)
Dietzia cinnamea P4 (910954.3)
Dorea formicigenerans ATCC 27755 (411461.4)
Dorea longicatena DSM 13814 (411462.6)
Dysgonomonas gadei ATCC BAA-286 (742766.3)
Edwardsiella tarda ATCC 23685 (500638.3)
Edwardsiella tarda FL6-60 (718251.5)
Eggerthella lenta DSM 2243 (479437.5)
Eggerthella sp. 1_3_56FAA (665943.3)
Eggerthella sp. YY7918 (502558.4)
Eggerthia catenaformis OT 569 = DSM 20559 (999415.3)
Eikenella corrodens ATCC 23834 (546274.4)
Enterobacter aerogenes KCTC 2190 (1028307.3)
Enterobacter asburiae LF7a (640513.3)
Enterobacter cancerogenus ATCC 35316 (500639.8)
Enterobacter cloacae EcWSU1 (1045856.3)
Enterobacter hormaechei YT2 (1259823.3)
Enterobacter hormaechei YT3 (1260282.3)
Enterobacteriaceae bacterium 9_2_54FAA (469613.3)										BMC
Enterococcus asini ATCC 700915 (1158606.4)
Enterococcus avium ATCC 14025 (1140002.4)										BMC
Enterococcus caccae ATCC BAA-1240 (1158612.4)
Enterococcus casseliflavus ATCC 12755 (888066.3)
Enterococcus cecorum DSM 20682 = ATCC 43198 (1121864.4)
Enterococcus dispar ATCC 51266 (1139219.4)
Enterococcus durans ATCC 6056 (1140001.4)
Enterococcus faecalis OG1RF (474186.5)
Enterococcus faecalis TX0104 (491074.3)
Enterococcus faecalis TX1322 (525278.3)
Enterococcus faecalis TX2134 (749518.3)
Enterococcus faecalis V583 (226185.9)
Enterococcus faecium TX1330 (525279.3)
Enterococcus gallinarum EG2 (565653.4)
Enterococcus hirae ATCC 9790 (768486.3)
Enterococcus phoeniculicola ATCC BAA-412 (1158610.4)
Enterococcus sp. 7L76 (657310.3)
Erysipelotrichaceae bacterium 3_1_53 (658659.3)
Erysipelotrichaceae bacterium 5_2_54FAA (552396.3)
Escherichia albertii TW07627 (502347.3)										BMC
Escherichia coli O157:H7 str. Sakai (386585.9)
Escherichia coli SE11 (409438.11)
Escherichia coli UTI89 (364106.8)
Escherichia coli str. K-12 substr. MG1655 (511145.12)
Escherichia fergusonii ATCC 35469 (585054.5)										BMC
Escherichia hermannii NBRC 105704 (1115512.3)										BMC
Escherichia sp. 1_1_43 (457400.3)
Escherichia sp. 3_2_53FAA (469598.5)										BMC
Escherichia sp. 4_1_40B (457401.3)
Eubacterium biforme DSM 3989 (518637.5)
Eubacterium cellulosolvens 6 (633697.3)
Eubacterium cylindroides T2-87 (717960.3)
Eubacterium dolichum DSM 3991 (428127.7)
Eubacterium eligens ATCC 27750 (515620.4)
Eubacterium hallii DSM 3353 (411469.3)										BMC + nBMC
Eubacterium limosum KIST612 (903814.3)										BMC
Eubacterium rectale ATCC 33656 (515619.6)
Eubacterium rectale M104/1 (657317.3)
Eubacterium saphenum ATCC 49989 (592031.3)
Eubacterium siraeum 70/3 (657319.3)
Eubacterium siraeum DSM 15702 (428128.7)
Eubacterium ventriosum ATCC 27560 (411463.4)
Faecalibacterium cf. prausnitzii KLE1255 (748224.3)		621	616	618		617			619
Faecalibacterium prausnitzii L2-6 (718252.3)
Faecalibacterium prausnitzii M21/2 (411485.10)
Faecalibacterium prausnitzii SL3/3 (657322.3)
Filifactor alocis ATCC 35896 (546269.5)
Finegoldia magna ATCC 29328 (334413.6)
Flavonifractor plautii ATCC 29863 (411475.3)										BMC
Fusobacterium gonidiaformans 3-1-5R (469605.7)
Fusobacterium gonidiaformans ATCC 25563 (469615.3)
Fusobacterium mortiferum ATCC 9817 (469616.3)
Fusobacterium necrophorum D12 (556263.8)
Fusobacterium nucleatum subsp. animalis 4_8 (469607.3)										BMC
Fusobacterium nucleatum subsp. vincentii 3_1_27 (469602.7)
Fusobacterium nucleatum subsp. vincentii 3_1_36A2 (469604.7)
Fusobacterium nucleatum subsp. vincentii 4_1_13 (469606.8)
Fusobacterium periodonticum 1_1_41FAA (469621.8)										BMC
Fusobacterium periodonticum 2_1_31 (469599.8)
Fusobacterium russii ATCC 25533 (1278306.3)
Fusobacterium sp. 3_1_33 (469603.3)										BMC
Fusobacterium sp. 7_1 (457405.3)										BMC
Fusobacterium sp. D11 (556264.3)										BMC
Fusobacterium ulcerans ATCC 49185 (469617.3)										BMC
Fusobacterium varium ATCC 27725 (469618.3)										BMC
Gemella haemolysans ATCC 10379 (546270.5)
Gemella moribillum M424 (562982.3)
Gemella sanguinis M325 (562983.3)
Gordonia rubripertincta NBRC 101908 (1077975.4)
Gordonia terrae C-6 (1316928.3)
Gordonia terrae NBRC 100016 (1089454.3)
Gordonibacter pamelaeae 7-10-1-b (657308.3)
Granulicatella adiacens ATCC 49175 (638301.3)
Granulicatella elegans ATCC 700633 (626369.3)
Grimontia hollisae CIP 101886 (675812.3)
Haemophilus haemolyticus M19501 (1028803.3)
Haemophilus parainfluenzae T3T1 (862965.3)
Haemophilus sputorum CCUG 13788 (1035839.4)
Hafnia alvei ATCC 51873 (1002364.3)										BMC
Helicobacter bilis ATCC 43879 (613026.4)
Helicobacter canadensis MIT 98-5491 (Prj:30719) (537970.9)
Helicobacter cinaedi CCUG 18818 (537971.5)
Helicobacter pullorum MIT 98-5489 (537972.5)
Helicobacter pylori 26695 (85962.8)
Helicobacter winghamensis ATCC BAA-430 (556267.4)
Holdemania filiformis DSM 12042 (545696.5)
Kingella oralis ATCC 51147 (629741.3)
Klebsiella pneumoniae subsp. pneumoniae MGH 78578 (272620.9)										BMC + nBMC
Klebsiella sp. 1_1_55 (469608.3)										BMC + nBMC
Kocuria palustris PEL (1236550.3)
Kocuria rhizophila DC2201 (378753.5)
Kytococcus sedentarius DSM 20547 (478801.5)
Lachnospiraceae bacterium 5_1_63FAA (658089.3)
Lachnospiraceae bacterium 8_1_57FAA (665951.3)
Lactobacillus acidophilus ATCC 4796 (525306.3)
Lactobacillus acidophilus NCFM (272621.13)
Lactobacillus amylolyticus DSM 11664 (585524.3)
Lactobacillus amylovorus GRL 1112 (695560.3)
Lactobacillus animalis KCTC 3501 (930942.3)
Lactobacillus antri DSM 16041 (525309.3)
Lactobacillus brevis ATCC 367 (387344.15)										BMC
Lactobacillus brevis subsp. gravesensis ATCC 27305 (525310.3)
Lactobacillus buchneri ATCC 11577 (525318.3)
Lactobacillus casei ATCC 334 (321967.11)
Lactobacillus casei BL23 (543734.4)
Lactobacillus coleohominis 101-4-CHN (575594.3)
Lactobacillus coryniformis subsp. coryniformis CECT 5711 (1185325.3)										BMC
Lactobacillus crispatus 125-2-CHN (575595.3)
Lactobacillus curvatus CRL 705 (1074451.3)
Lactobacillus delbrueckii subsp. bulgaricus ATCC 11842 (390333.7)
Lactobacillus delbrueckii subsp. bulgaricus ATCC BAA-365 (321956.7)
Lactobacillus fermentum ATCC 14931 (525325.3)
Lactobacillus fermentum IFO 3956 (334390.5)
Lactobacillus gasseri ATCC 33323 (324831.13)
Lactobacillus gastricus PS3 (1144300.3)
Lactobacillus helveticus DPC 4571 (405566.6)
Lactobacillus helveticus DSM 20075 (585520.4)
Lactobacillus hilgardii ATCC 8290 (525327.3)
Lactobacillus iners DSM 13335 (525328.4)
Lactobacillus jensenii 1153 (440497.10)
Lactobacillus johnsonii DPC 6026 (909954.3)
Lactobacillus johnsonii NCC 533 (257314.6)
Lactobacillus mucosae LM1 (1130798.3)
Lactobacillus oris F0423 (944562.4)
Lactobacillus paracasei subsp. paracasei 8700:2 (537973.8)
Lactobacillus paracasei subsp. paracasei ATCC 25302 (525337.3)
Lactobacillus pentosus KCA1 (1136177.4)
Lactobacillus plantarum JDM1 (644042.3)
Lactobacillus plantarum WCFS1 (220668.9)
Lactobacillus plantarum subsp. plantarum ATCC 14917 (525338.3)
Lactobacillus reuteri CF48-3A (525341.3)										BMC
Lactobacillus reuteri JCM 1112 (557433.4)										BMC
Lactobacillus reuteri MM2-3 (585517.3)										BMC
Lactobacillus reuteri MM4-1A (548485.3)										BMC
Lactobacillus reuteri SD2112 (491077.3)										BMC
Lactobacillus rhamnosus GG (Prj:40637) (568703.30)
Lactobacillus rhamnosus LMS2-1 (525361.3)
Lactobacillus ruminis ATCC 25644 (525362.3)
Lactobacillus sakei subsp. sakei 23K (314315.12)
Lactobacillus salivarius ATCC 11741 (525364.3)
Lactobacillus salivarius UCC118 (362948.14)
Lactobacillus ultunensis DSM 16047 (525365.3)
Lactobacillus vaginalis ATCC 49540 (525366.3)
Lactococcus garvieae ATCC 49156 (420889.6)
Lactococcus raffinolactis 4877 (1215915.3)
Laribacter hongkongensis HLHK9 (557598.3)
Lautropia mirabilis ATCC 51599 (887898.3)
Leptotrichia buccalis C-1013-b (523794.5)
Leuconostoc argentinum KCTC 3773 (886872.3)
Leuconostoc gelidum JB7 (1229756.3)
Leuconostoc mesenteroides subsp. cremoris ATCC 19254 (586220.3)
Listeria grayi DSM 20601 (525367.9)
Listeria monocytogenes FSL R2-561 (393126.4)										BMC
Listeria monocytogenes Finland 1988 (393127.4)										BMC
Listeria monocytogenes J0161 (393130.8)										BMC
Listeria monocytogenes SLCC2378 (879088.3)										BMC
Listeria monocytogenes SLCC2540 (879089.3)										BMC
Listeria monocytogenes SLCC7179 (879090.3)										BMC
Listeria monocytogenes serotype 7 str. SLCC2482 (1639.166)										BMC
Listeria monocytogenes str. 4b F2365 (265669.9)										BMC
Lysinibacillus fusiformis ZB2 (1231627.3)
Lysinibacillus sphaericus C3-41 (444177.5)
Megamonas funiformis YIT 11815 (742816.3)
Megamonas hypermegale ART12/1 (657316.3)
Methanobrevibacter smithii ATCC 35061 (420247.6)
Methanosphaera stadtmanae DSM 3091 (339860.6)
Methylobacterium mesophilicum SR1.6/6 (908290.3)
Methylobacterium populi BJ001 (441620.7)
Methylobacterium radiotolerans JCM 2831 (426355.14)
Methyloversatilis universalis FAM5 (1000565.3)
Microbacterium paraoxydans 77MFTsu3.2 (1151126.3)
Micrococcus luteus NCTC 2665 (465515.4)
Micromonospora aurantiaca ATCC 27029 (644283.4)
Mitsuokella multacida DSM 20544 (500635.8)
Mobiluncus curtisii ATCC 43063 (548479.6)
Moraxella catarrhalis RH4 (749219.3)
Morganella morganii subsp. morganii KT (1124991.3)
Mycobacterium avium subsp. avium ATCC 25291 (553481.3)
Mycobacterium fortuitum subsp. fortuitum DSM 46621 (1214102.3)										nBMC
Mycobacterium gilvum PYR-GCK (350054.11)
Mycobacterium smegmatis str. MC2 155 (246196.19)										nBMC
Mycobacterium sp. JLS (164757.10)
Mycobacterium sp. MCS (164756.15)
Mycobacterium sp. Spyr1 (278137.3)
Mycobacterium vanbaalenii PYR-1 (350058.8)
Mycoplasma hominis ATCC 23114 (347256.5)
Mycoplasma pneumoniae 309 (1112856.4)
Neisseria cinerea ATCC 14685 (546262.4)
Neisseria elongata subsp. glycolytica ATCC 29315 (546263.3)
Neisseria flavescens SK114 (596320.3)
Neisseria macacae ATCC 33926 (997348.4)
Neisseria mucosa ATCC 25996 (546266.6)
Neisseria subflava NJ9703 (546268.4)
Ochrobactrum anthropi ATCC 49188 (439375.7)
Odoribacter laneus YIT 12061 (742817.3)
Odoribacter splanchnicus DSM 20712 (709991.3)
Olsenella uli DSM 7084 (633147.4)
Oribacterium sinus F0268 (585501.3)
Oxalobacter formigenes HOxBLS (556268.6)
Oxalobacter formigenes OXCC13 (556269.4)
Paenibacillus alvei DSM 29 (1206781.3)
Paenibacillus barengoltzii G22 (1235795.3)
Paenibacillus daejeonensis DSM 15491 (1122917.3)
Paenibacillus lactis 154 (743719.3)
Parabacteroides distasonis ATCC 8503 (435591.13)
Parabacteroides goldsteinii dnLKV18 (1235789.3)
Parabacteroides johnsonii DSM 18315 (537006.5)
Parabacteroides merdae ATCC 43184 (411477.4)
Parabacteroides sp. D13 (563193.3)
Paraprevotella clara YIT 11840 (762968.3)
Paraprevotella xylaniphila YIT 11841 (762982.3)
Parasutterella excrementihominis YIT 11859 (762966.3)
Parvimonas micra ATCC 33270 (411465.10)
Pediococcus acidilactici 7_4 (563194.3)										BMC
Pediococcus acidilactici DSM 20284 (862514.3)
Pediococcus pentosaceus ATCC 25745 (278197.12)
Peptoniphilus harei ACS-146-V-Sch2b (908338.3)										BMC
Peptoniphilus indolicus ATCC 29427 (997350.3)										BMC
Peptoniphilus lacrimalis DSM 7455 (1122949.3)
Peptoniphilus timonensis JC401 (1095770.3)
Peptostreptococcus anaerobius DSM 2949 (1122950.3)
Peptostreptococcus stomatis DSM 17678 (596315.3)
Phascolarctobacterium sp. YIT 12067 (626939.3)
Plesiomonas shigelloides 302-73 (1315976.3)
Porphyromonas asaccharolytica DSM 20707 (879243.3)
Porphyromonas endodontalis ATCC 35406 (553175.3)
Porphyromonas gingivalis W83 (242619.8)
Porphyromonas somerae DSM 23386 (1122975.3)
Porphyromonas uenonis 60-3 (596327.3)
Prevotella bivia DSM 20514 (868129.3)
Prevotella bryantii B14 (752555.5)
Prevotella buccae ATCC 33574 (873513.3)
Prevotella conceptionensis 9403948 (1197728.3)
Prevotella copri DSM 18205 (537011.5)
Prevotella denticola F0289 (767031.3)
Prevotella disiens FB035-09AN (866771.4)
Prevotella intermedia 17 (246198.10)
Prevotella loescheii DSM 19665 = JCM 12249 = ATCC 15930 (1122985.3)
Prevotella melaninogenica ATCC 25845 (553174.6)
Prevotella nanceiensis DSM 19126 (1122988.3)
Prevotella nigrescens ATCC 33563 (997352.4)
Prevotella oralis ATCC 33269 (873533.3)
Prevotella pallens ATCC 700821 (997353.4)
Prevotella ruminicola 23 (264731.4)
Prevotella salivae DSM 15606 (888832.3)
Prevotella stercorea DSM 18206 (1002367.3)
Prevotella timonensis CRIS 5C-B1 (679189.3)
Prevotella veroralis DSM 19559 (1122993.3)
Propionibacterium acidipropionici ATCC 4875 (1171373.8)
Propionibacterium acnes KPA171202 (267747.3)
Propionibacterium avidum 44067 (1170318.3)
Propionibacterium freudenreichii subsp. shermanii CIRM-BIA1 (754252.3)										BMC
Propionibacterium propionicum F0230a (767029.3)										BMC
Proteus penneri ATCC 35198 (471881.3)
Providencia alcalifaciens DSM 30120 (520999.6)
Providencia rettgeri DSM 1131 (521000.6)
Providencia rustigianii DSM 4541 (500637.6)
Providencia stuartii ATCC 25827 (471874.6)
Pseudomonas aeruginosa NCGM2.S1 (1089456.3)
Pseudomonas alcaliphila 34 (1248438.3)
Pseudoramibacter alactolyticus ATCC 23263 (887929.3)										BMC + nBMC
Pyramidobacter piscolens W5455 (352165.3)
Ralstonia sp. 5_7_47FAA (658664.3)
Rhodococcus equi ATCC 33707 (525370.3)
Rhodococcus erythropolis SK121 (596309.3)
Roseburia hominis A2-183 (585394.18)
Roseburia intestinalis L1-82 (536231.5)
Roseburia inulinivorans DSM 16841 (622312.4)	1531	1535	1534	1540	1530	1529, 1536, 1537, 1538, 1539		1543	1541	BMC
Rothia aeria F0474 (1125724.3)
Rothia dentocariosa ATCC 17931 (762948.4)
Rothia mucilaginosa DY-18 (680646.3)
Ruminococcaceae bacterium D16 (552398.3)
Ruminococcus albus 7 (697329.10)
Ruminococcus bromii L2-63 (657321.5)
Ruminococcus flavefaciens FD-1 (641112.4)
Ruminococcus gnavus ATCC 29149 (411470.6)	882	885, 895	884	890		886, 887, 888, 889		893	891	nBMC
Ruminococcus lactaris ATCC 29176 (471875.6)
Ruminococcus obeum A2-162 (657314.3)	1681	1683, 1693	1682	1688		1684, 1685, 1686, 1687		1691	1689	BMC
Ruminococcus sp. 18P13 (213810.4)
Ruminococcus sp. 5_1_39BFAA (457412.4)	1864	1852, 1862	1863	1857		1858, 1859, 1860, 1861		1854	1856	BMC
Ruminococcus sp. SR1/5 (657323.3)	1681	1668, 1679	1680	1674		1675, 1676, 1677, 1678		1671	1673	BMC
Ruminococcus torques ATCC 27756 (411460.6)
Ruminococcus torques L2-14 (657313.3)	583	570, 580	581	575		576, 577, 578, 579		572	574	BMC
Salmonella enterica subsp. enterica serovar Typhimurium str. LT2 (99287.12)										BMC
Scardovia inopinata F0304 (641146.3)
Slackia exigua ATCC 700122 (649764.3)
Slackia piriformis YIT 12062 (742818.3)
Solobacterium moorei F0204 (706433.3)
Staphylococcus arlettae CVD059 (1212545.3)
Staphylococcus capitis QN1 (1189311.3)
Staphylococcus caprae C87 (435838.3)
Staphylococcus epidermidis ATCC 12228 (176280.10)
Staphylococcus equorum subsp. equorum Mu2 (1159488.5)
Staphylococcus haemolyticus JCSC1435 (279808.8)
Staphylococcus hominis subsp. hominis C80 (435837.3)
Staphylococcus lugdunensis HKU09-01 (698737.3)
Staphylococcus pettenkoferi VCU012 (904314.5)
Staphylococcus saprophyticus subsp. saprophyticus ATCC 15305 (342451.11)
Staphylococcus simulans ACS-120-V-Sch1 (883166.5)
Staphylococcus vitulinus F1028 (1167632.5)
Staphylococcus warneri SG1 (1194526.3)
Staphylococcus xylosus NJ (1262650.3)
Stenotrophomonas maltophilia D457 (1163399.5)
Streptococcus agalactiae A909 (205921.4)
Streptococcus anginosus 1_2_62CV (742820.3)
Streptococcus australis ATCC 700641 (888833.3)										nBMC
Streptococcus constellatus subsp. constellatus SK53 (1095730.3)
Streptococcus constellatus subsp. pharyngis SK1060 = CCUG 46377 (1035184.4)
Streptococcus cristatus ATCC 51100 (889201.3)
Streptococcus dysgalactiae subsp. dysgalactiae ATCC 27957 (663952.3)
Streptococcus equinus ATCC 9812 (525379.3)
Streptococcus gallolyticus subsp. gallolyticus ATCC 43143 (981539.3)
Streptococcus gordonii str. Challis substr. CH1 (467705.9)
Streptococcus infantarius subsp. infantarius ATCC BAA-102 (471872.6)
Streptococcus infantis ATCC 700779 (889204.3)
Streptococcus intermedius JTH08 (591365.3)
Streptococcus mitis NCTC 12261 (246201.6)
Streptococcus mutans ATCC 25175 (1257041.3)
Streptococcus oralis Uo5 (927666.3)
Streptococcus parasanguinis ATCC 903 (888048.3)
Streptococcus parauberis KCTC 11537 (936154.3)
Streptococcus peroris ATCC 700780 (888746.3)
Streptococcus pseudopneumoniae IS7493 (1054460.4)
Streptococcus salivarius JIM8777 (347253.5)
Streptococcus sanguinis SK36 (388919.9)										nBMC
Streptococcus sp. 2_1_36FAA (469609.3)
Streptococcus thermophilus LMG 18311 (264199.4)
Streptococcus thoraltensis DSM 12221 (1123318.3)
Streptococcus uberis 0140J (218495.5)
Streptococcus vestibularis F0396 (904306.3)
Subdoligranulum variabile DSM 15176 (411471.5)
Succinatimonas hippei YIT 12066 (762983.3)
Sulfolobus solfataricus P2 (273057.1)
Sutterella parvirubra YIT 11816 (762967.3)
Sutterella wadsworthensis 3_1_45B (742821.3)
Tannerella forsythia ATCC 43037 (203275.8)
Tropheryma whipplei str. Twist (203267.6)
Ureaplasma parvum serovar 1 str. ATCC 27813 (515608.4)
Ureaplasma urealyticum serovar 8 str. ATCC 27618 (626095.4)
Ureibacillus thermosphaericus str. Thermo-BF (1160707.3)
Veillonella atypica ACS-049-V-Sch6 (866776.4)
Veillonella dispar ATCC 17748 (546273.3)										BMC
Veillonella parvula DSM 2008 (479436.6)
Veillonella ratti ACS-216-V-Col6b (883156.3)										BMC
Veillonella sp. 3_1_44 (457416.3)
Veillonella sp. 6_1_27 (450749.3)										BMC
Verminephrobacter eiseniae EF01-2 (391735.7)
Vibrio furnissii NCTC 11218 (903510.3)
Vibrio mimicus MB-451 (675806.3)
Vibrio parahaemolyticus RIMD 2210633 (223926.6)
Weissella cibaria KACC 11862 (911104.3)
Weissella confusa LBAE C39-2 (1127131.3)
Weissella paramesenteroides ATCC 33313 (585506.3)
Yersinia bercovieri ATCC 43970 (349968.5)										BMC
Yersinia enterocolitica subsp. enterocolitica 8081 (393305.7)										BMC
Yersinia frederiksenii ATCC 33641 (349966.5)										BMC
Yersinia kristensenii ATCC 33638 (527012.3)										BMC
Yersinia pseudotuberculosis YPIII (502800.6)
Yersinia rohdei ATCC 43380 (527004.3)
Yokenella regensburgei ATCC 43003 (1002368.3)

## Sheet: Table S5
Table S5. Presence of genes for ethanolamine utilization in the analyzed genomes. The PubSEED identifiers are shown. For details on the analyzed organisms, see Supplementary Table S1. For details on gene functions, see Supplementary Table S3.
Organism	Transporters			Enzymes					BMC Envelope						Unknown
	EutH	Eat	EatA	EutBC	EutG	EutE	EutD	EutPQ	EutM	EutL	EutK	EutS	EutU	EutN	EutA	EutX	EutJ
Abiotrophia defectiva ATCC 49176 (592010.4)
Acidaminococcus fermentans DSM 20731 (591001.3)
Acidaminococcus intestini RyC-MR95 (568816.4)
Acidaminococcus sp. D21 (563191.3)
Acinetobacter calcoaceticus PHEA-2 (871585.3)	1582			1583, 1584
Acinetobacter haemolyticus NIPH 261 (1217986.3)	2384			2385, 2386
Acinetobacter johnsonii SH046 (575586.4)	2150			2148, 2149
Acinetobacter junii SH205 (575587.3)
Acinetobacter lwoffii WJ10621 (1046625.3)	665			666, 667
Acinetobacter pittii ANC 4052 (1217689.3)	3106			3107, 3108
Acinetobacter radioresistens NIPH 2130 (1217674.3)	2823			2821, 2822
Actinobacillus pleuropneumoniae L20 (416269.6)
Actinomyces cardiffensis F0333 (888050.3)
Actinomyces graevenitzii C83 (435830.3)
Actinomyces naeslundii str. Howell 279 (1115803.3)
Actinomyces odontolyticus ATCC 17982 (411466.7)
Actinomyces oris K20 (871541.3)
Actinomyces turicensis ACS-279-V-Col4 (883077.3)
Actinomyces urogenitalis DSM 15434 (525246.3)
Actinomyces viscosus C505 (562973.4)
Aerococcus viridans ATCC 11563 (655812.3)
Aeromonas caviae Ae398 (878320.4)
Aeromonas hydrophila subsp. hydrophila ATCC 7966 (380703.7)
Aeromonas media WS (1208104.3)
Aeromonas veronii B565 (998088.4)
Afipia birgiae 34632 (1197906.5)				2318, 2319
Aggregatibacter aphrophilus NJ8700 (634176.4)
Akkermansia muciniphila ATCC BAA-835 (349741.6)
Alcaligenes faecalis subsp. faecalis NCIB 8687 (1156918.4)
Alistipes finegoldii DSM 17242 (679935.3)
Alistipes indistinctus YIT 12060 (742725.3)
Alistipes onderdonkii DSM 19147 (1120974.3)
Alistipes putredinis DSM 17216 (445970.5)
Alistipes shahii WAL 8301 (717959.3)
Alkaliphilus metalliredigens QYMF (293826.6)	280			267, 268	281	271	274	263	270, 272	269		262	279	277	266	276	275
Alkaliphilus oremlandii OhILAs (350688.5)	842			832, 833	829	836	839	827, 843	835, 837	834		826, 830		841	831	840
Anaerobaculum hydrogeniformans ATCC BAA-1850 (592015.5)
Anaerococcus hydrogenalis DSM 7454 (561177.4)
Anaerococcus prevotii DSM 20548 (525919.6)
Anaerococcus vaginalis ATCC 51170 (655811.4)
Anaerofustis stercorihominis DSM 17244 (445971.6)
Anaerostipes caccae DSM 14662 (411490.6)
Anaerostipes hadrus DSM 3319 (649757.3)
Anaerostipes sp. 3_2_56FAA (665937.3)
Anaerotruncus colihominis DSM 17241 (445972.6)
Arcanobacterium haemolyticum DSM 20595 (644284.3)
Arcobacter butzleri RM4018 (367737.6)
Atopobium minutum 10063974 (997872.3)
Atopobium parvulum DSM 20469 (521095.6)
Atopobium rimae ATCC 49626 (553184.4)
Bacillus atrophaeus ATCC 49822-1 (743710.3)
Bacillus cereus AH187 (405534.9)
Bacillus cereus G9842 (405531.7)
Bacillus clausii KSM-K16 (66692.6)
Bacillus endophyticus 2102 (1196029.3)
Bacillus fordii DSM 16014 (1121090.3)
Bacillus halodurans C-125 (272558.8)
Bacillus mojavensis RO-H-1 (1051501.3)
Bacillus mycoides DSM 2048 (526997.3)
Bacillus nealsonii AAU1 (1202533.3)
Bacillus pseudofirmus OF4 (398511.4)
Bacillus pumilus ATCC 7061 (536229.4)
Bacillus sonorensis L12 (1274524.3)
Bacillus sp. 2_A_57_CT2 (665959.3)	4229			4225, 4226, 4233, 4234			4238	4231	4237, 4241	4235		4230		4240	4232
Bacillus vallismortis DV1-F-3 (1051502.3)
Bacteroides caccae ATCC 43185 (411901.7)
Bacteroides capillosus ATCC 29799 (411467.6)	61, 1244			69, 70, 1230, 1231, 1248, 1249	1224	67, 1234	64, 1238	60, 1226, 1245, 1252	66, 1233, 1235, 1236, 1246	68, 1232, 1247		1225	1243	62, 1241	71, 1229	1240	1239
Bacteroides cellulosilyticus DSM 14838 (537012.5)
Bacteroides clarus YIT 12056 (762984.3)
Bacteroides coprocola DSM 17136 (470145.6)
Bacteroides coprophilus DSM 18228 (547042.5)
Bacteroides dorei DSM 17855 (483217.6)
Bacteroides eggerthii 1_2_48FAA (665953.3)
Bacteroides eggerthii DSM 20697 (483216.6)
Bacteroides faecis MAJ27 (1077285.3)
Bacteroides finegoldii DSM 17565 (483215.6)
Bacteroides fluxus YIT 12057 (763034.3)
Bacteroides fragilis 3_1_12 (457424.5)
Bacteroides fragilis 638R (862962.3)
Bacteroides fragilis NCTC 9343 (272559.17)
Bacteroides fragilis YCH46 (295405.11)
Bacteroides intestinalis DSM 17393 (471870.8)
Bacteroides massiliensis B84634 = Timone 84634 = DSM 17679 = JCM 13223 (1121098.4)
Bacteroides nordii CL02T12C05 (997884.3)
Bacteroides oleiciplenus YIT 12058 (742727.4)
Bacteroides ovatus ATCC 8483 (411476.11)
Bacteroides ovatus SD CC 2a (702444.3)
Bacteroides ovatus SD CMC 3f (702443.3)
Bacteroides pectinophilus ATCC 43243 (483218.5)
Bacteroides plebeius DSM 17135 (484018.6)
Bacteroides salyersiae WAL 10018 = DSM 18765 = JCM 12988 (1121101.3)
Bacteroides sp. 1_1_14 (469585.3)
Bacteroides sp. 1_1_30 (457387.3)
Bacteroides sp. 1_1_6 (469586.3)
Bacteroides sp. 20_3 (469591.4)
Bacteroides sp. 2_1_22 (469588.3)
Bacteroides sp. 2_1_33B (469589.3)
Bacteroides sp. 2_1_7 (457388.5)
Bacteroides sp. 2_2_4 (469590.5)
Bacteroides sp. 3_1_19 (469592.4)
Bacteroides sp. 3_1_23 (457390.3)
Bacteroides sp. 3_1_33FAA (457391.3)
Bacteroides sp. 3_1_40A (469593.3)
Bacteroides sp. 3_2_5 (457392.3)
Bacteroides sp. 4_1_36 (457393.3)
Bacteroides sp. 4_3_47FAA (457394.3)
Bacteroides sp. 9_1_42FAA (457395.6)
Bacteroides sp. D1 (556258.5)
Bacteroides sp. D2 (556259.3)
Bacteroides sp. D20 (585543.3)
Bacteroides sp. D22 (585544.3)
Bacteroides stercoris ATCC 43183 (449673.7)
Bacteroides thetaiotaomicron VPI-5482 (226186.12)
Bacteroides uniformis ATCC 8492 (411479.10)
Bacteroides ureolyticus DSM 20703 (1121102.3)
Bacteroides vulgatus ATCC 8482 (435590.9)
Bacteroides xylanisolvens SD CC 1b (702447.3)
Bacteroides xylanisolvens XB1A (657309.4)
Barnesiella intestinihominis YIT 11860 (742726.3)
Bartonella quintana str. Toulouse (283165.4)
Bifidobacterium adolescentis ATCC 15703 (367928.6)
Bifidobacterium angulatum DSM 20098 = JCM 7096 (518635.7)
Bifidobacterium animalis subsp. lactis AD011 (442563.4)
Bifidobacterium animalis subsp. lactis BB-12 (552531.3)
Bifidobacterium animalis subsp. lactis Bi-07 (742729.3)
Bifidobacterium animalis subsp. lactis Bl-04 (580050.3)
Bifidobacterium animalis subsp. lactis CNCM I-2494 (1042403.4)
Bifidobacterium animalis subsp. lactis DSM 10140 (555970.3)
Bifidobacterium animalis subsp. lactis V9 (573236.3)
Bifidobacterium bifidum BGN4 (484020.3)
Bifidobacterium bifidum NCIMB 41171 (398513.5)
Bifidobacterium bifidum PRL2010 (702459.3)
Bifidobacterium bifidum S17 (883062.5)
Bifidobacterium breve HPH0326 (1203540.3)
Bifidobacterium breve UCC2003 (326426.4)
Bifidobacterium catenulatum DSM 16992 = JCM 1194 (566552.6)
Bifidobacterium dentium ATCC 27678 (473819.7)
Bifidobacterium gallicum DSM 20093 (561180.4)
Bifidobacterium longum DJO10A (Prj:321) (205913.11)
Bifidobacterium longum NCC2705 (206672.9)
Bifidobacterium longum subsp. infantis 157F (565040.3)
Bifidobacterium longum subsp. infantis ATCC 15697 = JCM 1222 (391904.8)
Bifidobacterium longum subsp. infantis ATCC 55813 (548480.3)
Bifidobacterium longum subsp. infantis CCUG 52486 (537937.5)
Bifidobacterium longum subsp. longum BBMN68 (890402.3)
Bifidobacterium longum subsp. longum JCM 1217 (565042.3)
Bifidobacterium longum subsp. longum JDM301 (759350.3)
Bifidobacterium pseudocatenulatum DSM 20438 = JCM 1200 (547043.8)
Bifidobacterium thermophilum RBL67 (1254439.12)
Bilophila wadsworthia 3_1_6 (563192.3)				1986, 1987, 3543, 3544				1984		3545		1985			3547
Blautia hansenii DSM 20583 (537007.6)
Blautia hydrogenotrophica DSM 10507 (476272.5)
Brachybacterium paraconglomeratum LC44 (1064537.3)
Brachyspira pilosicoli B2904 (1133568.3)
Bradyrhizobium elkanii USDA 76 (398525.3)				4127, 4129
Brevibacillus agri BAB-2500 (1246477.3)	1962			563, 564, 4696, 4697		553	555	559	552, 554	551		558		557	562
Brevibacillus borstelensis AK1 (1300222.3)	3180			1109, 1110, 2606, 2607		1004, 2617	1002, 2615	2611	1003, 1005, 1006, 2616, 2618	2619		2612		1000, 2613	2608
Brevibacillus brevis NBRC 100599 (358681.3)	944			2596, 2597, 5548, 5549		5559	5557	5553	5558, 5560	5561		5554		5555	5550
Brevibacterium casei S18 (1229781.4)
Brevibacterium linens BL2 (321955.4)
Brevibacterium massiliense 5401308 (1176165.3)
Brevundimonas diminuta 470-4 (1035191.3)
Bryantella formatexigens DSM 14469 (478749.5)	1921			1935, 1936	1940	1932	1927	1920, 1938	1930, 1931, 1933	1934		1939	1922	1924	1937	1925	1926
Bulleidia extructa W1219 (679192.3)
Burkholderia cepacia GG4 (1009846.3)	128			129, 130
Burkholderiales bacterium 1_1_47 (469610.4)
Butyricicoccus pullicaecorum 1.2 (1203606.4)	1166			1179, 1180	1186	1176	1172	1165, 1184	1174, 1175, 1177	1178		1185	1167	1169	1181		1171
Butyricimonas synergistica DSM 23225 (1121129.3)
Butyrivibrio crossotus DSM 2876 (511680.4)
Butyrivibrio fibrisolvens 16/4 (657324.3)
Caldalkalibacillus thermarum TA2.A1 (986075.3)
Campylobacter coli JV20 (864566.3)
Campylobacter concisus 13826 (360104.9)
Campylobacter curvus 525.92 (360105.8)
Campylobacter fetus subsp. fetus 82-40 (360106.6)
Campylobacter gracilis RM3268 (553220.3)
Campylobacter hominis ATCC BAA-381 (360107.7)
Campylobacter jejuni subsp. jejuni 81-176 [WGS] (354242.17)
Campylobacter jejuni subsp. jejuni ICDCCJ07004 (1295400.3)
Campylobacter jejuni subsp. jejuni M1 (645464.3)
Campylobacter jejuni subsp. jejuni NCTC 11168 (192222.6)
Campylobacter lari RM2100 (306263.5)
Campylobacter rectus RM3267 (553218.4)
Campylobacter showae CSUNSWCD (1244083.3)
Campylobacter upsaliensis JV21 (888826.3)
Capnocytophaga granulosa ATCC 51502 (641143.3)
Capnocytophaga ochracea DSM 7271 (521097.5)
Capnocytophaga sputigena ATCC 33612 (553177.6)
Carboxydothermus hydrogenoformans Z-2901 (246194.6)
Catenibacterium mitsuokai DSM 15897 (451640.5)
Cedecea davisae DSM 4568 (566551.4)
Citrobacter freundii ATCC 8090 = MTCC 1658 (1006003.3)	2146			2148, 2149	2145	2143	2140	2137, 2138	2141	2150	2151	2136		2142	2147		2144
Citrobacter koseri ATCC BAA-895 (290338.8)	291			293, 294	290	288	285	282, 283	286	295	296	281		287	292		289
Citrobacter sp. 30_2 (469595.3)	830			827, 828	831	833	836	838, 839	835	826	825	840		834	829		832
Citrobacter youngae ATCC 29220 (500640.5)	2703			2700, 2701	2704	2706	2709	2711, 2712	2708	2699	2698	2713		2707	2702		2705
Clostridiales bacterium 1_7_47FAA (457421.5)
Clostridium asparagiforme DSM 15981 (518636.5)				382, 383		385	388	393	386	384		392	391	390	381	389
Clostridium bartlettii DSM 16795 (445973.7)
Clostridium beijerinckii NCIMB 8052 (290402.41)
Clostridium bolteae ATCC BAA-613 (411902.9)
Clostridium botulinum A str. ATCC 19397 (441770.6)
Clostridium botulinum A str. ATCC 3502 (413999.7)
Clostridium botulinum A str. Hall (441771.6)
Clostridium botulinum Bf (445336.4)
Clostridium botulinum E1 str. 'BoNT E Beluga' (536233.3)
Clostridium botulinum F str. 230613 (758678.3)
Clostridium butyricum DSM 10702 (1316931.3)	3130			3131, 3132
Clostridium butyricum E4 str. BoNT E BL5262 (632245.3)
Clostridium celatum DSM 1785 (545697.3)
Clostridium citroniae WAL-17108 (742733.3)
Clostridium clariflavum DSM 19732 (720554.3)
Clostridium clostridioforme CM201 (999410.3)
Clostridium difficile CD196 (645462.3)	1886			1875, 1876	1869	1879	1882	1871, 1887	1878, 1880	1877		1870	1885	1884	1874	1883
Clostridium difficile NAP07 (525258.3)	2544			2533, 2534	2527	2537	2540	2529, 2545	2536, 2538	2535		2528	2543	2542	2532	2541
Clostridium difficile NAP08 (525259.3)	333			343, 344	350	340	337	332, 348	339, 341	342		349	334	335	345	336
Clostridium difficile R20291 (645463.3)	1973			1962, 1963	1956	1966	1969	1958, 1974	1965, 1967	1964		1957	1972	1971	1961	1970
Clostridium glycolicum ATCC 14880 (1121315.3)
Clostridium hathewayi 12489931 (999412.4)
Clostridium hiranonis DSM 13275 (500633.7)
Clostridium hylemonae DSM 15053 (553973.6)
Clostridium innocuum 2959 (999413.4)
Clostridium leptum DSM 753 (428125.8)
Clostridium methylpentosum DSM 5476 (537013.3)
Clostridium nexile DSM 1787 (500632.7)
Clostridium perfringens ATCC 13124 (195103.10)	873			862, 863	856	866	869	858, 874	865, 867	864		857	872	871	861	870
Clostridium ramosum DSM 1402 (445974.6)
Clostridium saccharolyticum WM1 (610130.3)	1630			1617, 1618	1614	1622	1626	1631	1620, 1621, 1623	1619		1611, 1615		1628	1616	1627
Clostridium saccharoperbutylacetonicum N1-4(HMT) (931276.5)	682			683, 684											681
Clostridium sartagoforme AAU1 (1202534.3)
Clostridium scindens ATCC 35704 (411468.9)
Clostridium sp. 7_2_43FAA (457396.3)
Clostridium sp. L2-50 (411489.7)
Clostridium sp. M62/1 (411486.3)
Clostridium sp. SS2/1 (411484.7)
Clostridium sp. SY8519 (1042156.4)
Clostridium spiroforme DSM 1552 (428126.7)
Clostridium sporogenes ATCC 15579 (471871.7)
Clostridium sporosphaeroides DSM 1294 (1121334.3)
Clostridium sticklandii DSM 519 (499177.3)	255			244, 245		249	253	240, 256	247, 250	246		239	260	258	243		257
Clostridium symbiosum WAL-14163 (742740.3)	879			2721, 2722		2719	2714	2709	2716, 2717	2720		2710	2711	2713	2723
Clostridium symbiosum WAL-14673 (742741.3)	2100			3379, 3380		3377	3373	3368	3375, 3376	3378		3369	3370	3372	3381
Clostridium tyrobutyricum DSM 2637 = ATCC 25755 (1121342.4)				578, 579											576
Collinsella aerofaciens ATCC 25986 (411903.6)
Collinsella intestinalis DSM 13280 (521003.7)
Collinsella stercoris DSM 13279 (445975.6)
Collinsella tanakaei YIT 12063 (742742.3)
Coprobacillus sp. 29_1 (469596.3)
Coprococcus catus GD/7 (717962.3)				394, 395		397	399	405	398	396		404	403	401	393	400
Coprococcus comes ATCC 27758 (470146.3)
Coprococcus eutactus ATCC 27759 (411474.6)
Corynebacterium ammoniagenes DSM 20306 (649754.3)
Corynebacterium amycolatum SK46 (553204.6)
Corynebacterium aurimucosum ATCC 700975 (Prj:31451) (548476.7)
Corynebacterium durum F0235 (1035195.3)
Corynebacterium glucuronolyticum ATCC 51867 (548477.4)
Corynebacterium kroppenstedtii DSM 44385 (645127.4)		145		143, 144
Corynebacterium propinquum DSM 44285 (1121367.3)
Corynebacterium striatum ATCC 6940 (525268.3)
Corynebacterium tuberculostearicum SK141 (553206.4)
Corynebacterium ulcerans 809 (945711.3)
Cronobacter sakazakii ATCC BAA-894 (290339.8)
Cryptobacterium curtum DSM 15641 (469378.5)
Curtobacterium flaccumfaciens UCD-AKU (1292022.3)
Delftia acidovorans SPH-1 (398578.5)
Desulfovibrio piger ATCC 29098 (411464.8)				1154, 1155
Desulfovibrio sp. 3_1_syn3 (457398.5)
Dialister invisus DSM 15470 (592028.3)
Dialister succinatiphilus YIT 11850 (742743.3)
Dietzia cinnamea P4 (910954.3)
Dorea formicigenerans ATCC 27755 (411461.4)
Dorea longicatena DSM 13814 (411462.6)
Dysgonomonas gadei ATCC BAA-286 (742766.3)
Edwardsiella tarda ATCC 23685 (500638.3)
Edwardsiella tarda FL6-60 (718251.5)
Eggerthella lenta DSM 2243 (479437.5)
Eggerthella sp. 1_3_56FAA (665943.3)
Eggerthella sp. YY7918 (502558.4)
Eggerthia catenaformis OT 569 = DSM 20559 (999415.3)
Eikenella corrodens ATCC 23834 (546274.4)
Enterobacter aerogenes KCTC 2190 (1028307.3)
Enterobacter asburiae LF7a (640513.3)
Enterobacter cancerogenus ATCC 35316 (500639.8)
Enterobacter cloacae EcWSU1 (1045856.3)
Enterobacter hormaechei YT2 (1259823.3)
Enterobacter hormaechei YT3 (1260282.3)
Enterobacteriaceae bacterium 9_2_54FAA (469613.3)
Enterococcus asini ATCC 700915 (1158606.4)
Enterococcus avium ATCC 14025 (1140002.4)	3838			3846, 3847	3853	3843	3841	3837	3842, 3844	3845				3839	3848
Enterococcus caccae ATCC BAA-1240 (1158612.4)
Enterococcus casseliflavus ATCC 12755 (888066.3)
Enterococcus cecorum DSM 20682 = ATCC 43198 (1121864.4)
Enterococcus dispar ATCC 51266 (1139219.4)
Enterococcus durans ATCC 6056 (1140001.4)
Enterococcus faecalis OG1RF (474186.5)	1295			1304, 1305	1310	1301	1298	1294, 1312	1300, 1302	1303		1309		1296	1306	1297
Enterococcus faecalis TX0104 (491074.3)	237			246, 247	252	243	240	236, 254	242, 244	245		251		238	248	239
Enterococcus faecalis TX1322 (525278.3)	484			474, 475	469	478	481	467, 485	477, 479	476		470		483	473	482
Enterococcus faecalis TX2134 (749518.3)	475			464, 465	459	468	472	457, 476	467, 469	466		460		474	463	473
Enterococcus faecalis V583 (226185.9)	1521			1530, 1531	1536	1527	1524	1520, 1538	1526, 1528	1529		1535		1522	1532	1523
Enterococcus faecium TX1330 (525279.3)
Enterococcus gallinarum EG2 (565653.4)
Enterococcus hirae ATCC 9790 (768486.3)
Enterococcus phoeniculicola ATCC BAA-412 (1158610.4)
Enterococcus sp. 7L76 (657310.3)	41			51, 52	57	48	44	40, 59	47, 49	50		56		42	53	43
Erysipelotrichaceae bacterium 3_1_53 (658659.3)
Erysipelotrichaceae bacterium 5_2_54FAA (552396.3)
Escherichia albertii TW07627 (502347.3)
Escherichia coli O157:H7 str. Sakai (386585.9)	3461			3458, 3459	3462	3464	3467	3469, 3470	3466	3457	3456	3471		3465	3460		3463
Escherichia coli SE11 (409438.11)	2898			2895, 2896	2899	2901	2904	2906, 2907	2903	2894	2893	2908		2902	2897		2900
Escherichia coli UTI89 (364106.8)	2781			2778, 2779	2783	2785	2788	2790, 2791	2787	2777	2776	2792		2786	2780		2784
Escherichia coli str. K-12 substr. MG1655 (511145.12)	2546			2535, 2536	2547	2549	2552	2554, 2555	2551	2534	2533	2556		2550	2545		2548
Escherichia fergusonii ATCC 35469 (585054.5)	697			699, 700	696	694	691	688, 689	692	701	702	687		693	698		695
Escherichia hermannii NBRC 105704 (1115512.3)		1673		1671, 1672
Escherichia sp. 1_1_43 (457400.3)
Escherichia sp. 3_2_53FAA (469598.5)	3070			3067, 3068	3072	3075	3078	3081, 3082	3077	3066	3065	3083		3076	3069		3073, 3074
Escherichia sp. 4_1_40B (457401.3)	951			953, 954	949	947	944	941, 942	945	955	956	940		946	952		948
Eubacterium biforme DSM 3989 (518637.5)
Eubacterium cellulosolvens 6 (633697.3)
Eubacterium cylindroides T2-87 (717960.3)
Eubacterium dolichum DSM 3991 (428127.7)
Eubacterium eligens ATCC 27750 (515620.4)
Eubacterium hallii DSM 3353 (411469.3)
Eubacterium limosum KIST612 (903814.3)
Eubacterium rectale ATCC 33656 (515619.6)
Eubacterium rectale M104/1 (657317.3)
Eubacterium saphenum ATCC 49989 (592031.3)
Eubacterium siraeum 70/3 (657319.3)
Eubacterium siraeum DSM 15702 (428128.7)
Eubacterium ventriosum ATCC 27560 (411463.4)
Faecalibacterium cf. prausnitzii KLE1255 (748224.3)
Faecalibacterium prausnitzii L2-6 (718252.3)
Faecalibacterium prausnitzii M21/2 (411485.10)
Faecalibacterium prausnitzii SL3/3 (657322.3)
Filifactor alocis ATCC 35896 (546269.5)
Finegoldia magna ATCC 29328 (334413.6)
Flavonifractor plautii ATCC 29863 (411475.3)	2749, 2943			1991, 1992, 2735, 2736, 2951, 2952, 2953			2743, 2946	2731, 2750, 2942	2738, 2740, 2741, 2948	2737, 2950		2730	2748	2746, 2944	2734, 2954		2744
Fusobacterium gonidiaformans 3-1-5R (469605.7)
Fusobacterium gonidiaformans ATCC 25563 (469615.3)
Fusobacterium mortiferum ATCC 9817 (469616.3)
Fusobacterium necrophorum D12 (556263.8)
Fusobacterium nucleatum subsp. animalis 4_8 (469607.3)	86			76, 77	89	81	88	72, 87	79, 80	78		71		84	75	83, 85
Fusobacterium nucleatum subsp. vincentii 3_1_27 (469602.7)	225			234, 235	222	230	223	224, 239	231, 232	233		240		227	236	226, 228
Fusobacterium nucleatum subsp. vincentii 3_1_36A2 (469604.7)	1805			1814, 1815	1802	1810	1803	1804, 1819	1811, 1812	1813		1820		1807	1816	1806, 1808
Fusobacterium nucleatum subsp. vincentii 4_1_13 (469606.8)	2058			2048, 2049	2061	2053	2060	2044, 2059	2051, 2052	2050		2043		2056	2047	2055, 2057
Fusobacterium periodonticum 1_1_41FAA (469621.8)												2174
Fusobacterium periodonticum 2_1_31 (469599.8)	2077			2067, 2068	2081	2072	2079, 2080	2063, 2078	2070, 2071	2069		2062		2075	2066	2074
Fusobacterium russii ATCC 25533 (1278306.3)
Fusobacterium sp. 3_1_33 (469603.3)	1400			1410, 1411	1397	1405	1398	1399, 1415	1406, 1407	1408		1416		1402	1412	1401, 1403
Fusobacterium sp. 7_1 (457405.3)	2228			2217, 2218	2231	2223	2230	2229, 2358	2221, 2222	2220		2357		2226	2216	2225
Fusobacterium sp. D11 (556264.3)	1182			1172, 1173	1185	1177	1184	1183, 1261	1175, 1176	1174		1260		1180	1171	1179, 1181
Fusobacterium ulcerans ATCC 49185 (469617.3)
Fusobacterium varium ATCC 27725 (469618.3)	1644			1632, 1633	1646	1638	1640, 1647	1628, 1645	1635, 1636	1634		1627	1637	1642	1631	1641
Gemella haemolysans ATCC 10379 (546270.5)
Gemella moribillum M424 (562982.3)
Gemella sanguinis M325 (562983.3)
Gordonia rubripertincta NBRC 101908 (1077975.4)		3440		1303, 1304, 3441, 3442
Gordonia terrae C-6 (1316928.3)				1924, 1925
Gordonia terrae NBRC 100016 (1089454.3)		3240		1295, 1296, 3241, 3242
Gordonibacter pamelaeae 7-10-1-b (657308.3)
Granulicatella adiacens ATCC 49175 (638301.3)
Granulicatella elegans ATCC 700633 (626369.3)
Grimontia hollisae CIP 101886 (675812.3)
Haemophilus haemolyticus M19501 (1028803.3)
Haemophilus parainfluenzae T3T1 (862965.3)
Haemophilus sputorum CCUG 13788 (1035839.4)
Hafnia alvei ATCC 51873 (1002364.3)
Helicobacter bilis ATCC 43879 (613026.4)
Helicobacter canadensis MIT 98-5491 (Prj:30719) (537970.9)
Helicobacter cinaedi CCUG 18818 (537971.5)
Helicobacter pullorum MIT 98-5489 (537972.5)
Helicobacter pylori 26695 (85962.8)
Helicobacter winghamensis ATCC BAA-430 (556267.4)
Holdemania filiformis DSM 12042 (545696.5)
Kingella oralis ATCC 51147 (629741.3)
Klebsiella pneumoniae subsp. pneumoniae MGH 78578 (272620.9)	310, 2803			308, 309, 2800, 2801	2805	2807	2810	2812, 2813	2809	2799	2798	2814		2808	2802		2806
Klebsiella sp. 1_1_55 (469608.3)	124			126, 127, 2352, 2353	123	121	118	115, 116	119	128	129	114		120	125		122
Kocuria palustris PEL (1236550.3)
Kocuria rhizophila DC2201 (378753.5)
Kytococcus sedentarius DSM 20547 (478801.5)
Lachnospiraceae bacterium 5_1_63FAA (658089.3)
Lachnospiraceae bacterium 8_1_57FAA (665951.3)				1998											1997
Lactobacillus acidophilus ATCC 4796 (525306.3)
Lactobacillus acidophilus NCFM (272621.13)
Lactobacillus amylolyticus DSM 11664 (585524.3)
Lactobacillus amylovorus GRL 1112 (695560.3)
Lactobacillus animalis KCTC 3501 (930942.3)
Lactobacillus antri DSM 16041 (525309.3)
Lactobacillus brevis ATCC 367 (387344.15)
Lactobacillus brevis subsp. gravesensis ATCC 27305 (525310.3)				491, 492											493
Lactobacillus buchneri ATCC 11577 (525318.3)				343, 344											345
Lactobacillus casei ATCC 334 (321967.11)
Lactobacillus casei BL23 (543734.4)
Lactobacillus coleohominis 101-4-CHN (575594.3)
Lactobacillus coryniformis subsp. coryniformis CECT 5711 (1185325.3)	1781			1790, 1791, 2066, 2067	1796	1787	1784	1780	1786, 1788	1789		1795		1782	1792
Lactobacillus crispatus 125-2-CHN (575595.3)
Lactobacillus curvatus CRL 705 (1074451.3)
Lactobacillus delbrueckii subsp. bulgaricus ATCC 11842 (390333.7)
Lactobacillus delbrueckii subsp. bulgaricus ATCC BAA-365 (321956.7)
Lactobacillus fermentum ATCC 14931 (525325.3)
Lactobacillus fermentum IFO 3956 (334390.5)
Lactobacillus gasseri ATCC 33323 (324831.13)
Lactobacillus gastricus PS3 (1144300.3)
Lactobacillus helveticus DPC 4571 (405566.6)
Lactobacillus helveticus DSM 20075 (585520.4)
Lactobacillus hilgardii ATCC 8290 (525327.3)				594, 595											596
Lactobacillus iners DSM 13335 (525328.4)
Lactobacillus jensenii 1153 (440497.10)
Lactobacillus johnsonii DPC 6026 (909954.3)
Lactobacillus johnsonii NCC 533 (257314.6)
Lactobacillus mucosae LM1 (1130798.3)
Lactobacillus oris F0423 (944562.4)
Lactobacillus paracasei subsp. paracasei 8700:2 (537973.8)
Lactobacillus paracasei subsp. paracasei ATCC 25302 (525337.3)
Lactobacillus pentosus KCA1 (1136177.4)
Lactobacillus plantarum JDM1 (644042.3)
Lactobacillus plantarum WCFS1 (220668.9)
Lactobacillus plantarum subsp. plantarum ATCC 14917 (525338.3)
Lactobacillus reuteri CF48-3A (525341.3)
Lactobacillus reuteri JCM 1112 (557433.4)
Lactobacillus reuteri MM2-3 (585517.3)
Lactobacillus reuteri MM4-1A (548485.3)
Lactobacillus reuteri SD2112 (491077.3)
Lactobacillus rhamnosus GG (Prj:40637) (568703.30)
Lactobacillus rhamnosus LMS2-1 (525361.3)
Lactobacillus ruminis ATCC 25644 (525362.3)
Lactobacillus sakei subsp. sakei 23K (314315.12)
Lactobacillus salivarius ATCC 11741 (525364.3)
Lactobacillus salivarius UCC118 (362948.14)
Lactobacillus ultunensis DSM 16047 (525365.3)
Lactobacillus vaginalis ATCC 49540 (525366.3)
Lactococcus garvieae ATCC 49156 (420889.6)
Lactococcus raffinolactis 4877 (1215915.3)
Laribacter hongkongensis HLHK9 (557598.3)
Lautropia mirabilis ATCC 51599 (887898.3)
Leptotrichia buccalis C-1013-b (523794.5)	63			65, 66	70	76	74	60, 79	77, 78, 81, 82	64		80		72	67	73
Leuconostoc argentinum KCTC 3773 (886872.3)
Leuconostoc gelidum JB7 (1229756.3)
Leuconostoc mesenteroides subsp. cremoris ATCC 19254 (586220.3)
Listeria grayi DSM 20601 (525367.9)
Listeria monocytogenes FSL R2-561 (393126.4)	1671			1681, 1682	1686	1678	1675	1670	1677, 1679	1680			1672	1673	1683	1674
Listeria monocytogenes Finland 1988 (393127.4)	1081			1091, 1092	1097	1088	1085	1080	1087, 1089	1090			1082	1083	1093, 1094	1084
Listeria monocytogenes J0161 (393130.8)	505			515, 516	520	512	509	504	511, 513	514			506	507	517	508
Listeria monocytogenes SLCC2378 (879088.3)	1201			1189, 1190	1185	1193	1197	1202	1192, 1194, 1195	1191			1200	1199	1188	1198
Listeria monocytogenes SLCC2540 (879089.3)	1170			1159, 1160	1155	1163	1166	1171	1162, 1164	1161			1169	1168	1158	1167
Listeria monocytogenes SLCC7179 (879090.3)	1158			1147, 1148	1143	1151	1154	1159	1150, 1152	1149			1157	1156	1146	1155
Listeria monocytogenes serotype 7 str. SLCC2482 (1639.166)	1286			1275, 1276	1271	1279	1282	1287	1278, 1280	1277			1285	1284	1274	1283
Listeria monocytogenes str. 4b F2365 (265669.9)	1200			1189, 1190	1185	1193	1196	1201	1192, 1194	1191			1199	1198	1188	1197
Lysinibacillus fusiformis ZB2 (1231627.3)	642			637, 638	629	635	632, 633	640	630, 634	636		641		631	639
Lysinibacillus sphaericus C3-41 (444177.5)	2213			2217, 2218		2220	2222, 2223	2215	2221, 2225	2219		2214		2224	2216
Megamonas funiformis YIT 11815 (742816.3)
Megamonas hypermegale ART12/1 (657316.3)
Methanobrevibacter smithii ATCC 35061 (420247.6)
Methanosphaera stadtmanae DSM 3091 (339860.6)
Methylobacterium mesophilicum SR1.6/6 (908290.3)
Methylobacterium populi BJ001 (441620.7)		722		1947, 1948
Methylobacterium radiotolerans JCM 2831 (426355.14)				3385, 3386
Methyloversatilis universalis FAM5 (1000565.3)		267		268, 270
Microbacterium paraoxydans 77MFTsu3.2 (1151126.3)
Micrococcus luteus NCTC 2665 (465515.4)
Micromonospora aurantiaca ATCC 27029 (644283.4)
Mitsuokella multacida DSM 20544 (500635.8)
Mobiluncus curtisii ATCC 43063 (548479.6)
Moraxella catarrhalis RH4 (749219.3)
Morganella morganii subsp. morganii KT (1124991.3)	1190			1187, 1188	1191	1193		1199, 1200	1196	1186	1185	1201	1183	1194	1189		1192
Mycobacterium avium subsp. avium ATCC 25291 (553481.3)
Mycobacterium fortuitum subsp. fortuitum DSM 46621 (1214102.3)		5611		5612, 5613
Mycobacterium gilvum PYR-GCK (350054.11)
Mycobacterium smegmatis str. MC2 155 (246196.19)		1538		1539, 1540
Mycobacterium sp. JLS (164757.10)
Mycobacterium sp. MCS (164756.15)
Mycobacterium sp. Spyr1 (278137.3)
Mycobacterium vanbaalenii PYR-1 (350058.8)		3253		3254, 3255
Mycoplasma hominis ATCC 23114 (347256.5)
Mycoplasma pneumoniae 309 (1112856.4)
Neisseria cinerea ATCC 14685 (546262.4)
Neisseria elongata subsp. glycolytica ATCC 29315 (546263.3)
Neisseria flavescens SK114 (596320.3)
Neisseria macacae ATCC 33926 (997348.4)
Neisseria mucosa ATCC 25996 (546266.6)
Neisseria subflava NJ9703 (546268.4)
Ochrobactrum anthropi ATCC 49188 (439375.7)
Odoribacter laneus YIT 12061 (742817.3)
Odoribacter splanchnicus DSM 20712 (709991.3)
Olsenella uli DSM 7084 (633147.4)
Oribacterium sinus F0268 (585501.3)
Oxalobacter formigenes HOxBLS (556268.6)
Oxalobacter formigenes OXCC13 (556269.4)
Paenibacillus alvei DSM 29 (1206781.3)	4660			4670, 4672	4678	4667	4664	4676	4666, 4668	4669		4677	4661	4662	4673	4663
Paenibacillus barengoltzii G22 (1235795.3)
Paenibacillus daejeonensis DSM 15491 (1122917.3)
Paenibacillus lactis 154 (743719.3)
Parabacteroides distasonis ATCC 8503 (435591.13)
Parabacteroides goldsteinii dnLKV18 (1235789.3)
Parabacteroides johnsonii DSM 18315 (537006.5)
Parabacteroides merdae ATCC 43184 (411477.4)
Parabacteroides sp. D13 (563193.3)
Paraprevotella clara YIT 11840 (762968.3)
Paraprevotella xylaniphila YIT 11841 (762982.3)
Parasutterella excrementihominis YIT 11859 (762966.3)
Parvimonas micra ATCC 33270 (411465.10)
Pediococcus acidilactici 7_4 (563194.3)
Pediococcus acidilactici DSM 20284 (862514.3)
Pediococcus pentosaceus ATCC 25745 (278197.12)
Peptoniphilus harei ACS-146-V-Sch2b (908338.3)
Peptoniphilus indolicus ATCC 29427 (997350.3)
Peptoniphilus lacrimalis DSM 7455 (1122949.3)
Peptoniphilus timonensis JC401 (1095770.3)
Peptostreptococcus anaerobius DSM 2949 (1122950.3)
Peptostreptococcus stomatis DSM 17678 (596315.3)
Phascolarctobacterium sp. YIT 12067 (626939.3)
Plesiomonas shigelloides 302-73 (1315976.3)
Porphyromonas asaccharolytica DSM 20707 (879243.3)
Porphyromonas endodontalis ATCC 35406 (553175.3)
Porphyromonas gingivalis W83 (242619.8)
Porphyromonas somerae DSM 23386 (1122975.3)
Porphyromonas uenonis 60-3 (596327.3)
Prevotella bivia DSM 20514 (868129.3)
Prevotella bryantii B14 (752555.5)
Prevotella buccae ATCC 33574 (873513.3)
Prevotella conceptionensis 9403948 (1197728.3)
Prevotella copri DSM 18205 (537011.5)
Prevotella denticola F0289 (767031.3)
Prevotella disiens FB035-09AN (866771.4)
Prevotella intermedia 17 (246198.10)
Prevotella loescheii DSM 19665 = JCM 12249 = ATCC 15930 (1122985.3)
Prevotella melaninogenica ATCC 25845 (553174.6)
Prevotella nanceiensis DSM 19126 (1122988.3)
Prevotella nigrescens ATCC 33563 (997352.4)
Prevotella oralis ATCC 33269 (873533.3)
Prevotella pallens ATCC 700821 (997353.4)
Prevotella ruminicola 23 (264731.4)
Prevotella salivae DSM 15606 (888832.3)
Prevotella stercorea DSM 18206 (1002367.3)
Prevotella timonensis CRIS 5C-B1 (679189.3)
Prevotella veroralis DSM 19559 (1122993.3)
Propionibacterium acidipropionici ATCC 4875 (1171373.8)		2582		2580, 2581
Propionibacterium acnes KPA171202 (267747.3)
Propionibacterium avidum 44067 (1170318.3)
Propionibacterium freudenreichii subsp. shermanii CIRM-BIA1 (754252.3)
Propionibacterium propionicum F0230a (767029.3)
Proteus penneri ATCC 35198 (471881.3)
Providencia alcalifaciens DSM 30120 (520999.6)
Providencia rettgeri DSM 1131 (521000.6)
Providencia rustigianii DSM 4541 (500637.6)
Providencia stuartii ATCC 25827 (471874.6)
Pseudomonas aeruginosa NCGM2.S1 (1089456.3)		5200		5201, 5202
Pseudomonas alcaliphila 34 (1248438.3)				2715, 2716
Pseudoramibacter alactolyticus ATCC 23263 (887929.3)	1111			1122, 1123		1119, 1120		1110	1117, 1118	1121			1112	1114	1124	1115
Pyramidobacter piscolens W5455 (352165.3)
Ralstonia sp. 5_7_47FAA (658664.3)			811	812, 813
Rhodococcus equi ATCC 33707 (525370.3)				309, 310
Rhodococcus erythropolis SK121 (596309.3)	2147			2145, 2146
Roseburia hominis A2-183 (585394.18)	70			68, 69											67
Roseburia intestinalis L1-82 (536231.5)
Roseburia inulinivorans DSM 16841 (622312.4)
Rothia aeria F0474 (1125724.3)
Rothia dentocariosa ATCC 17931 (762948.4)
Rothia mucilaginosa DY-18 (680646.3)
Ruminococcaceae bacterium D16 (552398.3)
Ruminococcus albus 7 (697329.10)
Ruminococcus bromii L2-63 (657321.5)
Ruminococcus flavefaciens FD-1 (641112.4)
Ruminococcus gnavus ATCC 29149 (411470.6)
Ruminococcus lactaris ATCC 29176 (471875.6)
Ruminococcus obeum A2-162 (657314.3)
Ruminococcus sp. 18P13 (213810.4)
Ruminococcus sp. 5_1_39BFAA (457412.4)
Ruminococcus sp. SR1/5 (657323.3)
Ruminococcus torques ATCC 27756 (411460.6)
Ruminococcus torques L2-14 (657313.3)
Salmonella enterica subsp. enterica serovar Typhimurium str. LT2 (99287.12)	2598			2595, 2596	2599	2601	2604	2606, 2607	2603	2594	2593	2608		2602	2597		2600
Scardovia inopinata F0304 (641146.3)
Slackia exigua ATCC 700122 (649764.3)
Slackia piriformis YIT 12062 (742818.3)
Solobacterium moorei F0204 (706433.3)
Staphylococcus arlettae CVD059 (1212545.3)
Staphylococcus capitis QN1 (1189311.3)
Staphylococcus caprae C87 (435838.3)
Staphylococcus epidermidis ATCC 12228 (176280.10)
Staphylococcus equorum subsp. equorum Mu2 (1159488.5)
Staphylococcus haemolyticus JCSC1435 (279808.8)
Staphylococcus hominis subsp. hominis C80 (435837.3)
Staphylococcus lugdunensis HKU09-01 (698737.3)
Staphylococcus pettenkoferi VCU012 (904314.5)
Staphylococcus saprophyticus subsp. saprophyticus ATCC 15305 (342451.11)
Staphylococcus simulans ACS-120-V-Sch1 (883166.5)
Staphylococcus vitulinus F1028 (1167632.5)
Staphylococcus warneri SG1 (1194526.3)
Staphylococcus xylosus NJ (1262650.3)
Stenotrophomonas maltophilia D457 (1163399.5)
Streptococcus agalactiae A909 (205921.4)
Streptococcus anginosus 1_2_62CV (742820.3)
Streptococcus australis ATCC 700641 (888833.3)	575			564, 565		568	572	576	567, 569, 570	566		560		574	563	573
Streptococcus constellatus subsp. constellatus SK53 (1095730.3)
Streptococcus constellatus subsp. pharyngis SK1060 = CCUG 46377 (1035184.4)
Streptococcus cristatus ATCC 51100 (889201.3)
Streptococcus dysgalactiae subsp. dysgalactiae ATCC 27957 (663952.3)
Streptococcus equinus ATCC 9812 (525379.3)
Streptococcus gallolyticus subsp. gallolyticus ATCC 43143 (981539.3)
Streptococcus gordonii str. Challis substr. CH1 (467705.9)
Streptococcus infantarius subsp. infantarius ATCC BAA-102 (471872.6)
Streptococcus infantis ATCC 700779 (889204.3)
Streptococcus intermedius JTH08 (591365.3)
Streptococcus mitis NCTC 12261 (246201.6)
Streptococcus mutans ATCC 25175 (1257041.3)
Streptococcus oralis Uo5 (927666.3)
Streptococcus parasanguinis ATCC 903 (888048.3)	226			215, 216	210	219	223	205, 227	218, 220, 221	217		211		225	214	224
Streptococcus parauberis KCTC 11537 (936154.3)
Streptococcus peroris ATCC 700780 (888746.3)
Streptococcus pseudopneumoniae IS7493 (1054460.4)
Streptococcus salivarius JIM8777 (347253.5)
Streptococcus sanguinis SK36 (388919.9)	513			502, 503	497	506	510	492, 514	505, 507, 508	504		498		512	501	509, 511
Streptococcus sp. 2_1_36FAA (469609.3)
Streptococcus thermophilus LMG 18311 (264199.4)
Streptococcus thoraltensis DSM 12221 (1123318.3)
Streptococcus uberis 0140J (218495.5)
Streptococcus vestibularis F0396 (904306.3)
Subdoligranulum variabile DSM 15176 (411471.5)
Succinatimonas hippei YIT 12066 (762983.3)
Sulfolobus solfataricus P2 (273057.1)
Sutterella parvirubra YIT 11816 (762967.3)
Sutterella wadsworthensis 3_1_45B (742821.3)
Tannerella forsythia ATCC 43037 (203275.8)
Tropheryma whipplei str. Twist (203267.6)
Ureaplasma parvum serovar 1 str. ATCC 27813 (515608.4)
Ureaplasma urealyticum serovar 8 str. ATCC 27618 (626095.4)
Ureibacillus thermosphaericus str. Thermo-BF (1160707.3)
Veillonella atypica ACS-049-V-Sch6 (866776.4)
Veillonella dispar ATCC 17748 (546273.3)
Veillonella parvula DSM 2008 (479436.6)
Veillonella ratti ACS-216-V-Col6b (883156.3)
Veillonella sp. 3_1_44 (457416.3)
Veillonella sp. 6_1_27 (450749.3)
Verminephrobacter eiseniae EF01-2 (391735.7)
Vibrio furnissii NCTC 11218 (903510.3)		3156		3157, 3158
Vibrio mimicus MB-451 (675806.3)
Vibrio parahaemolyticus RIMD 2210633 (223926.6)
Weissella cibaria KACC 11862 (911104.3)
Weissella confusa LBAE C39-2 (1127131.3)
Weissella paramesenteroides ATCC 33313 (585506.3)
Yersinia bercovieri ATCC 43970 (349968.5)	2188			2189, 2190
Yersinia enterocolitica subsp. enterocolitica 8081 (393305.7)
Yersinia frederiksenii ATCC 33641 (349966.5)	4408			4406, 4407
Yersinia kristensenii ATCC 33638 (527012.3)
Yersinia pseudotuberculosis YPIII (502800.6)
Yersinia rohdei ATCC 43380 (527004.3)
Yokenella regensburgei ATCC 43003 (1002368.3)	4253			4250, 4251	4254	4255	4258	4259, 4260	4257	4249	4248	4261		4256, 4257	4252

## Sheet: Table S6
Table S6. Presence of genes for 1,2-propanediol utilization in the analyzed genomes. The PubSEED identifiers are shown. For details on analyzed organisms, see Supplementary Table S1. For details on gene functions, see Supplementary Table S3.
Organism	Transporter	Enzymes						BMC Envelope							Unknown
	PduF	PduCDE	PduCDGRE	PduQ	PduP	PduL	PduVW	PduA	PduJ	PduK	PduU	PduB	PduT	PduN	PduM	PduEJ
Abiotrophia defectiva ATCC 49176 (592010.4)
Acidaminococcus fermentans DSM 20731 (591001.3)
Acidaminococcus intestini RyC-MR95 (568816.4)
Acidaminococcus sp. D21 (563191.3)
Acinetobacter calcoaceticus PHEA-2 (871585.3)
Acinetobacter haemolyticus NIPH 261 (1217986.3)
Acinetobacter johnsonii SH046 (575586.4)
Acinetobacter junii SH205 (575587.3)
Acinetobacter lwoffii WJ10621 (1046625.3)
Acinetobacter pittii ANC 4052 (1217689.3)
Acinetobacter radioresistens NIPH 2130 (1217674.3)
Actinobacillus pleuropneumoniae L20 (416269.6)
Actinomyces cardiffensis F0333 (888050.3)
Actinomyces graevenitzii C83 (435830.3)
Actinomyces naeslundii str. Howell 279 (1115803.3)
Actinomyces odontolyticus ATCC 17982 (411466.7)
Actinomyces oris K20 (871541.3)
Actinomyces turicensis ACS-279-V-Col4 (883077.3)
Actinomyces urogenitalis DSM 15434 (525246.3)
Actinomyces viscosus C505 (562973.4)
Aerococcus viridans ATCC 11563 (655812.3)
Aeromonas caviae Ae398 (878320.4)
Aeromonas hydrophila subsp. hydrophila ATCC 7966 (380703.7)
Aeromonas media WS (1208104.3)
Aeromonas veronii B565 (998088.4)
Afipia birgiae 34632 (1197906.5)
Aggregatibacter aphrophilus NJ8700 (634176.4)
Akkermansia muciniphila ATCC BAA-835 (349741.6)
Alcaligenes faecalis subsp. faecalis NCIB 8687 (1156918.4)
Alistipes finegoldii DSM 17242 (679935.3)
Alistipes indistinctus YIT 12060 (742725.3)
Alistipes onderdonkii DSM 19147 (1120974.3)
Alistipes putredinis DSM 17216 (445970.5)
Alistipes shahii WAL 8301 (717959.3)
Alkaliphilus metalliredigens QYMF (293826.6)
Alkaliphilus oremlandii OhILAs (350688.5)
Anaerobaculum hydrogeniformans ATCC BAA-1850 (592015.5)		358, 359, 360, 361, 362			348	355	366	356	365	357	367	363, 364	347	351	352	354
Anaerococcus hydrogenalis DSM 7454 (561177.4)			880, 881		878							879
Anaerococcus prevotii DSM 20548 (525919.6)
Anaerococcus vaginalis ATCC 51170 (655811.4)
Anaerofustis stercorihominis DSM 17244 (445971.6)
Anaerostipes caccae DSM 14662 (411490.6)
Anaerostipes hadrus DSM 3319 (649757.3)
Anaerostipes sp. 3_2_56FAA (665937.3)
Anaerotruncus colihominis DSM 17241 (445972.6)
Arcanobacterium haemolyticum DSM 20595 (644284.3)
Arcobacter butzleri RM4018 (367737.6)
Atopobium minutum 10063974 (997872.3)
Atopobium parvulum DSM 20469 (521095.6)
Atopobium rimae ATCC 49626 (553184.4)
Bacillus atrophaeus ATCC 49822-1 (743710.3)
Bacillus cereus AH187 (405534.9)
Bacillus cereus G9842 (405531.7)
Bacillus clausii KSM-K16 (66692.6)
Bacillus endophyticus 2102 (1196029.3)
Bacillus fordii DSM 16014 (1121090.3)
Bacillus halodurans C-125 (272558.8)
Bacillus mojavensis RO-H-1 (1051501.3)
Bacillus mycoides DSM 2048 (526997.3)
Bacillus nealsonii AAU1 (1202533.3)
Bacillus pseudofirmus OF4 (398511.4)
Bacillus pumilus ATCC 7061 (536229.4)
Bacillus sonorensis L12 (1274524.3)
Bacillus sp. 2_A_57_CT2 (665959.3)
Bacillus vallismortis DV1-F-3 (1051502.3)
Bacteroides caccae ATCC 43185 (411901.7)
Bacteroides capillosus ATCC 29799 (411467.6)
Bacteroides cellulosilyticus DSM 14838 (537012.5)
Bacteroides clarus YIT 12056 (762984.3)
Bacteroides coprocola DSM 17136 (470145.6)
Bacteroides coprophilus DSM 18228 (547042.5)
Bacteroides dorei DSM 17855 (483217.6)
Bacteroides eggerthii 1_2_48FAA (665953.3)
Bacteroides eggerthii DSM 20697 (483216.6)
Bacteroides faecis MAJ27 (1077285.3)
Bacteroides finegoldii DSM 17565 (483215.6)
Bacteroides fluxus YIT 12057 (763034.3)
Bacteroides fragilis 3_1_12 (457424.5)
Bacteroides fragilis 638R (862962.3)
Bacteroides fragilis NCTC 9343 (272559.17)
Bacteroides fragilis YCH46 (295405.11)
Bacteroides intestinalis DSM 17393 (471870.8)
Bacteroides massiliensis B84634 = Timone 84634 = DSM 17679 = JCM 13223 (1121098.4)
Bacteroides nordii CL02T12C05 (997884.3)
Bacteroides oleiciplenus YIT 12058 (742727.4)
Bacteroides ovatus ATCC 8483 (411476.11)
Bacteroides ovatus SD CC 2a (702444.3)
Bacteroides ovatus SD CMC 3f (702443.3)
Bacteroides pectinophilus ATCC 43243 (483218.5)
Bacteroides plebeius DSM 17135 (484018.6)
Bacteroides salyersiae WAL 10018 = DSM 18765 = JCM 12988 (1121101.3)
Bacteroides sp. 1_1_14 (469585.3)
Bacteroides sp. 1_1_30 (457387.3)
Bacteroides sp. 1_1_6 (469586.3)
Bacteroides sp. 20_3 (469591.4)
Bacteroides sp. 2_1_22 (469588.3)
Bacteroides sp. 2_1_33B (469589.3)
Bacteroides sp. 2_1_7 (457388.5)
Bacteroides sp. 2_2_4 (469590.5)
Bacteroides sp. 3_1_19 (469592.4)
Bacteroides sp. 3_1_23 (457390.3)
Bacteroides sp. 3_1_33FAA (457391.3)
Bacteroides sp. 3_1_40A (469593.3)
Bacteroides sp. 3_2_5 (457392.3)
Bacteroides sp. 4_1_36 (457393.3)
Bacteroides sp. 4_3_47FAA (457394.3)
Bacteroides sp. 9_1_42FAA (457395.6)
Bacteroides sp. D1 (556258.5)
Bacteroides sp. D2 (556259.3)
Bacteroides sp. D20 (585543.3)
Bacteroides sp. D22 (585544.3)
Bacteroides stercoris ATCC 43183 (449673.7)
Bacteroides thetaiotaomicron VPI-5482 (226186.12)
Bacteroides uniformis ATCC 8492 (411479.10)
Bacteroides ureolyticus DSM 20703 (1121102.3)
Bacteroides vulgatus ATCC 8482 (435590.9)
Bacteroides xylanisolvens SD CC 1b (702447.3)
Bacteroides xylanisolvens XB1A (657309.4)
Barnesiella intestinihominis YIT 11860 (742726.3)
Bartonella quintana str. Toulouse (283165.4)
Bifidobacterium adolescentis ATCC 15703 (367928.6)
Bifidobacterium angulatum DSM 20098 = JCM 7096 (518635.7)
Bifidobacterium animalis subsp. lactis AD011 (442563.4)
Bifidobacterium animalis subsp. lactis BB-12 (552531.3)
Bifidobacterium animalis subsp. lactis Bi-07 (742729.3)
Bifidobacterium animalis subsp. lactis Bl-04 (580050.3)
Bifidobacterium animalis subsp. lactis CNCM I-2494 (1042403.4)
Bifidobacterium animalis subsp. lactis DSM 10140 (555970.3)
Bifidobacterium animalis subsp. lactis V9 (573236.3)
Bifidobacterium bifidum BGN4 (484020.3)
Bifidobacterium bifidum NCIMB 41171 (398513.5)
Bifidobacterium bifidum PRL2010 (702459.3)
Bifidobacterium bifidum S17 (883062.5)
Bifidobacterium breve HPH0326 (1203540.3)
Bifidobacterium breve UCC2003 (326426.4)
Bifidobacterium catenulatum DSM 16992 = JCM 1194 (566552.6)
Bifidobacterium dentium ATCC 27678 (473819.7)
Bifidobacterium gallicum DSM 20093 (561180.4)
Bifidobacterium longum DJO10A (Prj:321) (205913.11)
Bifidobacterium longum NCC2705 (206672.9)
Bifidobacterium longum subsp. infantis 157F (565040.3)
Bifidobacterium longum subsp. infantis ATCC 15697 = JCM 1222 (391904.8)
Bifidobacterium longum subsp. infantis ATCC 55813 (548480.3)
Bifidobacterium longum subsp. infantis CCUG 52486 (537937.5)
Bifidobacterium longum subsp. longum BBMN68 (890402.3)
Bifidobacterium longum subsp. longum JCM 1217 (565042.3)
Bifidobacterium longum subsp. longum JDM301 (759350.3)
Bifidobacterium pseudocatenulatum DSM 20438 = JCM 1200 (547043.8)
Bifidobacterium thermophilum RBL67 (1254439.12)
Bilophila wadsworthia 3_1_6 (563192.3)
Blautia hansenii DSM 20583 (537007.6)
Blautia hydrogenotrophica DSM 10507 (476272.5)
Brachybacterium paraconglomeratum LC44 (1064537.3)
Brachyspira pilosicoli B2904 (1133568.3)
Bradyrhizobium elkanii USDA 76 (398525.3)
Brevibacillus agri BAB-2500 (1246477.3)
Brevibacillus borstelensis AK1 (1300222.3)
Brevibacillus brevis NBRC 100599 (358681.3)
Brevibacterium casei S18 (1229781.4)
Brevibacterium linens BL2 (321955.4)
Brevibacterium massiliense 5401308 (1176165.3)
Brevundimonas diminuta 470-4 (1035191.3)
Bryantella formatexigens DSM 14469 (478749.5)
Bulleidia extructa W1219 (679192.3)
Burkholderia cepacia GG4 (1009846.3)
Burkholderiales bacterium 1_1_47 (469610.4)
Butyricicoccus pullicaecorum 1.2 (1203606.4)
Butyricimonas synergistica DSM 23225 (1121129.3)
Butyrivibrio crossotus DSM 2876 (511680.4)
Butyrivibrio fibrisolvens 16/4 (657324.3)
Caldalkalibacillus thermarum TA2.A1 (986075.3)
Campylobacter coli JV20 (864566.3)
Campylobacter concisus 13826 (360104.9)
Campylobacter curvus 525.92 (360105.8)
Campylobacter fetus subsp. fetus 82-40 (360106.6)
Campylobacter gracilis RM3268 (553220.3)
Campylobacter hominis ATCC BAA-381 (360107.7)
Campylobacter jejuni subsp. jejuni 81-176 [WGS] (354242.17)
Campylobacter jejuni subsp. jejuni ICDCCJ07004 (1295400.3)
Campylobacter jejuni subsp. jejuni M1 (645464.3)
Campylobacter jejuni subsp. jejuni NCTC 11168 (192222.6)
Campylobacter lari RM2100 (306263.5)
Campylobacter rectus RM3267 (553218.4)
Campylobacter showae CSUNSWCD (1244083.3)
Campylobacter upsaliensis JV21 (888826.3)
Capnocytophaga granulosa ATCC 51502 (641143.3)
Capnocytophaga ochracea DSM 7271 (521097.5)
Capnocytophaga sputigena ATCC 33612 (553177.6)
Carboxydothermus hydrogenoformans Z-2901 (246194.6)
Catenibacterium mitsuokai DSM 15897 (451640.5)
Cedecea davisae DSM 4568 (566551.4)
Citrobacter freundii ATCC 8090 = MTCC 1658 (1006003.3)	2415	2408, 2409, 2410, 2411, 2412, 4201, 4202, 4203, 4204, 4207		2400	2401	2405	2395, 2396	2414	2407	2406	2397	2413	2398	2403	2404
Citrobacter koseri ATCC BAA-895 (290338.8)	684	677, 678, 679, 680, 681		669	670	674	664, 665	683	676	675	666	682	667	672	673
Citrobacter sp. 30_2 (469595.3)	428	431, 432, 433, 434, 435, 2880, 2881, 2882, 2883, 2886		443	442	438	447, 448	429	436	437	446	430	445	440	439
Citrobacter youngae ATCC 29220 (500640.5)	2114	2117, 2118, 2119, 2120, 2121, 3746, 3747, 3748, 3749, 3752		2129	2128	2124	2133, 2134	2115	2122	2123	2132	2116	2131	2126	2125
Clostridiales bacterium 1_7_47FAA (457421.5)
Clostridium asparagiforme DSM 15981 (518636.5)
Clostridium bartlettii DSM 16795 (445973.7)
Clostridium beijerinckii NCIMB 8052 (290402.41)			4217, 4218	4210	4202, 4211	4204	4220	4205	4215	4213	4221	4216	4200	4212		4203
Clostridium bolteae ATCC BAA-613 (411902.9)			6029, 6030, 6045	6042	6036, 6041	6039	6027		6032, 6038	6034	6026	6031	6024			6040
Clostridium botulinum A str. ATCC 19397 (441770.6)
Clostridium botulinum A str. ATCC 3502 (413999.7)
Clostridium botulinum A str. Hall (441771.6)
Clostridium botulinum Bf (445336.4)
Clostridium botulinum E1 str. 'BoNT E Beluga' (536233.3)	1610	1602, 1603, 1604, 1605, 1606		1966	1957	1961		1962, 1963		1964		1965	1955	1958		1960
Clostridium botulinum F str. 230613 (758678.3)
Clostridium butyricum DSM 10702 (1316931.3)
Clostridium butyricum E4 str. BoNT E BL5262 (632245.3)
Clostridium celatum DSM 1785 (545697.3)			1347, 1348	307	306	312	317	308	309, 310, 311		316		315	313
Clostridium citroniae WAL-17108 (742733.3)
Clostridium clariflavum DSM 19732 (720554.3)
Clostridium clostridioforme CM201 (999410.3)			5446, 5447	5459	5453, 5458	5456	5444		5449, 5455	5451	5443	5448	5441	5452		5457
Clostridium difficile CD196 (645462.3)
Clostridium difficile NAP07 (525258.3)
Clostridium difficile NAP08 (525259.3)
Clostridium difficile R20291 (645463.3)
Clostridium glycolicum ATCC 14880 (1121315.3)
Clostridium hathewayi 12489931 (999412.4)
Clostridium hiranonis DSM 13275 (500633.7)			580, 581	588	587, 594	592			583	585		582		586		593
Clostridium hylemonae DSM 15053 (553973.6)
Clostridium innocuum 2959 (999413.4)
Clostridium leptum DSM 753 (428125.8)
Clostridium methylpentosum DSM 5476 (537013.3)		151, 152, 153, 154	642, 643	148	149	143	156	144, 146	145	147			140	142
Clostridium nexile DSM 1787 (500632.7)
Clostridium perfringens ATCC 13124 (195103.10)	1128	1131, 1132, 1133, 1134, 1135
Clostridium ramosum DSM 1402 (445974.6)
Clostridium saccharolyticum WM1 (610130.3)							1612				1611
Clostridium saccharoperbutylacetonicum N1-4(HMT) (931276.5)
Clostridium sartagoforme AAU1 (1202534.3)
Clostridium scindens ATCC 35704 (411468.9)
Clostridium sp. 7_2_43FAA (457396.3)
Clostridium sp. L2-50 (411489.7)
Clostridium sp. M62/1 (411486.3)
Clostridium sp. SS2/1 (411484.7)
Clostridium sp. SY8519 (1042156.4)
Clostridium spiroforme DSM 1552 (428126.7)
Clostridium sporogenes ATCC 15579 (471871.7)
Clostridium sporosphaeroides DSM 1294 (1121334.3)			1595, 1596	1602	1601, 1609	1608	1593	1607	1598	1600	1592	1597	1613	1611		1610
Clostridium sticklandii DSM 519 (499177.3)
Clostridium symbiosum WAL-14163 (742740.3)
Clostridium symbiosum WAL-14673 (742741.3)
Clostridium tyrobutyricum DSM 2637 = ATCC 25755 (1121342.4)
Collinsella aerofaciens ATCC 25986 (411903.6)
Collinsella intestinalis DSM 13280 (521003.7)
Collinsella stercoris DSM 13279 (445975.6)
Collinsella tanakaei YIT 12063 (742742.3)
Coprobacillus sp. 29_1 (469596.3)
Coprococcus catus GD/7 (717962.3)
Coprococcus comes ATCC 27758 (470146.3)
Coprococcus eutactus ATCC 27759 (411474.6)
Corynebacterium ammoniagenes DSM 20306 (649754.3)
Corynebacterium amycolatum SK46 (553204.6)
Corynebacterium aurimucosum ATCC 700975 (Prj:31451) (548476.7)
Corynebacterium durum F0235 (1035195.3)
Corynebacterium glucuronolyticum ATCC 51867 (548477.4)
Corynebacterium kroppenstedtii DSM 44385 (645127.4)
Corynebacterium propinquum DSM 44285 (1121367.3)
Corynebacterium striatum ATCC 6940 (525268.3)
Corynebacterium tuberculostearicum SK141 (553206.4)
Corynebacterium ulcerans 809 (945711.3)
Cronobacter sakazakii ATCC BAA-894 (290339.8)
Cryptobacterium curtum DSM 15641 (469378.5)
Curtobacterium flaccumfaciens UCD-AKU (1292022.3)
Delftia acidovorans SPH-1 (398578.5)
Desulfovibrio piger ATCC 29098 (411464.8)
Desulfovibrio sp. 3_1_syn3 (457398.5)
Dialister invisus DSM 15470 (592028.3)
Dialister succinatiphilus YIT 11850 (742743.3)
Dietzia cinnamea P4 (910954.3)
Dorea formicigenerans ATCC 27755 (411461.4)
Dorea longicatena DSM 13814 (411462.6)
Dysgonomonas gadei ATCC BAA-286 (742766.3)
Edwardsiella tarda ATCC 23685 (500638.3)
Edwardsiella tarda FL6-60 (718251.5)
Eggerthella lenta DSM 2243 (479437.5)
Eggerthella sp. 1_3_56FAA (665943.3)
Eggerthella sp. YY7918 (502558.4)
Eggerthia catenaformis OT 569 = DSM 20559 (999415.3)
Eikenella corrodens ATCC 23834 (546274.4)
Enterobacter aerogenes KCTC 2190 (1028307.3)
Enterobacter asburiae LF7a (640513.3)
Enterobacter cancerogenus ATCC 35316 (500639.8)
Enterobacter cloacae EcWSU1 (1045856.3)
Enterobacter hormaechei YT2 (1259823.3)
Enterobacter hormaechei YT3 (1260282.3)
Enterobacteriaceae bacterium 9_2_54FAA (469613.3)	1828	1821, 1822, 1823, 1824, 1825		1813	1814	1818	1808, 1809	1827	1820	1819	1810	1826	1811	1816	1817
Enterococcus asini ATCC 700915 (1158606.4)
Enterococcus avium ATCC 14025 (1140002.4)	3297	3307, 3308, 3309, 3310, 3311		3298	3299	3304	3296, 3315	3313	3305	3306	3316	3312	3292	3301		3303
Enterococcus caccae ATCC BAA-1240 (1158612.4)
Enterococcus casseliflavus ATCC 12755 (888066.3)
Enterococcus cecorum DSM 20682 = ATCC 43198 (1121864.4)
Enterococcus dispar ATCC 51266 (1139219.4)
Enterococcus durans ATCC 6056 (1140001.4)
Enterococcus faecalis OG1RF (474186.5)
Enterococcus faecalis TX0104 (491074.3)
Enterococcus faecalis TX1322 (525278.3)
Enterococcus faecalis TX2134 (749518.3)
Enterococcus faecalis V583 (226185.9)
Enterococcus faecium TX1330 (525279.3)
Enterococcus gallinarum EG2 (565653.4)
Enterococcus hirae ATCC 9790 (768486.3)
Enterococcus phoeniculicola ATCC BAA-412 (1158610.4)
Enterococcus sp. 7L76 (657310.3)
Erysipelotrichaceae bacterium 3_1_53 (658659.3)
Erysipelotrichaceae bacterium 5_2_54FAA (552396.3)
Escherichia albertii TW07627 (502347.3)		1853, 1854, 1855, 1856, 1857		1843	1845	1850	1839	1859	1852	1851	1840	1858	1841	1848	1849
Escherichia coli O157:H7 str. Sakai (386585.9)
Escherichia coli SE11 (409438.11)
Escherichia coli UTI89 (364106.8)
Escherichia coli str. K-12 substr. MG1655 (511145.12)
Escherichia fergusonii ATCC 35469 (585054.5)	1942	1945, 1946, 1947, 1948, 1949		1957	1956	1952	1961, 1962	1943	1950	1951	1960	1944	1959	1954	1953
Escherichia hermannii NBRC 105704 (1115512.3)			3824, 3825	3828		3836	3831	3830				3829		3833		3835
Escherichia sp. 1_1_43 (457400.3)
Escherichia sp. 3_2_53FAA (469598.5)	4016		4017, 4018		4021	4029	4024	4023	4009			4022		4026		4028
Escherichia sp. 4_1_40B (457401.3)
Eubacterium biforme DSM 3989 (518637.5)
Eubacterium cellulosolvens 6 (633697.3)
Eubacterium cylindroides T2-87 (717960.3)
Eubacterium dolichum DSM 3991 (428127.7)
Eubacterium eligens ATCC 27750 (515620.4)
Eubacterium hallii DSM 3353 (411469.3)		458, 459, 460, 461, 462	73, 74, 2611	465	452			464	457			463	450	454		456
Eubacterium limosum KIST612 (903814.3)		3786, 3787, 3788, 3789, 3790		2537	3779	3784		3792		3785		3791	3776	3781		3783
Eubacterium rectale ATCC 33656 (515619.6)
Eubacterium rectale M104/1 (657317.3)
Eubacterium saphenum ATCC 49989 (592031.3)
Eubacterium siraeum 70/3 (657319.3)
Eubacterium siraeum DSM 15702 (428128.7)
Eubacterium ventriosum ATCC 27560 (411463.4)
Faecalibacterium cf. prausnitzii KLE1255 (748224.3)
Faecalibacterium prausnitzii L2-6 (718252.3)
Faecalibacterium prausnitzii M21/2 (411485.10)
Faecalibacterium prausnitzii SL3/3 (657322.3)
Filifactor alocis ATCC 35896 (546269.5)
Finegoldia magna ATCC 29328 (334413.6)
Flavonifractor plautii ATCC 29863 (411475.3)		3100, 3101, 3102, 3103		3096	3111	3106	3118	3097, 3104, 3105			3117	3098	3114	3109		3099, 3107
Fusobacterium gonidiaformans 3-1-5R (469605.7)
Fusobacterium gonidiaformans ATCC 25563 (469615.3)
Fusobacterium mortiferum ATCC 9817 (469616.3)
Fusobacterium necrophorum D12 (556263.8)
Fusobacterium nucleatum subsp. animalis 4_8 (469607.3)		381, 382, 383, 384, 385		387	373	378			379	380		386		376
Fusobacterium nucleatum subsp. vincentii 3_1_27 (469602.7)
Fusobacterium nucleatum subsp. vincentii 3_1_36A2 (469604.7)
Fusobacterium nucleatum subsp. vincentii 4_1_13 (469606.8)
Fusobacterium periodonticum 1_1_41FAA (469621.8)		1801, 1802, 1803, 1804, 1805		1799	1812	1808			1807	1806		1800		1810
Fusobacterium periodonticum 2_1_31 (469599.8)
Fusobacterium russii ATCC 25533 (1278306.3)
Fusobacterium sp. 3_1_33 (469603.3)		1173, 1174, 1175, 1176, 1177		1171	1184	1180			1179	1178		1172		1182
Fusobacterium sp. 7_1 (457405.3)		2155, 2156, 2157, 2158, 2159		2161	2148	2152			2153	2154		2160		2150
Fusobacterium sp. D11 (556264.3)		567, 568, 569, 570, 571		573	560	564			565	566		572		562
Fusobacterium ulcerans ATCC 49185 (469617.3)		202, 203, 204, 205, 206		200	213	209			208	207		201	214	211		215
Fusobacterium varium ATCC 27725 (469618.3)		2041, 2042, 2043, 2044, 2045		2039	2052	2048			2047	2046		2040	2053	2050		2054
Gemella haemolysans ATCC 10379 (546270.5)
Gemella moribillum M424 (562982.3)
Gemella sanguinis M325 (562983.3)
Gordonia rubripertincta NBRC 101908 (1077975.4)
Gordonia terrae C-6 (1316928.3)
Gordonia terrae NBRC 100016 (1089454.3)
Gordonibacter pamelaeae 7-10-1-b (657308.3)
Granulicatella adiacens ATCC 49175 (638301.3)
Granulicatella elegans ATCC 700633 (626369.3)
Grimontia hollisae CIP 101886 (675812.3)
Haemophilus haemolyticus M19501 (1028803.3)
Haemophilus parainfluenzae T3T1 (862965.3)
Haemophilus sputorum CCUG 13788 (1035839.4)
Hafnia alvei ATCC 51873 (1002364.3)	708	711, 712, 713, 714, 715		723	722	718	727, 728	709	716	717	726	710	725	720	719
Helicobacter bilis ATCC 43879 (613026.4)
Helicobacter canadensis MIT 98-5491 (Prj:30719) (537970.9)
Helicobacter cinaedi CCUG 18818 (537971.5)
Helicobacter pullorum MIT 98-5489 (537972.5)
Helicobacter pylori 26695 (85962.8)
Helicobacter winghamensis ATCC BAA-430 (556267.4)
Holdemania filiformis DSM 12042 (545696.5)
Kingella oralis ATCC 51147 (629741.3)
Klebsiella pneumoniae subsp. pneumoniae MGH 78578 (272620.9)	3222, 3545	3225, 3226, 3227, 3228, 3229, 3546, 3547, 3548, 3549, 3552		3237	3236	3232	3241, 3242		3230	3231	3240	3224	3239	3234	3233
Klebsiella sp. 1_1_55 (469608.3)	3116, 3399	3119, 3120, 3121, 3122, 3123, 3400, 3401, 3402, 3403, 3406		3131	3130	3126	3135, 3136		3124	3125	3134	3118	3133	3128	3127
Kocuria palustris PEL (1236550.3)
Kocuria rhizophila DC2201 (378753.5)
Kytococcus sedentarius DSM 20547 (478801.5)
Lachnospiraceae bacterium 5_1_63FAA (658089.3)
Lachnospiraceae bacterium 8_1_57FAA (665951.3)
Lactobacillus acidophilus ATCC 4796 (525306.3)
Lactobacillus acidophilus NCFM (272621.13)
Lactobacillus amylolyticus DSM 11664 (585524.3)
Lactobacillus amylovorus GRL 1112 (695560.3)
Lactobacillus animalis KCTC 3501 (930942.3)
Lactobacillus antri DSM 16041 (525309.3)
Lactobacillus brevis ATCC 367 (387344.15)	1533	1525, 1526, 1527, 1528, 1529		1516	1517	1522	1515, 1534	1531	1523	1524	1514	1530		1520	1521
Lactobacillus brevis subsp. gravesensis ATCC 27305 (525310.3)
Lactobacillus buchneri ATCC 11577 (525318.3)
Lactobacillus casei ATCC 334 (321967.11)
Lactobacillus casei BL23 (543734.4)
Lactobacillus coleohominis 101-4-CHN (575594.3)
Lactobacillus coryniformis subsp. coryniformis CECT 5711 (1185325.3)	240	251, 252, 253, 254, 255		241	242	248	238, 239		249, 258	250	260	256, 257		245		247
Lactobacillus crispatus 125-2-CHN (575595.3)
Lactobacillus curvatus CRL 705 (1074451.3)
Lactobacillus delbrueckii subsp. bulgaricus ATCC 11842 (390333.7)
Lactobacillus delbrueckii subsp. bulgaricus ATCC BAA-365 (321956.7)
Lactobacillus fermentum ATCC 14931 (525325.3)
Lactobacillus fermentum IFO 3956 (334390.5)
Lactobacillus gasseri ATCC 33323 (324831.13)
Lactobacillus gastricus PS3 (1144300.3)
Lactobacillus helveticus DPC 4571 (405566.6)
Lactobacillus helveticus DSM 20075 (585520.4)
Lactobacillus hilgardii ATCC 8290 (525327.3)
Lactobacillus iners DSM 13335 (525328.4)
Lactobacillus jensenii 1153 (440497.10)
Lactobacillus johnsonii DPC 6026 (909954.3)
Lactobacillus johnsonii NCC 533 (257314.6)
Lactobacillus mucosae LM1 (1130798.3)
Lactobacillus oris F0423 (944562.4)
Lactobacillus paracasei subsp. paracasei 8700:2 (537973.8)
Lactobacillus paracasei subsp. paracasei ATCC 25302 (525337.3)
Lactobacillus pentosus KCA1 (1136177.4)
Lactobacillus plantarum JDM1 (644042.3)
Lactobacillus plantarum WCFS1 (220668.9)
Lactobacillus plantarum subsp. plantarum ATCC 14917 (525338.3)
Lactobacillus reuteri CF48-3A (525341.3)	29	34, 35, 36, 37, 38		47	46	41	48, 53	32	40	39	49	33		43	42	30
Lactobacillus reuteri JCM 1112 (557433.4)	1809	1800, 1801, 1802, 1803, 1804		1791	1792	1797	1785, 1790	1806	1798	1799	1789	1805		1795	1796	1808
Lactobacillus reuteri MM2-3 (585517.3)	209	200, 201, 202, 203, 204		191	192	197	185, 190	206	198	199	189	205		195	196	208
Lactobacillus reuteri MM4-1A (548485.3)	88	93, 94, 95, 96, 97		106	105	100	107, 112	91	99	98	108	92		102	101	89
Lactobacillus reuteri SD2112 (491077.3)	54	59, 60, 61, 62, 63		71	70	65	72, 77	57	64		73	58		67	66	55
Lactobacillus rhamnosus GG (Prj:40637) (568703.30)
Lactobacillus rhamnosus LMS2-1 (525361.3)
Lactobacillus ruminis ATCC 25644 (525362.3)
Lactobacillus sakei subsp. sakei 23K (314315.12)
Lactobacillus salivarius ATCC 11741 (525364.3)
Lactobacillus salivarius UCC118 (362948.14)
Lactobacillus ultunensis DSM 16047 (525365.3)
Lactobacillus vaginalis ATCC 49540 (525366.3)
Lactococcus garvieae ATCC 49156 (420889.6)
Lactococcus raffinolactis 4877 (1215915.3)
Laribacter hongkongensis HLHK9 (557598.3)
Lautropia mirabilis ATCC 51599 (887898.3)
Leptotrichia buccalis C-1013-b (523794.5)
Leuconostoc argentinum KCTC 3773 (886872.3)
Leuconostoc gelidum JB7 (1229756.3)
Leuconostoc mesenteroides subsp. cremoris ATCC 19254 (586220.3)
Listeria grayi DSM 20601 (525367.9)
Listeria monocytogenes FSL R2-561 (393126.4)	1690	1700, 1701, 1702, 1703, 1704		1691	1692	1697	1689, 1712	1706	1698	1699	1713	1705	1714	1694	1695	1696
Listeria monocytogenes Finland 1988 (393127.4)	1101	2848, 2849, 2850, 2851, 2852		1102	1103, 1104	1109	1100, 2838	2846	1110	1111	2837	2847	2836	1106	1107	1108
Listeria monocytogenes J0161 (393130.8)	524	534, 535, 536, 537, 538		525	526	531	523, 546	540	532	533	547	539	548	528	529	530
Listeria monocytogenes SLCC2378 (879088.3)	1181	1166, 1167, 1168, 1169, 1170		1180	1178, 1179	1173	1158, 1182	1164	1172	1171	1157	1165	1156	1176	1175	1174
Listeria monocytogenes SLCC2540 (879089.3)	1151	1137, 1138, 1139, 1140, 1141		1150	1149	1144	1128, 1152	1135	1143	1142	1127	1136	1126	1147	1146	1145
Listeria monocytogenes SLCC7179 (879090.3)	1139	1125, 1126, 1127, 1128, 1129		1138	1137	1132	1117, 1140	1123	1131	1130	1116	1124	1115	1135	1134	1133
Listeria monocytogenes serotype 7 str. SLCC2482 (1639.166)	1267	1253, 1254, 1255, 1256, 1257		1266	1265	1260	1245, 1268	1251	1259	1258	1244	1252	1243	1263	1262	1261
Listeria monocytogenes str. 4b F2365 (265669.9)	1180	1166, 1167, 1168, 1169, 1170		1179	1178	1173	1158, 1181	1164	1172	1171	1157	1165	1156	1176	1175	1174
Lysinibacillus fusiformis ZB2 (1231627.3)
Lysinibacillus sphaericus C3-41 (444177.5)
Megamonas funiformis YIT 11815 (742816.3)
Megamonas hypermegale ART12/1 (657316.3)
Methanobrevibacter smithii ATCC 35061 (420247.6)
Methanosphaera stadtmanae DSM 3091 (339860.6)
Methylobacterium mesophilicum SR1.6/6 (908290.3)
Methylobacterium populi BJ001 (441620.7)
Methylobacterium radiotolerans JCM 2831 (426355.14)
Methyloversatilis universalis FAM5 (1000565.3)
Microbacterium paraoxydans 77MFTsu3.2 (1151126.3)
Micrococcus luteus NCTC 2665 (465515.4)
Micromonospora aurantiaca ATCC 27029 (644283.4)
Mitsuokella multacida DSM 20544 (500635.8)
Mobiluncus curtisii ATCC 43063 (548479.6)
Moraxella catarrhalis RH4 (749219.3)
Morganella morganii subsp. morganii KT (1124991.3)
Mycobacterium avium subsp. avium ATCC 25291 (553481.3)
Mycobacterium fortuitum subsp. fortuitum DSM 46621 (1214102.3)		3476, 3477, 3478
Mycobacterium gilvum PYR-GCK (350054.11)
Mycobacterium smegmatis str. MC2 155 (246196.19)		1531, 1532, 1533, 1534, 1535, 1536
Mycobacterium sp. JLS (164757.10)
Mycobacterium sp. MCS (164756.15)
Mycobacterium sp. Spyr1 (278137.3)
Mycobacterium vanbaalenii PYR-1 (350058.8)
Mycoplasma hominis ATCC 23114 (347256.5)
Mycoplasma pneumoniae 309 (1112856.4)
Neisseria cinerea ATCC 14685 (546262.4)
Neisseria elongata subsp. glycolytica ATCC 29315 (546263.3)
Neisseria flavescens SK114 (596320.3)
Neisseria macacae ATCC 33926 (997348.4)
Neisseria mucosa ATCC 25996 (546266.6)
Neisseria subflava NJ9703 (546268.4)
Ochrobactrum anthropi ATCC 49188 (439375.7)
Odoribacter laneus YIT 12061 (742817.3)
Odoribacter splanchnicus DSM 20712 (709991.3)
Olsenella uli DSM 7084 (633147.4)
Oribacterium sinus F0268 (585501.3)
Oxalobacter formigenes HOxBLS (556268.6)
Oxalobacter formigenes OXCC13 (556269.4)
Paenibacillus alvei DSM 29 (1206781.3)
Paenibacillus barengoltzii G22 (1235795.3)
Paenibacillus daejeonensis DSM 15491 (1122917.3)
Paenibacillus lactis 154 (743719.3)
Parabacteroides distasonis ATCC 8503 (435591.13)
Parabacteroides goldsteinii dnLKV18 (1235789.3)
Parabacteroides johnsonii DSM 18315 (537006.5)
Parabacteroides merdae ATCC 43184 (411477.4)
Parabacteroides sp. D13 (563193.3)
Paraprevotella clara YIT 11840 (762968.3)
Paraprevotella xylaniphila YIT 11841 (762982.3)
Parasutterella excrementihominis YIT 11859 (762966.3)
Parvimonas micra ATCC 33270 (411465.10)
Pediococcus acidilactici 7_4 (563194.3)		1108, 1109, 1110, 1111, 1112		1098	1099	1105	1097, 1115	1114	1106	1107	1096	1113		1103	1104
Pediococcus acidilactici DSM 20284 (862514.3)
Pediococcus pentosaceus ATCC 25745 (278197.12)
Peptoniphilus harei ACS-146-V-Sch2b (908338.3)			1479, 1480	1472	1465, 1473	1467			1477	1475		1478	1481	1474		1466
Peptoniphilus indolicus ATCC 29427 (997350.3)			359, 360	367	366	372			362			361		365		373
Peptoniphilus lacrimalis DSM 7455 (1122949.3)
Peptoniphilus timonensis JC401 (1095770.3)
Peptostreptococcus anaerobius DSM 2949 (1122950.3)
Peptostreptococcus stomatis DSM 17678 (596315.3)
Phascolarctobacterium sp. YIT 12067 (626939.3)
Plesiomonas shigelloides 302-73 (1315976.3)
Porphyromonas asaccharolytica DSM 20707 (879243.3)
Porphyromonas endodontalis ATCC 35406 (553175.3)
Porphyromonas gingivalis W83 (242619.8)
Porphyromonas somerae DSM 23386 (1122975.3)
Porphyromonas uenonis 60-3 (596327.3)
Prevotella bivia DSM 20514 (868129.3)
Prevotella bryantii B14 (752555.5)
Prevotella buccae ATCC 33574 (873513.3)
Prevotella conceptionensis 9403948 (1197728.3)
Prevotella copri DSM 18205 (537011.5)
Prevotella denticola F0289 (767031.3)
Prevotella disiens FB035-09AN (866771.4)
Prevotella intermedia 17 (246198.10)
Prevotella loescheii DSM 19665 = JCM 12249 = ATCC 15930 (1122985.3)
Prevotella melaninogenica ATCC 25845 (553174.6)
Prevotella nanceiensis DSM 19126 (1122988.3)
Prevotella nigrescens ATCC 33563 (997352.4)
Prevotella oralis ATCC 33269 (873533.3)
Prevotella pallens ATCC 700821 (997353.4)
Prevotella ruminicola 23 (264731.4)
Prevotella salivae DSM 15606 (888832.3)
Prevotella stercorea DSM 18206 (1002367.3)
Prevotella timonensis CRIS 5C-B1 (679189.3)
Prevotella veroralis DSM 19559 (1122993.3)
Propionibacterium acidipropionici ATCC 4875 (1171373.8)
Propionibacterium acnes KPA171202 (267747.3)
Propionibacterium avidum 44067 (1170318.3)
Propionibacterium freudenreichii subsp. shermanii CIRM-BIA1 (754252.3)		898, 899, 900, 901, 902		893	909		894	896	904	903	895	897		907		905
Propionibacterium propionicum F0230a (767029.3)		2889, 2890, 2891, 2892, 2893		2883	2901	2896	2885	2887	2895	2894	2886	2888		2899		2897
Proteus penneri ATCC 35198 (471881.3)
Providencia alcalifaciens DSM 30120 (520999.6)
Providencia rettgeri DSM 1131 (521000.6)
Providencia rustigianii DSM 4541 (500637.6)
Providencia stuartii ATCC 25827 (471874.6)
Pseudomonas aeruginosa NCGM2.S1 (1089456.3)
Pseudomonas alcaliphila 34 (1248438.3)
Pseudoramibacter alactolyticus ATCC 23263 (887929.3)		1459, 1460, 1461, 1462, 1463	1414, 1451, 1453		1455, 1469					1464			1471	1467		1465
Pyramidobacter piscolens W5455 (352165.3)
Ralstonia sp. 5_7_47FAA (658664.3)
Rhodococcus equi ATCC 33707 (525370.3)
Rhodococcus erythropolis SK121 (596309.3)
Roseburia hominis A2-183 (585394.18)
Roseburia intestinalis L1-82 (536231.5)
Roseburia inulinivorans DSM 16841 (622312.4)			1545, 1546	1535	1534	1540	1530	1536	1537, 1538, 1539		1529		1543	1541
Rothia aeria F0474 (1125724.3)
Rothia dentocariosa ATCC 17931 (762948.4)
Rothia mucilaginosa DY-18 (680646.3)
Ruminococcaceae bacterium D16 (552398.3)
Ruminococcus albus 7 (697329.10)
Ruminococcus bromii L2-63 (657321.5)
Ruminococcus flavefaciens FD-1 (641112.4)
Ruminococcus gnavus ATCC 29149 (411470.6)		1027, 1028, 1029, 1030	879, 880, 881	885, 895	884	890		886	887, 888, 889				893	891
Ruminococcus lactaris ATCC 29176 (471875.6)
Ruminococcus obeum A2-162 (657314.3)			1679, 1680	1683, 1693	1682	1688		1684	1685, 1686, 1687				1691	1689
Ruminococcus sp. 18P13 (213810.4)
Ruminococcus sp. 5_1_39BFAA (457412.4)			1865, 1866	1852, 1862	1863	1857		1861	1858, 1859, 1860				1854	1856
Ruminococcus sp. SR1/5 (657323.3)			1682, 1683	1668, 1679	1680	1674		1678	1675, 1676, 1677				1671	1673
Ruminococcus torques ATCC 27756 (411460.6)
Ruminococcus torques L2-14 (657313.3)			584, 585	570, 580	581	575		579	576, 577, 578				572	574
Salmonella enterica subsp. enterica serovar Typhimurium str. LT2 (99287.12)	2159	2162, 2163, 2164, 2165, 2166		2174	2173	2169	2178, 2179	2160	2167	2168	2177	2161	2176	2171	2170
Scardovia inopinata F0304 (641146.3)
Slackia exigua ATCC 700122 (649764.3)
Slackia piriformis YIT 12062 (742818.3)
Solobacterium moorei F0204 (706433.3)
Staphylococcus arlettae CVD059 (1212545.3)
Staphylococcus capitis QN1 (1189311.3)
Staphylococcus caprae C87 (435838.3)
Staphylococcus epidermidis ATCC 12228 (176280.10)
Staphylococcus equorum subsp. equorum Mu2 (1159488.5)
Staphylococcus haemolyticus JCSC1435 (279808.8)
Staphylococcus hominis subsp. hominis C80 (435837.3)
Staphylococcus lugdunensis HKU09-01 (698737.3)
Staphylococcus pettenkoferi VCU012 (904314.5)
Staphylococcus saprophyticus subsp. saprophyticus ATCC 15305 (342451.11)
Staphylococcus simulans ACS-120-V-Sch1 (883166.5)
Staphylococcus vitulinus F1028 (1167632.5)
Staphylococcus warneri SG1 (1194526.3)
Staphylococcus xylosus NJ (1262650.3)
Stenotrophomonas maltophilia D457 (1163399.5)
Streptococcus agalactiae A909 (205921.4)
Streptococcus anginosus 1_2_62CV (742820.3)
Streptococcus australis ATCC 700641 (888833.3)	558	552, 553, 554, 555, 556		550	568	572	545, 559					551
Streptococcus constellatus subsp. constellatus SK53 (1095730.3)
Streptococcus constellatus subsp. pharyngis SK1060 = CCUG 46377 (1035184.4)
Streptococcus cristatus ATCC 51100 (889201.3)
Streptococcus dysgalactiae subsp. dysgalactiae ATCC 27957 (663952.3)
Streptococcus equinus ATCC 9812 (525379.3)
Streptococcus gallolyticus subsp. gallolyticus ATCC 43143 (981539.3)
Streptococcus gordonii str. Challis substr. CH1 (467705.9)
Streptococcus infantarius subsp. infantarius ATCC BAA-102 (471872.6)
Streptococcus infantis ATCC 700779 (889204.3)
Streptococcus intermedius JTH08 (591365.3)
Streptococcus mitis NCTC 12261 (246201.6)
Streptococcus mutans ATCC 25175 (1257041.3)
Streptococcus oralis Uo5 (927666.3)
Streptococcus parasanguinis ATCC 903 (888048.3)					219	223
Streptococcus parauberis KCTC 11537 (936154.3)
Streptococcus peroris ATCC 700780 (888746.3)
Streptococcus pseudopneumoniae IS7493 (1054460.4)
Streptococcus salivarius JIM8777 (347253.5)
Streptococcus sanguinis SK36 (388919.9)	522	516, 517, 518, 519, 520			506	510	523					515
Streptococcus sp. 2_1_36FAA (469609.3)
Streptococcus thermophilus LMG 18311 (264199.4)
Streptococcus thoraltensis DSM 12221 (1123318.3)
Streptococcus uberis 0140J (218495.5)
Streptococcus vestibularis F0396 (904306.3)
Subdoligranulum variabile DSM 15176 (411471.5)
Succinatimonas hippei YIT 12066 (762983.3)
Sulfolobus solfataricus P2 (273057.1)
Sutterella parvirubra YIT 11816 (762967.3)
Sutterella wadsworthensis 3_1_45B (742821.3)
Tannerella forsythia ATCC 43037 (203275.8)
Tropheryma whipplei str. Twist (203267.6)
Ureaplasma parvum serovar 1 str. ATCC 27813 (515608.4)
Ureaplasma urealyticum serovar 8 str. ATCC 27618 (626095.4)
Ureibacillus thermosphaericus str. Thermo-BF (1160707.3)
Veillonella atypica ACS-049-V-Sch6 (866776.4)
Veillonella dispar ATCC 17748 (546273.3)	781	775, 776, 777, 778, 779		794	793	790	783		785, 789	788	782	774, 786		792		791
Veillonella parvula DSM 2008 (479436.6)
Veillonella ratti ACS-216-V-Col6b (883156.3)	602	588, 589, 590, 591, 592		601	600	595	604	586	594	593	603	587		598	597	596
Veillonella sp. 3_1_44 (457416.3)
Veillonella sp. 6_1_27 (450749.3)	1128	1122, 1123, 1124, 1125, 1126		1140	1139	1136	1130		1132, 1135	1134	1129	1121, 1133		1138		1137
Verminephrobacter eiseniae EF01-2 (391735.7)
Vibrio furnissii NCTC 11218 (903510.3)
Vibrio mimicus MB-451 (675806.3)
Vibrio parahaemolyticus RIMD 2210633 (223926.6)
Weissella cibaria KACC 11862 (911104.3)
Weissella confusa LBAE C39-2 (1127131.3)
Weissella paramesenteroides ATCC 33313 (585506.3)
Yersinia bercovieri ATCC 43970 (349968.5)	1888	1891, 1892, 1893, 1894, 1895		1903	1902	1898	1907, 1908	1889	1896	1897	1906	1890	1905	1900	1899
Yersinia enterocolitica subsp. enterocolitica 8081 (393305.7)	2899	2903, 2904, 2905, 2906, 2907		2915	2914	2910	2919, 2920	2901	2908	2909	2918	2902	2917	2912	2911
Yersinia frederiksenii ATCC 33641 (349966.5)	2954	2947, 2948, 2949, 2950, 2951		3421	2939, 3422	2944	3416, 3417	2953	2946	2945	3418	2952	3419	2942	2943
Yersinia kristensenii ATCC 33638 (527012.3)	124, 125, 391, 392	117, 118, 119, 120, 121, 384, 385, 386, 387, 388		107, 108, 374, 375	109, 376	113, 380	102, 103, 369, 370	123, 390	116, 383	114, 115, 381, 382	104, 371	122, 389	105, 372	111, 378	112, 379
Yersinia pseudotuberculosis YPIII (502800.6)
Yersinia rohdei ATCC 43380 (527004.3)
Yokenella regensburgei ATCC 43003 (1002368.3)

## Sheet: Table S7
Table S7. Presence of genes for choline utilization in the analyzed genomes. The PubSEED identifiers are shown. For details on analyzed organisms, see Supplementary Table S1. For details on gene functions, see Supplementary Table S3.
Organism	Transport			Enzymes					BMC Envelope						Unknown
	LicB	ChoTRAP	BetT	CutCD	CutO	CutBF	CutH	CutQS	CutE	CutG	CutA	CutR	CutL	CutK	CutI
Abiotrophia defectiva ATCC 49176 (592010.4)
Acidaminococcus fermentans DSM 20731 (591001.3)
Acidaminococcus intestini RyC-MR95 (568816.4)			1961	1962, 1963
Acidaminococcus sp. D21 (563191.3)			87	88, 89
Acinetobacter calcoaceticus PHEA-2 (871585.3)
Acinetobacter haemolyticus NIPH 261 (1217986.3)
Acinetobacter johnsonii SH046 (575586.4)
Acinetobacter junii SH205 (575587.3)
Acinetobacter lwoffii WJ10621 (1046625.3)
Acinetobacter pittii ANC 4052 (1217689.3)
Acinetobacter radioresistens NIPH 2130 (1217674.3)
Actinobacillus pleuropneumoniae L20 (416269.6)
Actinomyces cardiffensis F0333 (888050.3)
Actinomyces graevenitzii C83 (435830.3)
Actinomyces naeslundii str. Howell 279 (1115803.3)
Actinomyces odontolyticus ATCC 17982 (411466.7)
Actinomyces oris K20 (871541.3)
Actinomyces turicensis ACS-279-V-Col4 (883077.3)
Actinomyces urogenitalis DSM 15434 (525246.3)
Actinomyces viscosus C505 (562973.4)
Aerococcus viridans ATCC 11563 (655812.3)
Aeromonas caviae Ae398 (878320.4)
Aeromonas hydrophila subsp. hydrophila ATCC 7966 (380703.7)			3692	1338, 1339	1340	1342	1336		1337		1343, 1344, 1345			1341
Aeromonas media WS (1208104.3)
Aeromonas veronii B565 (998088.4)
Afipia birgiae 34632 (1197906.5)
Aggregatibacter aphrophilus NJ8700 (634176.4)
Akkermansia muciniphila ATCC BAA-835 (349741.6)
Alcaligenes faecalis subsp. faecalis NCIB 8687 (1156918.4)
Alistipes finegoldii DSM 17242 (679935.3)
Alistipes indistinctus YIT 12060 (742725.3)
Alistipes onderdonkii DSM 19147 (1120974.3)
Alistipes putredinis DSM 17216 (445970.5)
Alistipes shahii WAL 8301 (717959.3)
Alkaliphilus metalliredigens QYMF (293826.6)	3954		3574	2067, 2068, 3949, 3950	3956	3937	3936	3939, 3946	3938	3935	3951	3948	3940	3942	3944
Alkaliphilus oremlandii OhILAs (350688.5)	2516			2510, 2511, 2807, 2808	2518	2500, 2512	2499	2502, 2508	2501	2498	2513	2509	2503	2505	2506
Anaerobaculum hydrogeniformans ATCC BAA-1850 (592015.5)
Anaerococcus hydrogenalis DSM 7454 (561177.4)	875			867, 868	851	857, 870, 871	1997	859, 865		856, 858	872	866		860	862
Anaerococcus prevotii DSM 20548 (525919.6)
Anaerococcus vaginalis ATCC 51170 (655811.4)	725			719, 720	703	709, 721	711	712, 717		708, 710	722	718		713	715
Anaerofustis stercorihominis DSM 17244 (445971.6)
Anaerostipes caccae DSM 14662 (411490.6)
Anaerostipes hadrus DSM 3319 (649757.3)				974, 975
Anaerostipes sp. 3_2_56FAA (665937.3)
Anaerotruncus colihominis DSM 17241 (445972.6)
Arcanobacterium haemolyticum DSM 20595 (644284.3)
Arcobacter butzleri RM4018 (367737.6)
Atopobium minutum 10063974 (997872.3)	1184, 1266			1178, 1179	1163	1168, 1180	1171	1176	1170		1169, 1181, 1182	1177		1172	1174
Atopobium parvulum DSM 20469 (521095.6)
Atopobium rimae ATCC 49626 (553184.4)
Bacillus atrophaeus ATCC 49822-1 (743710.3)
Bacillus cereus AH187 (405534.9)
Bacillus cereus G9842 (405531.7)
Bacillus clausii KSM-K16 (66692.6)
Bacillus endophyticus 2102 (1196029.3)
Bacillus fordii DSM 16014 (1121090.3)
Bacillus halodurans C-125 (272558.8)
Bacillus mojavensis RO-H-1 (1051501.3)
Bacillus mycoides DSM 2048 (526997.3)
Bacillus nealsonii AAU1 (1202533.3)
Bacillus pseudofirmus OF4 (398511.4)
Bacillus pumilus ATCC 7061 (536229.4)
Bacillus sonorensis L12 (1274524.3)
Bacillus sp. 2_A_57_CT2 (665959.3)
Bacillus vallismortis DV1-F-3 (1051502.3)
Bacteroides caccae ATCC 43185 (411901.7)
Bacteroides capillosus ATCC 29799 (411467.6)
Bacteroides cellulosilyticus DSM 14838 (537012.5)
Bacteroides clarus YIT 12056 (762984.3)
Bacteroides coprocola DSM 17136 (470145.6)
Bacteroides coprophilus DSM 18228 (547042.5)
Bacteroides dorei DSM 17855 (483217.6)
Bacteroides eggerthii 1_2_48FAA (665953.3)
Bacteroides eggerthii DSM 20697 (483216.6)
Bacteroides faecis MAJ27 (1077285.3)
Bacteroides finegoldii DSM 17565 (483215.6)
Bacteroides fluxus YIT 12057 (763034.3)
Bacteroides fragilis 3_1_12 (457424.5)
Bacteroides fragilis 638R (862962.3)
Bacteroides fragilis NCTC 9343 (272559.17)
Bacteroides fragilis YCH46 (295405.11)
Bacteroides intestinalis DSM 17393 (471870.8)
Bacteroides massiliensis B84634 = Timone 84634 = DSM 17679 = JCM 13223 (1121098.4)
Bacteroides nordii CL02T12C05 (997884.3)
Bacteroides oleiciplenus YIT 12058 (742727.4)
Bacteroides ovatus ATCC 8483 (411476.11)
Bacteroides ovatus SD CC 2a (702444.3)
Bacteroides ovatus SD CMC 3f (702443.3)
Bacteroides pectinophilus ATCC 43243 (483218.5)
Bacteroides plebeius DSM 17135 (484018.6)
Bacteroides salyersiae WAL 10018 = DSM 18765 = JCM 12988 (1121101.3)
Bacteroides sp. 1_1_14 (469585.3)
Bacteroides sp. 1_1_30 (457387.3)
Bacteroides sp. 1_1_6 (469586.3)
Bacteroides sp. 20_3 (469591.4)
Bacteroides sp. 2_1_22 (469588.3)
Bacteroides sp. 2_1_33B (469589.3)
Bacteroides sp. 2_1_7 (457388.5)
Bacteroides sp. 2_2_4 (469590.5)
Bacteroides sp. 3_1_19 (469592.4)
Bacteroides sp. 3_1_23 (457390.3)
Bacteroides sp. 3_1_33FAA (457391.3)
Bacteroides sp. 3_1_40A (469593.3)
Bacteroides sp. 3_2_5 (457392.3)
Bacteroides sp. 4_1_36 (457393.3)
Bacteroides sp. 4_3_47FAA (457394.3)
Bacteroides sp. 9_1_42FAA (457395.6)
Bacteroides sp. D1 (556258.5)
Bacteroides sp. D2 (556259.3)
Bacteroides sp. D20 (585543.3)
Bacteroides sp. D22 (585544.3)
Bacteroides stercoris ATCC 43183 (449673.7)
Bacteroides thetaiotaomicron VPI-5482 (226186.12)
Bacteroides uniformis ATCC 8492 (411479.10)
Bacteroides ureolyticus DSM 20703 (1121102.3)
Bacteroides vulgatus ATCC 8482 (435590.9)
Bacteroides xylanisolvens SD CC 1b (702447.3)
Bacteroides xylanisolvens XB1A (657309.4)
Barnesiella intestinihominis YIT 11860 (742726.3)
Bartonella quintana str. Toulouse (283165.4)
Bifidobacterium adolescentis ATCC 15703 (367928.6)
Bifidobacterium angulatum DSM 20098 = JCM 7096 (518635.7)
Bifidobacterium animalis subsp. lactis AD011 (442563.4)
Bifidobacterium animalis subsp. lactis BB-12 (552531.3)
Bifidobacterium animalis subsp. lactis Bi-07 (742729.3)
Bifidobacterium animalis subsp. lactis Bl-04 (580050.3)
Bifidobacterium animalis subsp. lactis CNCM I-2494 (1042403.4)
Bifidobacterium animalis subsp. lactis DSM 10140 (555970.3)
Bifidobacterium animalis subsp. lactis V9 (573236.3)
Bifidobacterium bifidum BGN4 (484020.3)
Bifidobacterium bifidum NCIMB 41171 (398513.5)
Bifidobacterium bifidum PRL2010 (702459.3)
Bifidobacterium bifidum S17 (883062.5)
Bifidobacterium breve HPH0326 (1203540.3)
Bifidobacterium breve UCC2003 (326426.4)
Bifidobacterium catenulatum DSM 16992 = JCM 1194 (566552.6)
Bifidobacterium dentium ATCC 27678 (473819.7)
Bifidobacterium gallicum DSM 20093 (561180.4)
Bifidobacterium longum DJO10A (Prj:321) (205913.11)
Bifidobacterium longum NCC2705 (206672.9)
Bifidobacterium longum subsp. infantis 157F (565040.3)
Bifidobacterium longum subsp. infantis ATCC 15697 = JCM 1222 (391904.8)
Bifidobacterium longum subsp. infantis ATCC 55813 (548480.3)
Bifidobacterium longum subsp. infantis CCUG 52486 (537937.5)
Bifidobacterium longum subsp. longum BBMN68 (890402.3)
Bifidobacterium longum subsp. longum JCM 1217 (565042.3)
Bifidobacterium longum subsp. longum JDM301 (759350.3)
Bifidobacterium pseudocatenulatum DSM 20438 = JCM 1200 (547043.8)
Bifidobacterium thermophilum RBL67 (1254439.12)
Bilophila wadsworthia 3_1_6 (563192.3)		2944, 2945, 2946	4022	454, 455, 456, 650, 651, 2951, 2952		654		659		656			661	655
Blautia hansenii DSM 20583 (537007.6)
Blautia hydrogenotrophica DSM 10507 (476272.5)
Brachybacterium paraconglomeratum LC44 (1064537.3)
Brachyspira pilosicoli B2904 (1133568.3)
Bradyrhizobium elkanii USDA 76 (398525.3)
Brevibacillus agri BAB-2500 (1246477.3)
Brevibacillus borstelensis AK1 (1300222.3)
Brevibacillus brevis NBRC 100599 (358681.3)
Brevibacterium casei S18 (1229781.4)
Brevibacterium linens BL2 (321955.4)
Brevibacterium massiliense 5401308 (1176165.3)
Brevundimonas diminuta 470-4 (1035191.3)
Bryantella formatexigens DSM 14469 (478749.5)
Bulleidia extructa W1219 (679192.3)
Burkholderia cepacia GG4 (1009846.3)
Burkholderiales bacterium 1_1_47 (469610.4)
Butyricicoccus pullicaecorum 1.2 (1203606.4)
Butyricimonas synergistica DSM 23225 (1121129.3)
Butyrivibrio crossotus DSM 2876 (511680.4)
Butyrivibrio fibrisolvens 16/4 (657324.3)
Caldalkalibacillus thermarum TA2.A1 (986075.3)
Campylobacter coli JV20 (864566.3)
Campylobacter concisus 13826 (360104.9)
Campylobacter curvus 525.92 (360105.8)
Campylobacter fetus subsp. fetus 82-40 (360106.6)
Campylobacter gracilis RM3268 (553220.3)
Campylobacter hominis ATCC BAA-381 (360107.7)
Campylobacter jejuni subsp. jejuni 81-176 [WGS] (354242.17)
Campylobacter jejuni subsp. jejuni ICDCCJ07004 (1295400.3)
Campylobacter jejuni subsp. jejuni M1 (645464.3)
Campylobacter jejuni subsp. jejuni NCTC 11168 (192222.6)
Campylobacter lari RM2100 (306263.5)
Campylobacter rectus RM3267 (553218.4)
Campylobacter showae CSUNSWCD (1244083.3)
Campylobacter upsaliensis JV21 (888826.3)
Capnocytophaga granulosa ATCC 51502 (641143.3)
Capnocytophaga ochracea DSM 7271 (521097.5)
Capnocytophaga sputigena ATCC 33612 (553177.6)
Carboxydothermus hydrogenoformans Z-2901 (246194.6)
Catenibacterium mitsuokai DSM 15897 (451640.5)
Cedecea davisae DSM 4568 (566551.4)
Citrobacter freundii ATCC 8090 = MTCC 1658 (1006003.3)				3342, 3343
Citrobacter koseri ATCC BAA-895 (290338.8)
Citrobacter sp. 30_2 (469595.3)
Citrobacter youngae ATCC 29220 (500640.5)
Clostridiales bacterium 1_7_47FAA (457421.5)	2275			2269, 2270	2266	2259, 2271	2258	2260, 2267		2257	2272	2268		2262	2264
Clostridium asparagiforme DSM 15981 (518636.5)	3244			3237, 3238, 3239	3234	3227, 3240	3226	3229, 3235		3225, 3228, 3245	3241, 3242	3236		3230	3232
Clostridium bartlettii DSM 16795 (445973.7)				2450, 2451, 2452
Clostridium beijerinckii NCIMB 8052 (290402.41)
Clostridium bolteae ATCC BAA-613 (411902.9)
Clostridium botulinum A str. ATCC 19397 (441770.6)	1985			1979, 1980	1987	1970, 1981	1969	1972, 1977	1971	1968	1982, 1983	1978		1973	1975
Clostridium botulinum A str. ATCC 3502 (413999.7)	2091			2084, 2085	2093	2075, 2086	2074	2077, 2082	2076	2073	2087, 2088	2083		2078	2080
Clostridium botulinum A str. Hall (441771.6)	1997			1990, 1991	1999	1981, 1992	1980	1983, 1988	1982	1979	1993, 1994	1989		1984	1986
Clostridium botulinum Bf (445336.4)	2515			2508, 2509	2517	2499, 2510	2498	2501, 2506	2500	2497	2511, 2512	2507		2502	2504
Clostridium botulinum E1 str. 'BoNT E Beluga' (536233.3)	314, 2261			2255, 2256	2263	2244, 2257	2243	2246, 2253	2245	2242	2258, 2259	2254	2247	2249	2251
Clostridium botulinum F str. 230613 (758678.3)	2215			2207, 2208, 2209	2217	2196, 2210	2195	2198, 2203, 2204		2194, 2197	2211, 2212	2205, 2206		2199	2201
Clostridium butyricum DSM 10702 (1316931.3)
Clostridium butyricum E4 str. BoNT E BL5262 (632245.3)	3594, 3710			1709, 1710
Clostridium celatum DSM 1785 (545697.3)
Clostridium citroniae WAL-17108 (742733.3)	564, 674		559	562, 563, 668, 669	665	658, 670	657	660, 666	659, 675	656	671, 672	667		661	663
Clostridium clariflavum DSM 19732 (720554.3)
Clostridium clostridioforme CM201 (999410.3)
Clostridium difficile CD196 (645462.3)				1011, 1012
Clostridium difficile NAP07 (525258.3)				3268, 3269
Clostridium difficile NAP08 (525259.3)				2394, 2395
Clostridium difficile R20291 (645463.3)				1016, 1017
Clostridium glycolicum ATCC 14880 (1121315.3)				1517, 1518
Clostridium hathewayi 12489931 (999412.4)	2796			2782, 2783	2786	2781, 2793	2794	2785, 2791	2792	2778, 2795	2779, 2780	2784		2790	2788
Clostridium hiranonis DSM 13275 (500633.7)
Clostridium hylemonae DSM 15053 (553973.6)				970, 971, 3183, 3184
Clostridium innocuum 2959 (999413.4)
Clostridium leptum DSM 753 (428125.8)
Clostridium methylpentosum DSM 5476 (537013.3)
Clostridium nexile DSM 1787 (500632.7)				238, 239
Clostridium perfringens ATCC 13124 (195103.10)
Clostridium ramosum DSM 1402 (445974.6)
Clostridium saccharolyticum WM1 (610130.3)	4343, 4345			4337, 4338	4334	4327, 4339	4326	4329, 4335	4328	4325, 4344		4336		4330	4332
Clostridium saccharoperbutylacetonicum N1-4(HMT) (931276.5)
Clostridium sartagoforme AAU1 (1202534.3)	2228			2233, 2234	2226	2232, 2245, 2246	2247	2236, 2243	2244, 2248			2235	2242	2240	2238
Clostridium scindens ATCC 35704 (411468.9)
Clostridium sp. 7_2_43FAA (457396.3)
Clostridium sp. L2-50 (411489.7)
Clostridium sp. M62/1 (411486.3)
Clostridium sp. SS2/1 (411484.7)
Clostridium sp. SY8519 (1042156.4)				1478, 1480
Clostridium spiroforme DSM 1552 (428126.7)
Clostridium sporogenes ATCC 15579 (471871.7)	1486			1491, 1492	1484	1490, 1501	1502	1494, 1499	1500	1503	1488, 1489	1493		1498	1496
Clostridium sporosphaeroides DSM 1294 (1121334.3)
Clostridium sticklandii DSM 519 (499177.3)
Clostridium symbiosum WAL-14163 (742740.3)
Clostridium symbiosum WAL-14673 (742741.3)
Clostridium tyrobutyricum DSM 2637 = ATCC 25755 (1121342.4)
Collinsella aerofaciens ATCC 25986 (411903.6)
Collinsella intestinalis DSM 13280 (521003.7)
Collinsella stercoris DSM 13279 (445975.6)
Collinsella tanakaei YIT 12063 (742742.3)	729			723, 724	706	712, 725	715	721	711	713, 714	726, 727	722		717	719
Coprobacillus sp. 29_1 (469596.3)
Coprococcus catus GD/7 (717962.3)
Coprococcus comes ATCC 27758 (470146.3)
Coprococcus eutactus ATCC 27759 (411474.6)
Corynebacterium ammoniagenes DSM 20306 (649754.3)
Corynebacterium amycolatum SK46 (553204.6)
Corynebacterium aurimucosum ATCC 700975 (Prj:31451) (548476.7)
Corynebacterium durum F0235 (1035195.3)
Corynebacterium glucuronolyticum ATCC 51867 (548477.4)
Corynebacterium kroppenstedtii DSM 44385 (645127.4)
Corynebacterium propinquum DSM 44285 (1121367.3)
Corynebacterium striatum ATCC 6940 (525268.3)
Corynebacterium tuberculostearicum SK141 (553206.4)
Corynebacterium ulcerans 809 (945711.3)
Cronobacter sakazakii ATCC BAA-894 (290339.8)
Cryptobacterium curtum DSM 15641 (469378.5)
Curtobacterium flaccumfaciens UCD-AKU (1292022.3)
Delftia acidovorans SPH-1 (398578.5)
Desulfovibrio piger ATCC 29098 (411464.8)	2151			1408, 2271, 2272
Desulfovibrio sp. 3_1_syn3 (457398.5)		1478, 1479		1475, 1476, 3044, 3045
Dialister invisus DSM 15470 (592028.3)
Dialister succinatiphilus YIT 11850 (742743.3)
Dietzia cinnamea P4 (910954.3)
Dorea formicigenerans ATCC 27755 (411461.4)
Dorea longicatena DSM 13814 (411462.6)
Dysgonomonas gadei ATCC BAA-286 (742766.3)
Edwardsiella tarda ATCC 23685 (500638.3)
Edwardsiella tarda FL6-60 (718251.5)
Eggerthella lenta DSM 2243 (479437.5)
Eggerthella sp. 1_3_56FAA (665943.3)
Eggerthella sp. YY7918 (502558.4)
Eggerthia catenaformis OT 569 = DSM 20559 (999415.3)
Eikenella corrodens ATCC 23834 (546274.4)
Enterobacter aerogenes KCTC 2190 (1028307.3)			2703	2005, 2006	2007	2009	2003		2004		2010, 2011, 2012			2008
Enterobacter asburiae LF7a (640513.3)
Enterobacter cancerogenus ATCC 35316 (500639.8)			2117	2102, 2103
Enterobacter cloacae EcWSU1 (1045856.3)
Enterobacter hormaechei YT2 (1259823.3)
Enterobacter hormaechei YT3 (1260282.3)
Enterobacteriaceae bacterium 9_2_54FAA (469613.3)
Enterococcus asini ATCC 700915 (1158606.4)	825			830, 831	834	829, 841	842	833, 839	840	824, 843	827, 828	832		838	836
Enterococcus avium ATCC 14025 (1140002.4)	1122			1127, 1128, 1765, 1766	1131	1126, 1138	1139	1130, 1136	1137	1140	1121, 1124, 1125	1129		1135	1133
Enterococcus caccae ATCC BAA-1240 (1158612.4)	553			558, 559	562	569	570	561, 567	552, 568	571	555, 556	560		566	564
Enterococcus casseliflavus ATCC 12755 (888066.3)
Enterococcus cecorum DSM 20682 = ATCC 43198 (1121864.4)
Enterococcus dispar ATCC 51266 (1139219.4)
Enterococcus durans ATCC 6056 (1140001.4)
Enterococcus faecalis OG1RF (474186.5)
Enterococcus faecalis TX0104 (491074.3)
Enterococcus faecalis TX1322 (525278.3)
Enterococcus faecalis TX2134 (749518.3)
Enterococcus faecalis V583 (226185.9)
Enterococcus faecium TX1330 (525279.3)
Enterococcus gallinarum EG2 (565653.4)
Enterococcus hirae ATCC 9790 (768486.3)
Enterococcus phoeniculicola ATCC BAA-412 (1158610.4)	457			462, 463	466	461, 473	474	465, 471	472	456, 475	459, 460	464		470	468
Enterococcus sp. 7L76 (657310.3)
Erysipelotrichaceae bacterium 3_1_53 (658659.3)
Erysipelotrichaceae bacterium 5_2_54FAA (552396.3)
Escherichia albertii TW07627 (502347.3)
Escherichia coli O157:H7 str. Sakai (386585.9)
Escherichia coli SE11 (409438.11)
Escherichia coli UTI89 (364106.8)			451	4831, 4832	4833	4835	4829		4830		4836, 4837, 4838			4834
Escherichia coli str. K-12 substr. MG1655 (511145.12)
Escherichia fergusonii ATCC 35469 (585054.5)				1932, 1933	1931	1929	1935		1934		1926, 1927, 1928			1930
Escherichia hermannii NBRC 105704 (1115512.3)
Escherichia sp. 1_1_43 (457400.3)
Escherichia sp. 3_2_53FAA (469598.5)
Escherichia sp. 4_1_40B (457401.3)
Eubacterium biforme DSM 3989 (518637.5)
Eubacterium cellulosolvens 6 (633697.3)				195, 196
Eubacterium cylindroides T2-87 (717960.3)
Eubacterium dolichum DSM 3991 (428127.7)
Eubacterium eligens ATCC 27750 (515620.4)
Eubacterium hallii DSM 3353 (411469.3)
Eubacterium limosum KIST612 (903814.3)
Eubacterium rectale ATCC 33656 (515619.6)
Eubacterium rectale M104/1 (657317.3)
Eubacterium saphenum ATCC 49989 (592031.3)
Eubacterium siraeum 70/3 (657319.3)
Eubacterium siraeum DSM 15702 (428128.7)
Eubacterium ventriosum ATCC 27560 (411463.4)
Faecalibacterium cf. prausnitzii KLE1255 (748224.3)
Faecalibacterium prausnitzii L2-6 (718252.3)
Faecalibacterium prausnitzii M21/2 (411485.10)
Faecalibacterium prausnitzii SL3/3 (657322.3)
Filifactor alocis ATCC 35896 (546269.5)
Finegoldia magna ATCC 29328 (334413.6)
Flavonifractor plautii ATCC 29863 (411475.3)				817, 818
Fusobacterium gonidiaformans 3-1-5R (469605.7)
Fusobacterium gonidiaformans ATCC 25563 (469615.3)
Fusobacterium mortiferum ATCC 9817 (469616.3)
Fusobacterium necrophorum D12 (556263.8)
Fusobacterium nucleatum subsp. animalis 4_8 (469607.3)
Fusobacterium nucleatum subsp. vincentii 3_1_27 (469602.7)
Fusobacterium nucleatum subsp. vincentii 3_1_36A2 (469604.7)
Fusobacterium nucleatum subsp. vincentii 4_1_13 (469606.8)
Fusobacterium periodonticum 1_1_41FAA (469621.8)
Fusobacterium periodonticum 2_1_31 (469599.8)
Fusobacterium russii ATCC 25533 (1278306.3)
Fusobacterium sp. 3_1_33 (469603.3)
Fusobacterium sp. 7_1 (457405.3)
Fusobacterium sp. D11 (556264.3)
Fusobacterium ulcerans ATCC 49185 (469617.3)
Fusobacterium varium ATCC 27725 (469618.3)
Gemella haemolysans ATCC 10379 (546270.5)
Gemella moribillum M424 (562982.3)
Gemella sanguinis M325 (562983.3)
Gordonia rubripertincta NBRC 101908 (1077975.4)
Gordonia terrae C-6 (1316928.3)
Gordonia terrae NBRC 100016 (1089454.3)
Gordonibacter pamelaeae 7-10-1-b (657308.3)
Granulicatella adiacens ATCC 49175 (638301.3)
Granulicatella elegans ATCC 700633 (626369.3)
Grimontia hollisae CIP 101886 (675812.3)
Haemophilus haemolyticus M19501 (1028803.3)
Haemophilus parainfluenzae T3T1 (862965.3)
Haemophilus sputorum CCUG 13788 (1035839.4)
Hafnia alvei ATCC 51873 (1002364.3)
Helicobacter bilis ATCC 43879 (613026.4)
Helicobacter canadensis MIT 98-5491 (Prj:30719) (537970.9)
Helicobacter cinaedi CCUG 18818 (537971.5)
Helicobacter pullorum MIT 98-5489 (537972.5)
Helicobacter pylori 26695 (85962.8)
Helicobacter winghamensis ATCC BAA-430 (556267.4)
Holdemania filiformis DSM 12042 (545696.5)
Kingella oralis ATCC 51147 (629741.3)
Klebsiella pneumoniae subsp. pneumoniae MGH 78578 (272620.9)
Klebsiella sp. 1_1_55 (469608.3)
Kocuria palustris PEL (1236550.3)
Kocuria rhizophila DC2201 (378753.5)
Kytococcus sedentarius DSM 20547 (478801.5)
Lachnospiraceae bacterium 5_1_63FAA (658089.3)			2649	708, 709, 2645, 2646, 2647
Lachnospiraceae bacterium 8_1_57FAA (665951.3)
Lactobacillus acidophilus ATCC 4796 (525306.3)
Lactobacillus acidophilus NCFM (272621.13)
Lactobacillus amylolyticus DSM 11664 (585524.3)
Lactobacillus amylovorus GRL 1112 (695560.3)
Lactobacillus animalis KCTC 3501 (930942.3)
Lactobacillus antri DSM 16041 (525309.3)
Lactobacillus brevis ATCC 367 (387344.15)
Lactobacillus brevis subsp. gravesensis ATCC 27305 (525310.3)
Lactobacillus buchneri ATCC 11577 (525318.3)
Lactobacillus casei ATCC 334 (321967.11)
Lactobacillus casei BL23 (543734.4)
Lactobacillus coleohominis 101-4-CHN (575594.3)
Lactobacillus coryniformis subsp. coryniformis CECT 5711 (1185325.3)
Lactobacillus crispatus 125-2-CHN (575595.3)
Lactobacillus curvatus CRL 705 (1074451.3)
Lactobacillus delbrueckii subsp. bulgaricus ATCC 11842 (390333.7)
Lactobacillus delbrueckii subsp. bulgaricus ATCC BAA-365 (321956.7)
Lactobacillus fermentum ATCC 14931 (525325.3)
Lactobacillus fermentum IFO 3956 (334390.5)
Lactobacillus gasseri ATCC 33323 (324831.13)
Lactobacillus gastricus PS3 (1144300.3)
Lactobacillus helveticus DPC 4571 (405566.6)
Lactobacillus helveticus DSM 20075 (585520.4)
Lactobacillus hilgardii ATCC 8290 (525327.3)
Lactobacillus iners DSM 13335 (525328.4)
Lactobacillus jensenii 1153 (440497.10)
Lactobacillus johnsonii DPC 6026 (909954.3)
Lactobacillus johnsonii NCC 533 (257314.6)
Lactobacillus mucosae LM1 (1130798.3)
Lactobacillus oris F0423 (944562.4)
Lactobacillus paracasei subsp. paracasei 8700:2 (537973.8)
Lactobacillus paracasei subsp. paracasei ATCC 25302 (525337.3)
Lactobacillus pentosus KCA1 (1136177.4)
Lactobacillus plantarum JDM1 (644042.3)
Lactobacillus plantarum WCFS1 (220668.9)
Lactobacillus plantarum subsp. plantarum ATCC 14917 (525338.3)
Lactobacillus reuteri CF48-3A (525341.3)
Lactobacillus reuteri JCM 1112 (557433.4)
Lactobacillus reuteri MM2-3 (585517.3)
Lactobacillus reuteri MM4-1A (548485.3)
Lactobacillus reuteri SD2112 (491077.3)
Lactobacillus rhamnosus GG (Prj:40637) (568703.30)
Lactobacillus rhamnosus LMS2-1 (525361.3)
Lactobacillus ruminis ATCC 25644 (525362.3)
Lactobacillus sakei subsp. sakei 23K (314315.12)
Lactobacillus salivarius ATCC 11741 (525364.3)
Lactobacillus salivarius UCC118 (362948.14)
Lactobacillus ultunensis DSM 16047 (525365.3)
Lactobacillus vaginalis ATCC 49540 (525366.3)
Lactococcus garvieae ATCC 49156 (420889.6)
Lactococcus raffinolactis 4877 (1215915.3)
Laribacter hongkongensis HLHK9 (557598.3)
Lautropia mirabilis ATCC 51599 (887898.3)
Leptotrichia buccalis C-1013-b (523794.5)
Leuconostoc argentinum KCTC 3773 (886872.3)
Leuconostoc gelidum JB7 (1229756.3)
Leuconostoc mesenteroides subsp. cremoris ATCC 19254 (586220.3)
Listeria grayi DSM 20601 (525367.9)
Listeria monocytogenes FSL R2-561 (393126.4)
Listeria monocytogenes Finland 1988 (393127.4)
Listeria monocytogenes J0161 (393130.8)
Listeria monocytogenes SLCC2378 (879088.3)
Listeria monocytogenes SLCC2540 (879089.3)
Listeria monocytogenes SLCC7179 (879090.3)
Listeria monocytogenes serotype 7 str. SLCC2482 (1639.166)
Listeria monocytogenes str. 4b F2365 (265669.9)
Lysinibacillus fusiformis ZB2 (1231627.3)
Lysinibacillus sphaericus C3-41 (444177.5)
Megamonas funiformis YIT 11815 (742816.3)
Megamonas hypermegale ART12/1 (657316.3)
Methanobrevibacter smithii ATCC 35061 (420247.6)
Methanosphaera stadtmanae DSM 3091 (339860.6)
Methylobacterium mesophilicum SR1.6/6 (908290.3)
Methylobacterium populi BJ001 (441620.7)
Methylobacterium radiotolerans JCM 2831 (426355.14)
Methyloversatilis universalis FAM5 (1000565.3)
Microbacterium paraoxydans 77MFTsu3.2 (1151126.3)
Micrococcus luteus NCTC 2665 (465515.4)
Micromonospora aurantiaca ATCC 27029 (644283.4)
Mitsuokella multacida DSM 20544 (500635.8)
Mobiluncus curtisii ATCC 43063 (548479.6)
Moraxella catarrhalis RH4 (749219.3)
Morganella morganii subsp. morganii KT (1124991.3)
Mycobacterium avium subsp. avium ATCC 25291 (553481.3)
Mycobacterium fortuitum subsp. fortuitum DSM 46621 (1214102.3)
Mycobacterium gilvum PYR-GCK (350054.11)
Mycobacterium smegmatis str. MC2 155 (246196.19)
Mycobacterium sp. JLS (164757.10)
Mycobacterium sp. MCS (164756.15)
Mycobacterium sp. Spyr1 (278137.3)
Mycobacterium vanbaalenii PYR-1 (350058.8)
Mycoplasma hominis ATCC 23114 (347256.5)
Mycoplasma pneumoniae 309 (1112856.4)
Neisseria cinerea ATCC 14685 (546262.4)
Neisseria elongata subsp. glycolytica ATCC 29315 (546263.3)
Neisseria flavescens SK114 (596320.3)
Neisseria macacae ATCC 33926 (997348.4)
Neisseria mucosa ATCC 25996 (546266.6)
Neisseria subflava NJ9703 (546268.4)
Ochrobactrum anthropi ATCC 49188 (439375.7)
Odoribacter laneus YIT 12061 (742817.3)
Odoribacter splanchnicus DSM 20712 (709991.3)
Olsenella uli DSM 7084 (633147.4)	298, 603			303, 304	319	302, 314	309	322		310, 311, 313	300, 301	320, 321		308	306
Oribacterium sinus F0268 (585501.3)
Oxalobacter formigenes HOxBLS (556268.6)
Oxalobacter formigenes OXCC13 (556269.4)
Paenibacillus alvei DSM 29 (1206781.3)	4977		4909	4959, 4960	4958	4969, 4970	4971	4962, 4967	4968	4972, 4973	4956, 4957	4961		4966	4964
Paenibacillus barengoltzii G22 (1235795.3)
Paenibacillus daejeonensis DSM 15491 (1122917.3)
Paenibacillus lactis 154 (743719.3)
Parabacteroides distasonis ATCC 8503 (435591.13)
Parabacteroides goldsteinii dnLKV18 (1235789.3)
Parabacteroides johnsonii DSM 18315 (537006.5)
Parabacteroides merdae ATCC 43184 (411477.4)
Parabacteroides sp. D13 (563193.3)
Paraprevotella clara YIT 11840 (762968.3)
Paraprevotella xylaniphila YIT 11841 (762982.3)
Parasutterella excrementihominis YIT 11859 (762966.3)
Parvimonas micra ATCC 33270 (411465.10)
Pediococcus acidilactici 7_4 (563194.3)
Pediococcus acidilactici DSM 20284 (862514.3)
Pediococcus pentosaceus ATCC 25745 (278197.12)
Peptoniphilus harei ACS-146-V-Sch2b (908338.3)
Peptoniphilus indolicus ATCC 29427 (997350.3)
Peptoniphilus lacrimalis DSM 7455 (1122949.3)
Peptoniphilus timonensis JC401 (1095770.3)
Peptostreptococcus anaerobius DSM 2949 (1122950.3)
Peptostreptococcus stomatis DSM 17678 (596315.3)
Phascolarctobacterium sp. YIT 12067 (626939.3)
Plesiomonas shigelloides 302-73 (1315976.3)
Porphyromonas asaccharolytica DSM 20707 (879243.3)
Porphyromonas endodontalis ATCC 35406 (553175.3)
Porphyromonas gingivalis W83 (242619.8)
Porphyromonas somerae DSM 23386 (1122975.3)
Porphyromonas uenonis 60-3 (596327.3)
Prevotella bivia DSM 20514 (868129.3)
Prevotella bryantii B14 (752555.5)
Prevotella buccae ATCC 33574 (873513.3)
Prevotella conceptionensis 9403948 (1197728.3)
Prevotella copri DSM 18205 (537011.5)
Prevotella denticola F0289 (767031.3)
Prevotella disiens FB035-09AN (866771.4)
Prevotella intermedia 17 (246198.10)
Prevotella loescheii DSM 19665 = JCM 12249 = ATCC 15930 (1122985.3)
Prevotella melaninogenica ATCC 25845 (553174.6)
Prevotella nanceiensis DSM 19126 (1122988.3)
Prevotella nigrescens ATCC 33563 (997352.4)
Prevotella oralis ATCC 33269 (873533.3)
Prevotella pallens ATCC 700821 (997353.4)
Prevotella ruminicola 23 (264731.4)
Prevotella salivae DSM 15606 (888832.3)
Prevotella stercorea DSM 18206 (1002367.3)
Prevotella timonensis CRIS 5C-B1 (679189.3)
Prevotella veroralis DSM 19559 (1122993.3)
Propionibacterium acidipropionici ATCC 4875 (1171373.8)
Propionibacterium acnes KPA171202 (267747.3)
Propionibacterium avidum 44067 (1170318.3)
Propionibacterium freudenreichii subsp. shermanii CIRM-BIA1 (754252.3)
Propionibacterium propionicum F0230a (767029.3)
Proteus penneri ATCC 35198 (471881.3)			1890, 3419, 3420	3279, 3280	3281	3283, 3284	3278		3278		3285, 3286, 3287			3282
Providencia alcalifaciens DSM 30120 (520999.6)			322, 538	1397, 1398	1396	1394	1400		1399		1391, 1392, 1393			1395
Providencia rettgeri DSM 1131 (521000.6)			3052, 4046, 4053	3981, 3982, 3983	3980	3978	3985		3984		3975, 3976, 3977			3979
Providencia rustigianii DSM 4541 (500637.6)			212, 2720, 4147, 6580	765, 766, 4666, 4667	764, 4668	762, 4670	768, 4664		767, 4665		759, 760, 761, 4671, 4672, 4673			763, 4669
Providencia stuartii ATCC 25827 (471874.6)
Pseudomonas aeruginosa NCGM2.S1 (1089456.3)
Pseudomonas alcaliphila 34 (1248438.3)
Pseudoramibacter alactolyticus ATCC 23263 (887929.3)				1418, 1422
Pyramidobacter piscolens W5455 (352165.3)
Ralstonia sp. 5_7_47FAA (658664.3)
Rhodococcus equi ATCC 33707 (525370.3)
Rhodococcus erythropolis SK121 (596309.3)
Roseburia hominis A2-183 (585394.18)
Roseburia intestinalis L1-82 (536231.5)
Roseburia inulinivorans DSM 16841 (622312.4)
Rothia aeria F0474 (1125724.3)
Rothia dentocariosa ATCC 17931 (762948.4)
Rothia mucilaginosa DY-18 (680646.3)
Ruminococcaceae bacterium D16 (552398.3)
Ruminococcus albus 7 (697329.10)
Ruminococcus bromii L2-63 (657321.5)
Ruminococcus flavefaciens FD-1 (641112.4)
Ruminococcus gnavus ATCC 29149 (411470.6)
Ruminococcus lactaris ATCC 29176 (471875.6)
Ruminococcus obeum A2-162 (657314.3)
Ruminococcus sp. 18P13 (213810.4)
Ruminococcus sp. 5_1_39BFAA (457412.4)
Ruminococcus sp. SR1/5 (657323.3)
Ruminococcus torques ATCC 27756 (411460.6)
Ruminococcus torques L2-14 (657313.3)
Salmonella enterica subsp. enterica serovar Typhimurium str. LT2 (99287.12)
Scardovia inopinata F0304 (641146.3)
Slackia exigua ATCC 700122 (649764.3)
Slackia piriformis YIT 12062 (742818.3)
Solobacterium moorei F0204 (706433.3)
Staphylococcus arlettae CVD059 (1212545.3)
Staphylococcus capitis QN1 (1189311.3)
Staphylococcus caprae C87 (435838.3)
Staphylococcus epidermidis ATCC 12228 (176280.10)
Staphylococcus equorum subsp. equorum Mu2 (1159488.5)
Staphylococcus haemolyticus JCSC1435 (279808.8)
Staphylococcus hominis subsp. hominis C80 (435837.3)
Staphylococcus lugdunensis HKU09-01 (698737.3)
Staphylococcus pettenkoferi VCU012 (904314.5)
Staphylococcus saprophyticus subsp. saprophyticus ATCC 15305 (342451.11)
Staphylococcus simulans ACS-120-V-Sch1 (883166.5)
Staphylococcus vitulinus F1028 (1167632.5)
Staphylococcus warneri SG1 (1194526.3)
Staphylococcus xylosus NJ (1262650.3)
Stenotrophomonas maltophilia D457 (1163399.5)
Streptococcus agalactiae A909 (205921.4)
Streptococcus anginosus 1_2_62CV (742820.3)
Streptococcus australis ATCC 700641 (888833.3)
Streptococcus constellatus subsp. constellatus SK53 (1095730.3)
Streptococcus constellatus subsp. pharyngis SK1060 = CCUG 46377 (1035184.4)
Streptococcus cristatus ATCC 51100 (889201.3)
Streptococcus dysgalactiae subsp. dysgalactiae ATCC 27957 (663952.3)
Streptococcus equinus ATCC 9812 (525379.3)
Streptococcus gallolyticus subsp. gallolyticus ATCC 43143 (981539.3)
Streptococcus gordonii str. Challis substr. CH1 (467705.9)
Streptococcus infantarius subsp. infantarius ATCC BAA-102 (471872.6)
Streptococcus infantis ATCC 700779 (889204.3)
Streptococcus intermedius JTH08 (591365.3)	699			704, 705	708	703, 714	715	712	713	698, 716, 717	701, 702	706		711	710
Streptococcus mitis NCTC 12261 (246201.6)
Streptococcus mutans ATCC 25175 (1257041.3)
Streptococcus oralis Uo5 (927666.3)
Streptococcus parasanguinis ATCC 903 (888048.3)
Streptococcus parauberis KCTC 11537 (936154.3)
Streptococcus peroris ATCC 700780 (888746.3)
Streptococcus pseudopneumoniae IS7493 (1054460.4)
Streptococcus salivarius JIM8777 (347253.5)
Streptococcus sanguinis SK36 (388919.9)
Streptococcus sp. 2_1_36FAA (469609.3)
Streptococcus thermophilus LMG 18311 (264199.4)
Streptococcus thoraltensis DSM 12221 (1123318.3)
Streptococcus uberis 0140J (218495.5)
Streptococcus vestibularis F0396 (904306.3)
Subdoligranulum variabile DSM 15176 (411471.5)
Succinatimonas hippei YIT 12066 (762983.3)
Sulfolobus solfataricus P2 (273057.1)
Sutterella parvirubra YIT 11816 (762967.3)
Sutterella wadsworthensis 3_1_45B (742821.3)
Tannerella forsythia ATCC 43037 (203275.8)
Tropheryma whipplei str. Twist (203267.6)
Ureaplasma parvum serovar 1 str. ATCC 27813 (515608.4)
Ureaplasma urealyticum serovar 8 str. ATCC 27618 (626095.4)
Ureibacillus thermosphaericus str. Thermo-BF (1160707.3)
Veillonella atypica ACS-049-V-Sch6 (866776.4)
Veillonella dispar ATCC 17748 (546273.3)
Veillonella parvula DSM 2008 (479436.6)
Veillonella ratti ACS-216-V-Col6b (883156.3)
Veillonella sp. 3_1_44 (457416.3)
Veillonella sp. 6_1_27 (450749.3)
Verminephrobacter eiseniae EF01-2 (391735.7)
Vibrio furnissii NCTC 11218 (903510.3)			1695, 3491, 4374	307, 308	309	311	305		306		312, 313, 314			310
Vibrio mimicus MB-451 (675806.3)
Vibrio parahaemolyticus RIMD 2210633 (223926.6)
Weissella cibaria KACC 11862 (911104.3)
Weissella confusa LBAE C39-2 (1127131.3)
Weissella paramesenteroides ATCC 33313 (585506.3)
Yersinia bercovieri ATCC 43970 (349968.5)
Yersinia enterocolitica subsp. enterocolitica 8081 (393305.7)
Yersinia frederiksenii ATCC 33641 (349966.5)
Yersinia kristensenii ATCC 33638 (527012.3)
Yersinia pseudotuberculosis YPIII (502800.6)
Yersinia rohdei ATCC 43380 (527004.3)
Yokenella regensburgei ATCC 43003 (1002368.3)				4239, 4240	4238	4236	4242		4233, 4234, 4235, 4241					4237

## Sheet: Table S8
Table S8. Presence of genes for 1-amino-2-propanol/1-amino-2-propanone utilization in the analyzed genomes. The PubSEED identifiers are shown. For details on analyzed organisms, see Supplementary Table S1. For details on gene functions, see Supplementary Table S3.
Organism	Transport	Enzymes				BMC Envelope			Unknown
	AutP	AutA	AutB	AutC	AutD	AutJ	AutO	AutN	AutX
Abiotrophia defectiva ATCC 49176 (592010.4)
Acidaminococcus fermentans DSM 20731 (591001.3)
Acidaminococcus intestini RyC-MR95 (568816.4)
Acidaminococcus sp. D21 (563191.3)
Acinetobacter calcoaceticus PHEA-2 (871585.3)
Acinetobacter haemolyticus NIPH 261 (1217986.3)
Acinetobacter johnsonii SH046 (575586.4)
Acinetobacter junii SH205 (575587.3)
Acinetobacter lwoffii WJ10621 (1046625.3)
Acinetobacter pittii ANC 4052 (1217689.3)
Acinetobacter radioresistens NIPH 2130 (1217674.3)
Actinobacillus pleuropneumoniae L20 (416269.6)
Actinomyces cardiffensis F0333 (888050.3)
Actinomyces graevenitzii C83 (435830.3)
Actinomyces naeslundii str. Howell 279 (1115803.3)
Actinomyces odontolyticus ATCC 17982 (411466.7)
Actinomyces oris K20 (871541.3)
Actinomyces turicensis ACS-279-V-Col4 (883077.3)
Actinomyces urogenitalis DSM 15434 (525246.3)
Actinomyces viscosus C505 (562973.4)
Aerococcus viridans ATCC 11563 (655812.3)
Aeromonas caviae Ae398 (878320.4)
Aeromonas hydrophila subsp. hydrophila ATCC 7966 (380703.7)
Aeromonas media WS (1208104.3)
Aeromonas veronii B565 (998088.4)
Afipia birgiae 34632 (1197906.5)
Aggregatibacter aphrophilus NJ8700 (634176.4)
Akkermansia muciniphila ATCC BAA-835 (349741.6)
Alcaligenes faecalis subsp. faecalis NCIB 8687 (1156918.4)
Alistipes finegoldii DSM 17242 (679935.3)
Alistipes indistinctus YIT 12060 (742725.3)
Alistipes onderdonkii DSM 19147 (1120974.3)
Alistipes putredinis DSM 17216 (445970.5)
Alistipes shahii WAL 8301 (717959.3)
Alkaliphilus metalliredigens QYMF (293826.6)
Alkaliphilus oremlandii OhILAs (350688.5)
Anaerobaculum hydrogeniformans ATCC BAA-1850 (592015.5)
Anaerococcus hydrogenalis DSM 7454 (561177.4)
Anaerococcus prevotii DSM 20548 (525919.6)
Anaerococcus vaginalis ATCC 51170 (655811.4)
Anaerofustis stercorihominis DSM 17244 (445971.6)
Anaerostipes caccae DSM 14662 (411490.6)
Anaerostipes hadrus DSM 3319 (649757.3)
Anaerostipes sp. 3_2_56FAA (665937.3)
Anaerotruncus colihominis DSM 17241 (445972.6)
Arcanobacterium haemolyticum DSM 20595 (644284.3)
Arcobacter butzleri RM4018 (367737.6)
Atopobium minutum 10063974 (997872.3)
Atopobium parvulum DSM 20469 (521095.6)
Atopobium rimae ATCC 49626 (553184.4)
Bacillus atrophaeus ATCC 49822-1 (743710.3)
Bacillus cereus AH187 (405534.9)
Bacillus cereus G9842 (405531.7)
Bacillus clausii KSM-K16 (66692.6)
Bacillus endophyticus 2102 (1196029.3)
Bacillus fordii DSM 16014 (1121090.3)
Bacillus halodurans C-125 (272558.8)
Bacillus mojavensis RO-H-1 (1051501.3)
Bacillus mycoides DSM 2048 (526997.3)
Bacillus nealsonii AAU1 (1202533.3)
Bacillus pseudofirmus OF4 (398511.4)
Bacillus pumilus ATCC 7061 (536229.4)
Bacillus sonorensis L12 (1274524.3)
Bacillus sp. 2_A_57_CT2 (665959.3)
Bacillus vallismortis DV1-F-3 (1051502.3)
Bacteroides caccae ATCC 43185 (411901.7)
Bacteroides capillosus ATCC 29799 (411467.6)
Bacteroides cellulosilyticus DSM 14838 (537012.5)
Bacteroides clarus YIT 12056 (762984.3)
Bacteroides coprocola DSM 17136 (470145.6)
Bacteroides coprophilus DSM 18228 (547042.5)
Bacteroides dorei DSM 17855 (483217.6)
Bacteroides eggerthii 1_2_48FAA (665953.3)
Bacteroides eggerthii DSM 20697 (483216.6)
Bacteroides faecis MAJ27 (1077285.3)
Bacteroides finegoldii DSM 17565 (483215.6)
Bacteroides fluxus YIT 12057 (763034.3)
Bacteroides fragilis 3_1_12 (457424.5)
Bacteroides fragilis 638R (862962.3)
Bacteroides fragilis NCTC 9343 (272559.17)
Bacteroides fragilis YCH46 (295405.11)
Bacteroides intestinalis DSM 17393 (471870.8)
Bacteroides massiliensis B84634 = Timone 84634 = DSM 17679 = JCM 13223 (1121098.4)
Bacteroides nordii CL02T12C05 (997884.3)
Bacteroides oleiciplenus YIT 12058 (742727.4)
Bacteroides ovatus ATCC 8483 (411476.11)
Bacteroides ovatus SD CC 2a (702444.3)
Bacteroides ovatus SD CMC 3f (702443.3)
Bacteroides pectinophilus ATCC 43243 (483218.5)
Bacteroides plebeius DSM 17135 (484018.6)
Bacteroides salyersiae WAL 10018 = DSM 18765 = JCM 12988 (1121101.3)
Bacteroides sp. 1_1_14 (469585.3)
Bacteroides sp. 1_1_30 (457387.3)
Bacteroides sp. 1_1_6 (469586.3)
Bacteroides sp. 20_3 (469591.4)
Bacteroides sp. 2_1_22 (469588.3)
Bacteroides sp. 2_1_33B (469589.3)
Bacteroides sp. 2_1_7 (457388.5)
Bacteroides sp. 2_2_4 (469590.5)
Bacteroides sp. 3_1_19 (469592.4)
Bacteroides sp. 3_1_23 (457390.3)
Bacteroides sp. 3_1_33FAA (457391.3)
Bacteroides sp. 3_1_40A (469593.3)
Bacteroides sp. 3_2_5 (457392.3)
Bacteroides sp. 4_1_36 (457393.3)
Bacteroides sp. 4_3_47FAA (457394.3)
Bacteroides sp. 9_1_42FAA (457395.6)
Bacteroides sp. D1 (556258.5)
Bacteroides sp. D2 (556259.3)
Bacteroides sp. D20 (585543.3)
Bacteroides sp. D22 (585544.3)
Bacteroides stercoris ATCC 43183 (449673.7)
Bacteroides thetaiotaomicron VPI-5482 (226186.12)
Bacteroides uniformis ATCC 8492 (411479.10)
Bacteroides ureolyticus DSM 20703 (1121102.3)
Bacteroides vulgatus ATCC 8482 (435590.9)
Bacteroides xylanisolvens SD CC 1b (702447.3)
Bacteroides xylanisolvens XB1A (657309.4)
Barnesiella intestinihominis YIT 11860 (742726.3)
Bartonella quintana str. Toulouse (283165.4)
Bifidobacterium adolescentis ATCC 15703 (367928.6)
Bifidobacterium angulatum DSM 20098 = JCM 7096 (518635.7)
Bifidobacterium animalis subsp. lactis AD011 (442563.4)
Bifidobacterium animalis subsp. lactis BB-12 (552531.3)
Bifidobacterium animalis subsp. lactis Bi-07 (742729.3)
Bifidobacterium animalis subsp. lactis Bl-04 (580050.3)
Bifidobacterium animalis subsp. lactis CNCM I-2494 (1042403.4)
Bifidobacterium animalis subsp. lactis DSM 10140 (555970.3)
Bifidobacterium animalis subsp. lactis V9 (573236.3)
Bifidobacterium bifidum BGN4 (484020.3)
Bifidobacterium bifidum NCIMB 41171 (398513.5)
Bifidobacterium bifidum PRL2010 (702459.3)
Bifidobacterium bifidum S17 (883062.5)
Bifidobacterium breve HPH0326 (1203540.3)
Bifidobacterium breve UCC2003 (326426.4)
Bifidobacterium catenulatum DSM 16992 = JCM 1194 (566552.6)
Bifidobacterium dentium ATCC 27678 (473819.7)
Bifidobacterium gallicum DSM 20093 (561180.4)
Bifidobacterium longum DJO10A (Prj:321) (205913.11)
Bifidobacterium longum NCC2705 (206672.9)
Bifidobacterium longum subsp. infantis 157F (565040.3)
Bifidobacterium longum subsp. infantis ATCC 15697 = JCM 1222 (391904.8)
Bifidobacterium longum subsp. infantis ATCC 55813 (548480.3)
Bifidobacterium longum subsp. infantis CCUG 52486 (537937.5)
Bifidobacterium longum subsp. longum BBMN68 (890402.3)
Bifidobacterium longum subsp. longum JCM 1217 (565042.3)
Bifidobacterium longum subsp. longum JDM301 (759350.3)
Bifidobacterium pseudocatenulatum DSM 20438 = JCM 1200 (547043.8)
Bifidobacterium thermophilum RBL67 (1254439.12)
Bilophila wadsworthia 3_1_6 (563192.3)
Blautia hansenii DSM 20583 (537007.6)
Blautia hydrogenotrophica DSM 10507 (476272.5)
Brachybacterium paraconglomeratum LC44 (1064537.3)
Brachyspira pilosicoli B2904 (1133568.3)
Bradyrhizobium elkanii USDA 76 (398525.3)
Brevibacillus agri BAB-2500 (1246477.3)	1391	1393		1387, 1388	1382
Brevibacillus borstelensis AK1 (1300222.3)
Brevibacillus brevis NBRC 100599 (358681.3)
Brevibacterium casei S18 (1229781.4)
Brevibacterium linens BL2 (321955.4)
Brevibacterium massiliense 5401308 (1176165.3)
Brevundimonas diminuta 470-4 (1035191.3)
Bryantella formatexigens DSM 14469 (478749.5)
Bulleidia extructa W1219 (679192.3)
Burkholderia cepacia GG4 (1009846.3)
Burkholderiales bacterium 1_1_47 (469610.4)
Butyricicoccus pullicaecorum 1.2 (1203606.4)
Butyricimonas synergistica DSM 23225 (1121129.3)
Butyrivibrio crossotus DSM 2876 (511680.4)
Butyrivibrio fibrisolvens 16/4 (657324.3)
Caldalkalibacillus thermarum TA2.A1 (986075.3)
Campylobacter coli JV20 (864566.3)
Campylobacter concisus 13826 (360104.9)
Campylobacter curvus 525.92 (360105.8)
Campylobacter fetus subsp. fetus 82-40 (360106.6)
Campylobacter gracilis RM3268 (553220.3)
Campylobacter hominis ATCC BAA-381 (360107.7)
Campylobacter jejuni subsp. jejuni 81-176 [WGS] (354242.17)
Campylobacter jejuni subsp. jejuni ICDCCJ07004 (1295400.3)
Campylobacter jejuni subsp. jejuni M1 (645464.3)
Campylobacter jejuni subsp. jejuni NCTC 11168 (192222.6)
Campylobacter lari RM2100 (306263.5)
Campylobacter rectus RM3267 (553218.4)
Campylobacter showae CSUNSWCD (1244083.3)
Campylobacter upsaliensis JV21 (888826.3)
Capnocytophaga granulosa ATCC 51502 (641143.3)
Capnocytophaga ochracea DSM 7271 (521097.5)
Capnocytophaga sputigena ATCC 33612 (553177.6)
Carboxydothermus hydrogenoformans Z-2901 (246194.6)
Catenibacterium mitsuokai DSM 15897 (451640.5)
Cedecea davisae DSM 4568 (566551.4)
Citrobacter freundii ATCC 8090 = MTCC 1658 (1006003.3)
Citrobacter koseri ATCC BAA-895 (290338.8)
Citrobacter sp. 30_2 (469595.3)
Citrobacter youngae ATCC 29220 (500640.5)
Clostridiales bacterium 1_7_47FAA (457421.5)
Clostridium asparagiforme DSM 15981 (518636.5)
Clostridium bartlettii DSM 16795 (445973.7)
Clostridium beijerinckii NCIMB 8052 (290402.41)
Clostridium bolteae ATCC BAA-613 (411902.9)
Clostridium botulinum A str. ATCC 19397 (441770.6)
Clostridium botulinum A str. ATCC 3502 (413999.7)
Clostridium botulinum A str. Hall (441771.6)
Clostridium botulinum Bf (445336.4)
Clostridium botulinum E1 str. 'BoNT E Beluga' (536233.3)
Clostridium botulinum F str. 230613 (758678.3)
Clostridium butyricum DSM 10702 (1316931.3)
Clostridium butyricum E4 str. BoNT E BL5262 (632245.3)
Clostridium celatum DSM 1785 (545697.3)
Clostridium citroniae WAL-17108 (742733.3)
Clostridium clariflavum DSM 19732 (720554.3)
Clostridium clostridioforme CM201 (999410.3)
Clostridium difficile CD196 (645462.3)
Clostridium difficile NAP07 (525258.3)
Clostridium difficile NAP08 (525259.3)
Clostridium difficile R20291 (645463.3)
Clostridium glycolicum ATCC 14880 (1121315.3)
Clostridium hathewayi 12489931 (999412.4)
Clostridium hiranonis DSM 13275 (500633.7)
Clostridium hylemonae DSM 15053 (553973.6)
Clostridium innocuum 2959 (999413.4)
Clostridium leptum DSM 753 (428125.8)
Clostridium methylpentosum DSM 5476 (537013.3)
Clostridium nexile DSM 1787 (500632.7)
Clostridium perfringens ATCC 13124 (195103.10)
Clostridium ramosum DSM 1402 (445974.6)
Clostridium saccharolyticum WM1 (610130.3)
Clostridium saccharoperbutylacetonicum N1-4(HMT) (931276.5)
Clostridium sartagoforme AAU1 (1202534.3)
Clostridium scindens ATCC 35704 (411468.9)
Clostridium sp. 7_2_43FAA (457396.3)
Clostridium sp. L2-50 (411489.7)
Clostridium sp. M62/1 (411486.3)
Clostridium sp. SS2/1 (411484.7)
Clostridium sp. SY8519 (1042156.4)
Clostridium spiroforme DSM 1552 (428126.7)
Clostridium sporogenes ATCC 15579 (471871.7)
Clostridium sporosphaeroides DSM 1294 (1121334.3)
Clostridium sticklandii DSM 519 (499177.3)
Clostridium symbiosum WAL-14163 (742740.3)
Clostridium symbiosum WAL-14673 (742741.3)
Clostridium tyrobutyricum DSM 2637 = ATCC 25755 (1121342.4)
Collinsella aerofaciens ATCC 25986 (411903.6)
Collinsella intestinalis DSM 13280 (521003.7)
Collinsella stercoris DSM 13279 (445975.6)
Collinsella tanakaei YIT 12063 (742742.3)
Coprobacillus sp. 29_1 (469596.3)
Coprococcus catus GD/7 (717962.3)
Coprococcus comes ATCC 27758 (470146.3)
Coprococcus eutactus ATCC 27759 (411474.6)
Corynebacterium ammoniagenes DSM 20306 (649754.3)
Corynebacterium amycolatum SK46 (553204.6)
Corynebacterium aurimucosum ATCC 700975 (Prj:31451) (548476.7)
Corynebacterium durum F0235 (1035195.3)
Corynebacterium glucuronolyticum ATCC 51867 (548477.4)
Corynebacterium kroppenstedtii DSM 44385 (645127.4)
Corynebacterium propinquum DSM 44285 (1121367.3)
Corynebacterium striatum ATCC 6940 (525268.3)
Corynebacterium tuberculostearicum SK141 (553206.4)
Corynebacterium ulcerans 809 (945711.3)
Cronobacter sakazakii ATCC BAA-894 (290339.8)
Cryptobacterium curtum DSM 15641 (469378.5)
Curtobacterium flaccumfaciens UCD-AKU (1292022.3)
Delftia acidovorans SPH-1 (398578.5)
Desulfovibrio piger ATCC 29098 (411464.8)
Desulfovibrio sp. 3_1_syn3 (457398.5)
Dialister invisus DSM 15470 (592028.3)
Dialister succinatiphilus YIT 11850 (742743.3)
Dietzia cinnamea P4 (910954.3)
Dorea formicigenerans ATCC 27755 (411461.4)
Dorea longicatena DSM 13814 (411462.6)
Dysgonomonas gadei ATCC BAA-286 (742766.3)
Edwardsiella tarda ATCC 23685 (500638.3)
Edwardsiella tarda FL6-60 (718251.5)
Eggerthella lenta DSM 2243 (479437.5)
Eggerthella sp. 1_3_56FAA (665943.3)
Eggerthella sp. YY7918 (502558.4)
Eggerthia catenaformis OT 569 = DSM 20559 (999415.3)
Eikenella corrodens ATCC 23834 (546274.4)
Enterobacter aerogenes KCTC 2190 (1028307.3)
Enterobacter asburiae LF7a (640513.3)
Enterobacter cancerogenus ATCC 35316 (500639.8)
Enterobacter cloacae EcWSU1 (1045856.3)
Enterobacter hormaechei YT2 (1259823.3)
Enterobacter hormaechei YT3 (1260282.3)
Enterobacteriaceae bacterium 9_2_54FAA (469613.3)
Enterococcus asini ATCC 700915 (1158606.4)
Enterococcus avium ATCC 14025 (1140002.4)
Enterococcus caccae ATCC BAA-1240 (1158612.4)
Enterococcus casseliflavus ATCC 12755 (888066.3)
Enterococcus cecorum DSM 20682 = ATCC 43198 (1121864.4)
Enterococcus dispar ATCC 51266 (1139219.4)
Enterococcus durans ATCC 6056 (1140001.4)
Enterococcus faecalis OG1RF (474186.5)
Enterococcus faecalis TX0104 (491074.3)
Enterococcus faecalis TX1322 (525278.3)
Enterococcus faecalis TX2134 (749518.3)
Enterococcus faecalis V583 (226185.9)
Enterococcus faecium TX1330 (525279.3)
Enterococcus gallinarum EG2 (565653.4)
Enterococcus hirae ATCC 9790 (768486.3)
Enterococcus phoeniculicola ATCC BAA-412 (1158610.4)
Enterococcus sp. 7L76 (657310.3)
Erysipelotrichaceae bacterium 3_1_53 (658659.3)
Erysipelotrichaceae bacterium 5_2_54FAA (552396.3)
Escherichia albertii TW07627 (502347.3)
Escherichia coli O157:H7 str. Sakai (386585.9)
Escherichia coli SE11 (409438.11)
Escherichia coli UTI89 (364106.8)
Escherichia coli str. K-12 substr. MG1655 (511145.12)
Escherichia fergusonii ATCC 35469 (585054.5)
Escherichia hermannii NBRC 105704 (1115512.3)
Escherichia sp. 1_1_43 (457400.3)
Escherichia sp. 3_2_53FAA (469598.5)
Escherichia sp. 4_1_40B (457401.3)
Eubacterium biforme DSM 3989 (518637.5)
Eubacterium cellulosolvens 6 (633697.3)
Eubacterium cylindroides T2-87 (717960.3)
Eubacterium dolichum DSM 3991 (428127.7)
Eubacterium eligens ATCC 27750 (515620.4)
Eubacterium hallii DSM 3353 (411469.3)
Eubacterium limosum KIST612 (903814.3)
Eubacterium rectale ATCC 33656 (515619.6)
Eubacterium rectale M104/1 (657317.3)
Eubacterium saphenum ATCC 49989 (592031.3)
Eubacterium siraeum 70/3 (657319.3)
Eubacterium siraeum DSM 15702 (428128.7)
Eubacterium ventriosum ATCC 27560 (411463.4)
Faecalibacterium cf. prausnitzii KLE1255 (748224.3)
Faecalibacterium prausnitzii L2-6 (718252.3)
Faecalibacterium prausnitzii M21/2 (411485.10)
Faecalibacterium prausnitzii SL3/3 (657322.3)
Filifactor alocis ATCC 35896 (546269.5)
Finegoldia magna ATCC 29328 (334413.6)
Flavonifractor plautii ATCC 29863 (411475.3)
Fusobacterium gonidiaformans 3-1-5R (469605.7)
Fusobacterium gonidiaformans ATCC 25563 (469615.3)
Fusobacterium mortiferum ATCC 9817 (469616.3)
Fusobacterium necrophorum D12 (556263.8)
Fusobacterium nucleatum subsp. animalis 4_8 (469607.3)
Fusobacterium nucleatum subsp. vincentii 3_1_27 (469602.7)
Fusobacterium nucleatum subsp. vincentii 3_1_36A2 (469604.7)
Fusobacterium nucleatum subsp. vincentii 4_1_13 (469606.8)
Fusobacterium periodonticum 1_1_41FAA (469621.8)
Fusobacterium periodonticum 2_1_31 (469599.8)
Fusobacterium russii ATCC 25533 (1278306.3)
Fusobacterium sp. 3_1_33 (469603.3)
Fusobacterium sp. 7_1 (457405.3)
Fusobacterium sp. D11 (556264.3)
Fusobacterium ulcerans ATCC 49185 (469617.3)
Fusobacterium varium ATCC 27725 (469618.3)
Gemella haemolysans ATCC 10379 (546270.5)
Gemella moribillum M424 (562982.3)
Gemella sanguinis M325 (562983.3)
Gordonia rubripertincta NBRC 101908 (1077975.4)
Gordonia terrae C-6 (1316928.3)
Gordonia terrae NBRC 100016 (1089454.3)
Gordonibacter pamelaeae 7-10-1-b (657308.3)
Granulicatella adiacens ATCC 49175 (638301.3)
Granulicatella elegans ATCC 700633 (626369.3)
Grimontia hollisae CIP 101886 (675812.3)
Haemophilus haemolyticus M19501 (1028803.3)
Haemophilus parainfluenzae T3T1 (862965.3)
Haemophilus sputorum CCUG 13788 (1035839.4)
Hafnia alvei ATCC 51873 (1002364.3)
Helicobacter bilis ATCC 43879 (613026.4)
Helicobacter canadensis MIT 98-5491 (Prj:30719) (537970.9)
Helicobacter cinaedi CCUG 18818 (537971.5)
Helicobacter pullorum MIT 98-5489 (537972.5)
Helicobacter pylori 26695 (85962.8)
Helicobacter winghamensis ATCC BAA-430 (556267.4)
Holdemania filiformis DSM 12042 (545696.5)
Kingella oralis ATCC 51147 (629741.3)
Klebsiella pneumoniae subsp. pneumoniae MGH 78578 (272620.9)
Klebsiella sp. 1_1_55 (469608.3)
Kocuria palustris PEL (1236550.3)
Kocuria rhizophila DC2201 (378753.5)
Kytococcus sedentarius DSM 20547 (478801.5)
Lachnospiraceae bacterium 5_1_63FAA (658089.3)
Lachnospiraceae bacterium 8_1_57FAA (665951.3)
Lactobacillus acidophilus ATCC 4796 (525306.3)
Lactobacillus acidophilus NCFM (272621.13)
Lactobacillus amylolyticus DSM 11664 (585524.3)
Lactobacillus amylovorus GRL 1112 (695560.3)
Lactobacillus animalis KCTC 3501 (930942.3)
Lactobacillus antri DSM 16041 (525309.3)
Lactobacillus brevis ATCC 367 (387344.15)
Lactobacillus brevis subsp. gravesensis ATCC 27305 (525310.3)
Lactobacillus buchneri ATCC 11577 (525318.3)
Lactobacillus casei ATCC 334 (321967.11)
Lactobacillus casei BL23 (543734.4)
Lactobacillus coleohominis 101-4-CHN (575594.3)
Lactobacillus coryniformis subsp. coryniformis CECT 5711 (1185325.3)
Lactobacillus crispatus 125-2-CHN (575595.3)
Lactobacillus curvatus CRL 705 (1074451.3)
Lactobacillus delbrueckii subsp. bulgaricus ATCC 11842 (390333.7)
Lactobacillus delbrueckii subsp. bulgaricus ATCC BAA-365 (321956.7)
Lactobacillus fermentum ATCC 14931 (525325.3)
Lactobacillus fermentum IFO 3956 (334390.5)
Lactobacillus gasseri ATCC 33323 (324831.13)
Lactobacillus gastricus PS3 (1144300.3)
Lactobacillus helveticus DPC 4571 (405566.6)
Lactobacillus helveticus DSM 20075 (585520.4)
Lactobacillus hilgardii ATCC 8290 (525327.3)
Lactobacillus iners DSM 13335 (525328.4)
Lactobacillus jensenii 1153 (440497.10)
Lactobacillus johnsonii DPC 6026 (909954.3)
Lactobacillus johnsonii NCC 533 (257314.6)
Lactobacillus mucosae LM1 (1130798.3)
Lactobacillus oris F0423 (944562.4)
Lactobacillus paracasei subsp. paracasei 8700:2 (537973.8)
Lactobacillus paracasei subsp. paracasei ATCC 25302 (525337.3)
Lactobacillus pentosus KCA1 (1136177.4)
Lactobacillus plantarum JDM1 (644042.3)
Lactobacillus plantarum WCFS1 (220668.9)
Lactobacillus plantarum subsp. plantarum ATCC 14917 (525338.3)
Lactobacillus reuteri CF48-3A (525341.3)
Lactobacillus reuteri JCM 1112 (557433.4)
Lactobacillus reuteri MM2-3 (585517.3)
Lactobacillus reuteri MM4-1A (548485.3)
Lactobacillus reuteri SD2112 (491077.3)
Lactobacillus rhamnosus GG (Prj:40637) (568703.30)
Lactobacillus rhamnosus LMS2-1 (525361.3)
Lactobacillus ruminis ATCC 25644 (525362.3)
Lactobacillus sakei subsp. sakei 23K (314315.12)
Lactobacillus salivarius ATCC 11741 (525364.3)
Lactobacillus salivarius UCC118 (362948.14)
Lactobacillus ultunensis DSM 16047 (525365.3)
Lactobacillus vaginalis ATCC 49540 (525366.3)
Lactococcus garvieae ATCC 49156 (420889.6)
Lactococcus raffinolactis 4877 (1215915.3)
Laribacter hongkongensis HLHK9 (557598.3)
Lautropia mirabilis ATCC 51599 (887898.3)
Leptotrichia buccalis C-1013-b (523794.5)
Leuconostoc argentinum KCTC 3773 (886872.3)
Leuconostoc gelidum JB7 (1229756.3)
Leuconostoc mesenteroides subsp. cremoris ATCC 19254 (586220.3)
Listeria grayi DSM 20601 (525367.9)
Listeria monocytogenes FSL R2-561 (393126.4)
Listeria monocytogenes Finland 1988 (393127.4)
Listeria monocytogenes J0161 (393130.8)
Listeria monocytogenes SLCC2378 (879088.3)
Listeria monocytogenes SLCC2540 (879089.3)
Listeria monocytogenes SLCC7179 (879090.3)
Listeria monocytogenes serotype 7 str. SLCC2482 (1639.166)
Listeria monocytogenes str. 4b F2365 (265669.9)
Lysinibacillus fusiformis ZB2 (1231627.3)	1391	1389	1399	1394	1390, 1396, 1401
Lysinibacillus sphaericus C3-41 (444177.5)
Megamonas funiformis YIT 11815 (742816.3)
Megamonas hypermegale ART12/1 (657316.3)
Methanobrevibacter smithii ATCC 35061 (420247.6)
Methanosphaera stadtmanae DSM 3091 (339860.6)
Methylobacterium mesophilicum SR1.6/6 (908290.3)
Methylobacterium populi BJ001 (441620.7)
Methylobacterium radiotolerans JCM 2831 (426355.14)
Methyloversatilis universalis FAM5 (1000565.3)
Microbacterium paraoxydans 77MFTsu3.2 (1151126.3)
Micrococcus luteus NCTC 2665 (465515.4)
Micromonospora aurantiaca ATCC 27029 (644283.4)
Mitsuokella multacida DSM 20544 (500635.8)
Mobiluncus curtisii ATCC 43063 (548479.6)
Moraxella catarrhalis RH4 (749219.3)
Morganella morganii subsp. morganii KT (1124991.3)
Mycobacterium avium subsp. avium ATCC 25291 (553481.3)
Mycobacterium fortuitum subsp. fortuitum DSM 46621 (1214102.3)	5680	5681	5527	5682	5526				5684
Mycobacterium gilvum PYR-GCK (350054.11)	1271	1270	1262	1269	1263				1267
Mycobacterium smegmatis str. MC2 155 (246196.19)	274, 776	273, 777	265, 774	272	266, 775				270
Mycobacterium sp. JLS (164757.10)	190	189	181	188	182				186
Mycobacterium sp. MCS (164756.15)	203	202	194	201	195				199
Mycobacterium sp. Spyr1 (278137.3)	5167	5168	5176	5169	5175				5171
Mycobacterium vanbaalenii PYR-1 (350058.8)	5667	5668	5676	5669	5675				5671
Mycoplasma hominis ATCC 23114 (347256.5)
Mycoplasma pneumoniae 309 (1112856.4)
Neisseria cinerea ATCC 14685 (546262.4)
Neisseria elongata subsp. glycolytica ATCC 29315 (546263.3)
Neisseria flavescens SK114 (596320.3)
Neisseria macacae ATCC 33926 (997348.4)
Neisseria mucosa ATCC 25996 (546266.6)
Neisseria subflava NJ9703 (546268.4)
Ochrobactrum anthropi ATCC 49188 (439375.7)
Odoribacter laneus YIT 12061 (742817.3)
Odoribacter splanchnicus DSM 20712 (709991.3)
Olsenella uli DSM 7084 (633147.4)
Oribacterium sinus F0268 (585501.3)
Oxalobacter formigenes HOxBLS (556268.6)
Oxalobacter formigenes OXCC13 (556269.4)
Paenibacillus alvei DSM 29 (1206781.3)
Paenibacillus barengoltzii G22 (1235795.3)
Paenibacillus daejeonensis DSM 15491 (1122917.3)
Paenibacillus lactis 154 (743719.3)
Parabacteroides distasonis ATCC 8503 (435591.13)
Parabacteroides goldsteinii dnLKV18 (1235789.3)
Parabacteroides johnsonii DSM 18315 (537006.5)
Parabacteroides merdae ATCC 43184 (411477.4)
Parabacteroides sp. D13 (563193.3)
Paraprevotella clara YIT 11840 (762968.3)
Paraprevotella xylaniphila YIT 11841 (762982.3)
Parasutterella excrementihominis YIT 11859 (762966.3)
Parvimonas micra ATCC 33270 (411465.10)
Pediococcus acidilactici 7_4 (563194.3)
Pediococcus acidilactici DSM 20284 (862514.3)
Pediococcus pentosaceus ATCC 25745 (278197.12)
Peptoniphilus harei ACS-146-V-Sch2b (908338.3)
Peptoniphilus indolicus ATCC 29427 (997350.3)
Peptoniphilus lacrimalis DSM 7455 (1122949.3)
Peptoniphilus timonensis JC401 (1095770.3)
Peptostreptococcus anaerobius DSM 2949 (1122950.3)
Peptostreptococcus stomatis DSM 17678 (596315.3)
Phascolarctobacterium sp. YIT 12067 (626939.3)
Plesiomonas shigelloides 302-73 (1315976.3)
Porphyromonas asaccharolytica DSM 20707 (879243.3)
Porphyromonas endodontalis ATCC 35406 (553175.3)
Porphyromonas gingivalis W83 (242619.8)
Porphyromonas somerae DSM 23386 (1122975.3)
Porphyromonas uenonis 60-3 (596327.3)
Prevotella bivia DSM 20514 (868129.3)
Prevotella bryantii B14 (752555.5)
Prevotella buccae ATCC 33574 (873513.3)
Prevotella conceptionensis 9403948 (1197728.3)
Prevotella copri DSM 18205 (537011.5)
Prevotella denticola F0289 (767031.3)
Prevotella disiens FB035-09AN (866771.4)
Prevotella intermedia 17 (246198.10)
Prevotella loescheii DSM 19665 = JCM 12249 = ATCC 15930 (1122985.3)
Prevotella melaninogenica ATCC 25845 (553174.6)
Prevotella nanceiensis DSM 19126 (1122988.3)
Prevotella nigrescens ATCC 33563 (997352.4)
Prevotella oralis ATCC 33269 (873533.3)
Prevotella pallens ATCC 700821 (997353.4)
Prevotella ruminicola 23 (264731.4)
Prevotella salivae DSM 15606 (888832.3)
Prevotella stercorea DSM 18206 (1002367.3)
Prevotella timonensis CRIS 5C-B1 (679189.3)
Prevotella veroralis DSM 19559 (1122993.3)
Propionibacterium acidipropionici ATCC 4875 (1171373.8)
Propionibacterium acnes KPA171202 (267747.3)
Propionibacterium avidum 44067 (1170318.3)
Propionibacterium freudenreichii subsp. shermanii CIRM-BIA1 (754252.3)
Propionibacterium propionicum F0230a (767029.3)
Proteus penneri ATCC 35198 (471881.3)
Providencia alcalifaciens DSM 30120 (520999.6)
Providencia rettgeri DSM 1131 (521000.6)
Providencia rustigianii DSM 4541 (500637.6)
Providencia stuartii ATCC 25827 (471874.6)
Pseudomonas aeruginosa NCGM2.S1 (1089456.3)
Pseudomonas alcaliphila 34 (1248438.3)
Pseudoramibacter alactolyticus ATCC 23263 (887929.3)
Pyramidobacter piscolens W5455 (352165.3)
Ralstonia sp. 5_7_47FAA (658664.3)
Rhodococcus equi ATCC 33707 (525370.3)
Rhodococcus erythropolis SK121 (596309.3)	4123	4122	4114	4121	4115				4119
Roseburia hominis A2-183 (585394.18)
Roseburia intestinalis L1-82 (536231.5)
Roseburia inulinivorans DSM 16841 (622312.4)
Rothia aeria F0474 (1125724.3)
Rothia dentocariosa ATCC 17931 (762948.4)
Rothia mucilaginosa DY-18 (680646.3)
Ruminococcaceae bacterium D16 (552398.3)
Ruminococcus albus 7 (697329.10)
Ruminococcus bromii L2-63 (657321.5)
Ruminococcus flavefaciens FD-1 (641112.4)
Ruminococcus gnavus ATCC 29149 (411470.6)
Ruminococcus lactaris ATCC 29176 (471875.6)
Ruminococcus obeum A2-162 (657314.3)
Ruminococcus sp. 18P13 (213810.4)
Ruminococcus sp. 5_1_39BFAA (457412.4)
Ruminococcus sp. SR1/5 (657323.3)
Ruminococcus torques ATCC 27756 (411460.6)
Ruminococcus torques L2-14 (657313.3)
Salmonella enterica subsp. enterica serovar Typhimurium str. LT2 (99287.12)
Scardovia inopinata F0304 (641146.3)
Slackia exigua ATCC 700122 (649764.3)
Slackia piriformis YIT 12062 (742818.3)
Solobacterium moorei F0204 (706433.3)
Staphylococcus arlettae CVD059 (1212545.3)
Staphylococcus capitis QN1 (1189311.3)
Staphylococcus caprae C87 (435838.3)
Staphylococcus epidermidis ATCC 12228 (176280.10)
Staphylococcus equorum subsp. equorum Mu2 (1159488.5)
Staphylococcus haemolyticus JCSC1435 (279808.8)
Staphylococcus hominis subsp. hominis C80 (435837.3)
Staphylococcus lugdunensis HKU09-01 (698737.3)
Staphylococcus pettenkoferi VCU012 (904314.5)
Staphylococcus saprophyticus subsp. saprophyticus ATCC 15305 (342451.11)
Staphylococcus simulans ACS-120-V-Sch1 (883166.5)
Staphylococcus vitulinus F1028 (1167632.5)
Staphylococcus warneri SG1 (1194526.3)
Staphylococcus xylosus NJ (1262650.3)
Stenotrophomonas maltophilia D457 (1163399.5)
Streptococcus agalactiae A909 (205921.4)
Streptococcus anginosus 1_2_62CV (742820.3)
Streptococcus australis ATCC 700641 (888833.3)
Streptococcus constellatus subsp. constellatus SK53 (1095730.3)
Streptococcus constellatus subsp. pharyngis SK1060 = CCUG 46377 (1035184.4)
Streptococcus cristatus ATCC 51100 (889201.3)
Streptococcus dysgalactiae subsp. dysgalactiae ATCC 27957 (663952.3)
Streptococcus equinus ATCC 9812 (525379.3)
Streptococcus gallolyticus subsp. gallolyticus ATCC 43143 (981539.3)
Streptococcus gordonii str. Challis substr. CH1 (467705.9)
Streptococcus infantarius subsp. infantarius ATCC BAA-102 (471872.6)
Streptococcus infantis ATCC 700779 (889204.3)
Streptococcus intermedius JTH08 (591365.3)
Streptococcus mitis NCTC 12261 (246201.6)
Streptococcus mutans ATCC 25175 (1257041.3)
Streptococcus oralis Uo5 (927666.3)
Streptococcus parasanguinis ATCC 903 (888048.3)
Streptococcus parauberis KCTC 11537 (936154.3)
Streptococcus peroris ATCC 700780 (888746.3)
Streptococcus pseudopneumoniae IS7493 (1054460.4)
Streptococcus salivarius JIM8777 (347253.5)
Streptococcus sanguinis SK36 (388919.9)
Streptococcus sp. 2_1_36FAA (469609.3)
Streptococcus thermophilus LMG 18311 (264199.4)
Streptococcus thoraltensis DSM 12221 (1123318.3)
Streptococcus uberis 0140J (218495.5)
Streptococcus vestibularis F0396 (904306.3)
Subdoligranulum variabile DSM 15176 (411471.5)
Succinatimonas hippei YIT 12066 (762983.3)
Sulfolobus solfataricus P2 (273057.1)
Sutterella parvirubra YIT 11816 (762967.3)
Sutterella wadsworthensis 3_1_45B (742821.3)
Tannerella forsythia ATCC 43037 (203275.8)
Tropheryma whipplei str. Twist (203267.6)
Ureaplasma parvum serovar 1 str. ATCC 27813 (515608.4)
Ureaplasma urealyticum serovar 8 str. ATCC 27618 (626095.4)
Ureibacillus thermosphaericus str. Thermo-BF (1160707.3)
Veillonella atypica ACS-049-V-Sch6 (866776.4)
Veillonella dispar ATCC 17748 (546273.3)
Veillonella parvula DSM 2008 (479436.6)
Veillonella ratti ACS-216-V-Col6b (883156.3)
Veillonella sp. 3_1_44 (457416.3)
Veillonella sp. 6_1_27 (450749.3)
Verminephrobacter eiseniae EF01-2 (391735.7)	758	750	757	751
Vibrio furnissii NCTC 11218 (903510.3)
Vibrio mimicus MB-451 (675806.3)
Vibrio parahaemolyticus RIMD 2210633 (223926.6)
Weissella cibaria KACC 11862 (911104.3)
Weissella confusa LBAE C39-2 (1127131.3)
Weissella paramesenteroides ATCC 33313 (585506.3)
Yersinia bercovieri ATCC 43970 (349968.5)
Yersinia enterocolitica subsp. enterocolitica 8081 (393305.7)
Yersinia frederiksenii ATCC 33641 (349966.5)
Yersinia kristensenii ATCC 33638 (527012.3)
Yersinia pseudotuberculosis YPIII (502800.6)
Yersinia rohdei ATCC 43380 (527004.3)
Yokenella regensburgei ATCC 43003 (1002368.3)

## Sheet: Table S9
Table S9. The results for the search of functionally analyzed homologs for novel proteins using the PaperBLAST tool.
Query					PaperBLAST Search Results
BMC	Gene name	Genome	Seed ID	Locus Tag	UniProt ID	Function	PMID	Query cover	E-value	Identities
1-aminopropan-2-ol utiliazation	AutA	Mycobacterium fortuitum DSM 46621	fig|1214102.3.peg.5681	MFORT_29014	P42588|PAT_ECOLI	Putrescine aminotransferase [EC 2.6.1.82]	22636776	0.87	2e-64	0.34
1-aminopropan-2-ol utiliazation	AutA	Mycobacterium fortuitum DSM 46621	fig|1214102.3.peg.5681	MFORT_29014	Q5W267|PIGE_SERS3	3-acetyloctanal aminotransferase [EC 2.6.1.-]	15853884	0.82	4e-47	0.32
1-aminopropan-2-ol utiliazation	AutA	Mycobacterium fortuitum DSM 46621	fig|1214102.3.peg.5681	MFORT_29014	Q93R93|LYSJ_THET2	[LysW]-aminoadipate semialdehyde transaminase [EC 2.6.1.-]	19620981	0.92	8e-47	0.31
1-aminopropan-2-ol utiliazation	AutA	Mycobacterium fortuitum DSM 46621	fig|1214102.3.peg.5681	MFORT_29014	P77581|ASTC_ECOLI	Succinylornithine transaminase [EC 2.6.1.81]	9696779	0.87	2e-46	0.32
1-aminopropan-2-ol utiliazation	AutA	Mycobacterium fortuitum DSM 46621	fig|1214102.3.peg.5681	MFORT_29014	B3QHB5|B3QHB5_RHOPT	Ribosylhopane transaminase [EC 2.6.1.-]	22221333	0.82	6e-43	0.31
1-aminopropan-2-ol utiliazation	AutA	Mycobacterium fortuitum DSM 46621	fig|1214102.3.peg.5681	MFORT_29014	D3UB67|D3UB67_KLEOX	Taurine:2-oxoglutarate aminotransferase [EC 2.6.1.55]	20133363	0.71	2e-42	0.31
1-aminopropan-2-ol utiliazation	AutA	Mycobacterium fortuitum DSM 46621	fig|1214102.3.peg.5681	MFORT_29014	O30508|ARUC_PSEAE	Succinylornithine transaminase [EC 2.6.1.81]	10074354	0.87	2e-42	0.3
1-aminopropan-2-ol utiliazation	AutA	Mycobacterium fortuitum DSM 46621	fig|1214102.3.peg.5681	MFORT_29014	P40732|ARGD_SALTY	Acetylornithine aminotransferase [EC 2.6.1.11]; Succinyldiaminopimelate aminotransferase [EC 2.6.1.17]	17680699	0.89	3e-42	0.3
1-aminopropan-2-ol utiliazation	AutA	Mycobacterium fortuitum DSM 46621	fig|1214102.3.peg.5681	MFORT_29014	P18335|ARGD_ECOLI	Acetylornithine aminotransferase [EC 2.6.1.11]; Succinyldiaminopimelate aminotransferase [EC 2.6.1.17]	10074354	0.87	5e-42	0.3
1-aminopropan-2-ol utiliazation	AutA	Mycobacterium fortuitum DSM 46621	fig|1214102.3.peg.5681	MFORT_29014	Q8ZPV2|ASTC_SALTY	Succinylornithine transaminase [EC 2.6.1.81]	10074092	0.87	1e-41	0.32
1-aminopropan-2-ol utiliazation	AutA	Mycobacterium fortuitum DSM 46621	fig|1214102.3.peg.5681	MFORT_29014	Q9FNK4|OAT_ARATH	Ornithine aminotransferase [EC 2.6.1.13]	22321246	0.8	1e-41	0.3
1-aminopropan-2-ol utiliazation	AutA	Mycobacterium fortuitum DSM 46621	fig|1214102.3.peg.5681	MFORT_29014	P04181|OAT_HUMAN	Ornithine aminotransferase [EC 2.6.1.13]	9514741	0.86	5e-41	0.3
1-aminopropan-2-ol utiliazation	AutD	Mycobacterium fortuitum DSM 46621	fig|1214102.3.peg.5526	MFORT_28159	No significant similarities were found by PaperBlast
1-aminopropan-2-ol utiliazation	AutP	Mycobacterium fortuitum DSM 46621	fig|1214102.3.peg.5680	MFORT_29009	No significant similarities were found by PaperBlast
Xanthine utilization	GhxP	Alkaliphilus metalliredigens QYMF	fig|293826.6.peg.4706	Amet_4573	O34987|PBUG_BACSU	Guanine/hypoxanthine permease	12923093	0.97	5e-128	0.47
Xanthine utilization	GhxP	Alkaliphilus metalliredigens QYMF	fig|293826.6.peg.4706	Amet_4573	P31466|ADEP_ECOLI	Adenine permease	24214977	0.97	3e-125	0.44
Xanthine utilization	GhxP	Alkaliphilus metalliredigens QYMF	fig|293826.6.peg.4706	Amet_4573	O34978|PBUO_BACSU	Guanine/hypoxanthine permease	12923093	0.96	4e-119	0.45
Xanthine utilization	GhxP	Alkaliphilus metalliredigens QYMF	fig|293826.6.peg.4706	Amet_4573	P31440|ADEQ_ECOLI	Adenine permease	24214977	0.99	2e-117	0.4
Xanthine utilization	GhxP	Alkaliphilus metalliredigens QYMF	fig|293826.6.peg.4706	Amet_4573	Q9SRK7|AZG1_ARATH	Adenine/guanine permease	19121308	0.93	1e-77	0.33
Xanthine utilization	GhxP	Alkaliphilus metalliredigens QYMF	fig|293826.6.peg.4706	Amet_4573	P0AF52|GHXP_ECOLI	Guanine/hypoxanthine permease	24214977	0.94	1e-73	0.35
Xanthine utilization	GhxP	Alkaliphilus metalliredigens QYMF	fig|293826.6.peg.4706	Amet_4573	Q46817|GHXQ_ECOLI	Guanine/hypoxanthine permease	24214977	0.95	3e-69	0.34
Xanthine utilization	GhxP	Alkaliphilus metalliredigens QYMF	fig|293826.6.peg.4706	Amet_4573	Q84MA8|AZG2_ARATH	Adenine/guanine permease	19121308	0.93	1e-67	0.34
Xanthine utilization	XanD	Alkaliphilus metalliredigens QYMF	fig|293826.6.peg.4702-01	Amet_4569-68	O32144|XDHD_BACSU	Xanthine dehydrogenase [EC 1.17.1.4]	11344136	0.98	4e-132	0.35
Xanthine utilization	XanD	Alkaliphilus metalliredigens QYMF	fig|293826.6.peg.4702-01	Amet_4569-68	Q46799|XDHA_ECOLI	Xanthine dehydrogenase [EC 1.17.1.4]	11574054	0.97	3e-128	0.34
Xanthine utilization	XanD	Alkaliphilus metalliredigens QYMF	fig|293826.6.peg.4702-01	Amet_4569-68	Q0QLF2|NDLMS_EUBBA	Nicotinate dehydrogenase [EC 1.17.1.5]	19549881	0.54	3e-114	0.41
Xanthine utilization	XauA	Alkaliphilus metalliredigens QYMF	fig|293826.6.peg.4720	Amet_4587	L8EYR2|L8EYR2_STRR1	Tetracycline nonaketamide B/C rings cyclase/dehydratase [EC 4.2.1.-]	17631493	0.8	4e-21	0.33
Xanthine utilization	XauA	Alkaliphilus metalliredigens QYMF	fig|293826.6.peg.4720	Amet_4587	O68500|O68500_STRPE	12-deoxyaklanoate synthase [EC 4.2.1.-]	20116225	0.8	6e-20	0.31
Xanthine utilization	XauC	Alkaliphilus metalliredigens QYMF	fig|293826.6.peg.4716	Amet_4583	Q9HKY9|Q9HKY9_THEAC	N-carbamoylsarcosine amidase [EC 3.5.1.59]	19932181	0.77	3e-32	0.36
Xanthine utilization	XauC	Alkaliphilus metalliredigens QYMF	fig|293826.6.peg.4716	Amet_4583	D9Q1R5|D9Q1R5_ACIS3	Nicotinamidase [EC 3.5.1.19]	24512664	0.7	4e-29	0.38
Xanthine utilization	XauC	Alkaliphilus metalliredigens QYMF	fig|293826.6.peg.4716	Amet_4583	Q8ESQ6|Q8ESQ6_OCEIH	Nicotinamidase [EC 3.5.1.19]	23451075	0.81	9e-24	0.36
Xanthine utilization	XauD	Alkaliphilus metalliredigens QYMF	fig|293826.6.peg.4714	Amet_4581	D5KB58|D5KB58_9BURK	2,5-furan-dicarboxylic acid decarboxylase [EC 4.1.1.61]	20194784	0.97	4e-90	0.36
Xanthine utilization	XauD	Alkaliphilus metalliredigens QYMF	fig|293826.6.peg.4714	Amet_4581	P94405|YCLC_BACSU	4-hydroxybenzoate decarboxylase [EC 4.1.1.61]	26658822	0.94	5e-53	0.31
Xanthine utilization	XauD	Alkaliphilus metalliredigens QYMF	fig|293826.6.peg.4714	Amet_4581	Q9S4M7|YCLC_SEDHY	3,4-dihydroxybenzoate decarboxylase [EC 4.1.1.63]	15979273	0.92	6e-47	0.3
Xanthine utilization	XauE	Alkaliphilus metalliredigens QYMF	fig|293826.6.peg.4705	Amet_4572	Q58936|DADD_METJA	S-adenosylhomocysteine deaminase [EC 3.5.4.28] / S-methyl-5-thioadenosine deaminase [EC 3.5.4.31] / Adenosine deaminase [EC 3.5.4.4] / 5-deoxyadenosine deaminase [EC 3.5.4.41]	24375099	0.95	6e-95	0.37
Xanthine utilization	XauE	Alkaliphilus metalliredigens QYMF	fig|293826.6.peg.4705	Amet_4572	Q9HZ64|Q9HZ64_PSEAE	S-methyl-5-thioadenosine deaminase [EC 3.5.4.31]	23050701	0.87	4e-73	0.35
Xanthine utilization	XauE	Alkaliphilus metalliredigens QYMF	fig|293826.6.peg.4705	Amet_4572	Q9EYU0|TRIA_ACIAI	Melamine deaminase [EC 3.5.4.45]	12200330	0.94	4e-70	0.32
Xanthine utilization	XauE	Alkaliphilus metalliredigens QYMF	fig|293826.6.peg.4705	Amet_4572	P72156|ATZA_PSESD	Atrazine chlorohydrolase [EC 3.8.1.8]	8759853	0.94	3e-69	0.32
Xanthine utilization	XauE	Alkaliphilus metalliredigens QYMF	fig|293826.6.peg.4705	Amet_4572	Q8GG87|Q8GG87_9MICC	Atrazine chlorohydrolase [EC 3.8.1.8]	20960204	0.94	5e-69	0.32
Xanthine utilization	XauE	Alkaliphilus metalliredigens QYMF	fig|293826.6.peg.4705	Amet_4572	P76641|GUAD_ECOLI	Guanine deaminase [EC 3.5.4.3]	20023034	0.93	7e-61	0.31
Xanthine utilization	XauE	Alkaliphilus metalliredigens QYMF	fig|293826.6.peg.4705	Amet_4572	Q9I6Z0|OXODE_PSEAE	8-oxoguanine deaminase [EC 3.5.4.32]	20088583	0.92	4e-58	0.32
Xanthine utilization	XauE	Alkaliphilus metalliredigens QYMF	fig|293826.6.peg.4705	Amet_4572	Q9X034|MTAD_THEMA	5-methylthioadenosine deaminase [EC 3.5.4.28] / S-adenosylhomocysteine deaminase [EC 3.5.4.31]	17603473	0.95	8e-58	0.31
Xanthine utilization	XauE	Alkaliphilus metalliredigens QYMF	fig|293826.6.peg.4705	Amet_4572	Q07729|GUAD_YEAST	Guanine aminase [EC 3.5.4.3]	15565584	0.75	2e-41	0.3
Xanthine utilization	XauF	Alkaliphilus metalliredigens QYMF	fig|293826.6.peg.4717	Amet_4584	P81006|HYDL_PAEAU	Dihydropyrimidinase [EC 3.5.2.2]	12093275	0.97	3e-99	0.38
Xanthine utilization	XauF	Alkaliphilus metalliredigens QYMF	fig|293826.6.peg.4717	Amet_4584	P77671|ALLB_ECOLI	Allantoinase [EC 3.5.2.5]	12486048	0.93	2e-75	0.32
Xanthine utilization	XauF	Alkaliphilus metalliredigens QYMF	fig|293826.6.peg.4717	Amet_4584	Q45515|HYDA_GEOSE	Dihydropyrimidinase [EC 3.5.2.2]	12135362	0.96	1e-73	0.34
Xanthine utilization	XauF	Alkaliphilus metalliredigens QYMF	fig|293826.6.peg.4717	Amet_4584	Q56S49|Q56S49_9BACI	Dihydropyrimidinase [EC 3.5.2.2]	16284925	0.97	2e-72	0.32
Xanthine utilization	XauF	Alkaliphilus metalliredigens QYMF	fig|293826.6.peg.4717	Amet_4584	O32137|ALLB_BACSU	Dihydropyrimidinase [EC 3.5.2.2]	11344136	0.94	6e-70	0.31
Xanthine utilization	XauF	Alkaliphilus metalliredigens QYMF	fig|293826.6.peg.4717	Amet_4584	Q46806|PHYDA_ECOLI	Dihydropyrimidinase [EC 3.5.2.2]	11092864	0.96	3e-69	0.31
Xanthine utilization	XauF	Alkaliphilus metalliredigens QYMF	fig|293826.6.peg.4717	Amet_4584	L0CR34|L0CR34_BACLI	Allantoinase [EC 3.5.2.5]	24333989	0.97	1e-68	0.31
Xanthine utilization	XauF	Alkaliphilus metalliredigens QYMF	fig|293826.6.peg.4717	Amet_4584	A1E351|A1E351_9BACI	Hydantoinase [EC 3.5.2.2]	20075610	0.96	3e-65	0.32
Xanthine utilization	XauF	Alkaliphilus metalliredigens QYMF	fig|293826.6.peg.4717	Amet_4584	Q7SIE9|Q7SIE9_THESP	Dihydropyrimidinase [EC 3.5.2.2]	12079340	0.96	2e-63	0.31
Xanthine utilization	XauF	Alkaliphilus metalliredigens QYMF	fig|293826.6.peg.4717	Amet_4584	Q8VTT5|HYDA_RALPI	Dihydropyrimidinase [EC 3.5.2.2]	12837777	0.97	1e-62	0.32
Xanthine utilization	XauF	Alkaliphilus metalliredigens QYMF	fig|293826.6.peg.4717	Amet_4584	Q44184|HYDA_RHIRD	Dihydropyrimidinase [EC 3.5.2.2]	16284925	0.97	1e-61	0.32
Xanthine utilization	XauF	Alkaliphilus metalliredigens QYMF	fig|293826.6.peg.4717	Amet_4584	Q0PQZ5|Q0PQZ5_RHIML	Dihydropyrimidinase [EC 3.5.2.2]	17142902	0.96	4e-60	0.32
Xanthine utilization	XauF	Alkaliphilus metalliredigens QYMF	fig|293826.6.peg.4717	Amet_4584	Q81WF0|PYRC_BACAN	Dihydroorotase [EC 3.5.2.3]	27499369	0.95	3e-59	0.32
Xanthine utilization	XauF	Alkaliphilus metalliredigens QYMF	fig|293826.6.peg.4717	Amet_4584	Q94AP0|ALN_ARATH	Allantoinase [EC 3.5.2.5]	24182190	0.84	4e-53	0.31
Xanthine utilization	XauF	Alkaliphilus metalliredigens QYMF	fig|293826.6.peg.4717	Amet_4584	Q9EQF5|DPYS_MOUSE	Dihydropyrimidinase [EC 3.5.2.2]	16361227	0.96	2e-52	0.31
Xanthine utilization	XauF	Alkaliphilus metalliredigens QYMF	fig|293826.6.peg.4717	Amet_4584	Q14117|DPYS_HUMAN	Dihydropyrimidinase [EC 3.5.2.2]	9718352	0.96	8e-52	0.31
Xanthine utilization	XauF	Alkaliphilus metalliredigens QYMF	fig|293826.6.peg.4717	Amet_4584	Q171F8|Q171F8_AEDAE	Allantoinase [EC 3.5.2.5]	18182492	0.85	5e-51	0.31
Xanthine utilization	XauF	Alkaliphilus metalliredigens QYMF	fig|293826.6.peg.4717	Amet_4584	I1MEH3|I1MEH3_SOYBN	Allantoinase [EC 3.5.2.5]	22476036	0.85	9e-50	0.3
Xanthine utilization	XauF	Alkaliphilus metalliredigens QYMF	fig|293826.6.peg.4717	Amet_4584	Q55DL0|DPYS_DICDI	Dihydropyrimidinase [EC 3.5.2.2]	16517602	0.96	6e-48	0.3
Xanthine utilization	XauG	Alkaliphilus metalliredigens QYMF	fig|293826.6.peg.4719	Amet_4586	Q99XR4|GLFT_STRP1	Glutamate formimidoyltransferase [EC 2.1.2.5] / 5-formyltetrahydrofolate cyclo-ligase [EC 6.3.3.2]	20952389	0.97	1e-74	0.37
Xanthine utilization	XauG	Alkaliphilus metalliredigens QYMF	fig|293826.6.peg.4719	Amet_4586	Q9HI69|GLFT_THEAC	Glutamate formimidoyltransferase [EC 2.1.2.5] / 5-formyltetrahydrofolate cyclo-ligase [EC 6.3.3.2]	20952389	0.97	3e-66	0.36
Xanthine utilization	XauG	Alkaliphilus metalliredigens QYMF	fig|293826.6.peg.4719	Amet_4586	Q6KZM5|GLFT_PICTO	Glutamate formimidoyltransferase [EC 2.1.2.5] / 5-formyltetrahydrofolate cyclo-ligase [EC 6.3.3.2]	20952389	0.97	2e-64	0.35
Xanthine utilization	XauG	Alkaliphilus metalliredigens QYMF	fig|293826.6.peg.4719	Amet_4586	Q9YH58|FTCD_CHICK	Formimidoyltetrahydrofolate cyclodeaminase [EC 4.3.1.4]	9677386	0.92	4e-53	0.37
Xanthine utilization	XauG	Alkaliphilus metalliredigens QYMF	fig|293826.6.peg.4719	Amet_4586	O95954|FTCD_HUMAN	Formimidoyltetrahydrofolate cyclodeaminase [EC 4.3.1.4]	16534631	0.92	2e-52	0.35
Xanthine utilization	XauG	Alkaliphilus metalliredigens QYMF	fig|293826.6.peg.4719	Amet_4586	O88618|FTCD_RAT	Formiminotransferase-cyclodeaminase	17470791	0.93	2e-52	0.34

## Sheet: Table 10
Table S10. Presence of genes for xanthine utilization in the analyzed genomes. The PubSEED identifiers are shown. For details on the analyzed organisms, see Supplementary Table S1. For details on gene functions, see Supplementary Table S3.
Organism	Transporter	Enzymes								BMC Envelope			Unknown
	GhxP	XanD	XauA	XauC	XauD	XauE	XauF	XauG	XauM	XauN	XauB	XauJ	XauX
Abiotrophia defectiva ATCC 49176 (592010.4)
Acidaminococcus fermentans DSM 20731 (591001.3)
Acidaminococcus intestini RyC-MR95 (568816.4)
Acidaminococcus sp. D21 (563191.3)
Acinetobacter calcoaceticus PHEA-2 (871585.3)		1849, 1850
Acinetobacter haemolyticus NIPH 261 (1217986.3)
Acinetobacter johnsonii SH046 (575586.4)
Acinetobacter junii SH205 (575587.3)
Acinetobacter lwoffii WJ10621 (1046625.3)
Acinetobacter pittii ANC 4052 (1217689.3)		3409
Acinetobacter radioresistens NIPH 2130 (1217674.3)
Actinobacillus pleuropneumoniae L20 (416269.6)	1119
Actinomyces cardiffensis F0333 (888050.3)
Actinomyces graevenitzii C83 (435830.3)
Actinomyces naeslundii str. Howell 279 (1115803.3)
Actinomyces odontolyticus ATCC 17982 (411466.7)
Actinomyces oris K20 (871541.3)
Actinomyces turicensis ACS-279-V-Col4 (883077.3)
Actinomyces urogenitalis DSM 15434 (525246.3)
Actinomyces viscosus C505 (562973.4)
Aerococcus viridans ATCC 11563 (655812.3)
Aeromonas caviae Ae398 (878320.4)
Aeromonas hydrophila subsp. hydrophila ATCC 7966 (380703.7)		2178, 2179, 2180
Aeromonas media WS (1208104.3)
Aeromonas veronii B565 (998088.4)		1884, 1885, 1886
Afipia birgiae 34632 (1197906.5)		176
Aggregatibacter aphrophilus NJ8700 (634176.4)	432
Akkermansia muciniphila ATCC BAA-835 (349741.6)
Alcaligenes faecalis subsp. faecalis NCIB 8687 (1156918.4)		137
Alistipes finegoldii DSM 17242 (679935.3)
Alistipes indistinctus YIT 12060 (742725.3)
Alistipes onderdonkii DSM 19147 (1120974.3)
Alistipes putredinis DSM 17216 (445970.5)
Alistipes shahii WAL 8301 (717959.3)
Alkaliphilus metalliredigens QYMF (293826.6)	4706	491, 492, 493, 637, 638, 639, 713, 714, 715, 3448, 3449, 3450, 4701, 4702, 4703, 4704	4720	4716	4714, 4715	4705	4717	4719	4700, 4707	4708		4710, 4711, 4713
Alkaliphilus oremlandii OhILAs (350688.5)	391	277, 278, 279, 393, 394, 395, 396, 915, 916, 917	378	381	382, 383	392	380	379	390, 397	389		384, 386, 387
Anaerobaculum hydrogeniformans ATCC BAA-1850 (592015.5)		79, 80, 81, 1010, 1320, 1321, 1323, 1324, 1329, 1330, 1331
Anaerococcus hydrogenalis DSM 7454 (561177.4)
Anaerococcus prevotii DSM 20548 (525919.6)	509	473, 1533, 1534, 1535
Anaerococcus vaginalis ATCC 51170 (655811.4)	1256	667, 669, 670, 671
Anaerofustis stercorihominis DSM 17244 (445971.6)
Anaerostipes caccae DSM 14662 (411490.6)		195, 196, 197, 3467
Anaerostipes hadrus DSM 3319 (649757.3)
Anaerostipes sp. 3_2_56FAA (665937.3)		2592, 2643, 2644, 2645, 2646, 2647
Anaerotruncus colihominis DSM 17241 (445972.6)		451, 452, 453, 464, 1652, 1653, 1654, 2464, 2465
Arcanobacterium haemolyticum DSM 20595 (644284.3)
Arcobacter butzleri RM4018 (367737.6)
Atopobium minutum 10063974 (997872.3)
Atopobium parvulum DSM 20469 (521095.6)		235
Atopobium rimae ATCC 49626 (553184.4)		1242, 1243, 1244, 1249
Bacillus atrophaeus ATCC 49822-1 (743710.3)		184
Bacillus cereus AH187 (405534.9)
Bacillus cereus G9842 (405531.7)
Bacillus clausii KSM-K16 (66692.6)		3987, 3988, 3989
Bacillus endophyticus 2102 (1196029.3)		4970, 4971
Bacillus fordii DSM 16014 (1121090.3)	78, 2074	2229, 2230, 2231, 2232, 2839, 2840, 2841, 4124, 4125	2060	2070	2068, 2069	2057	2071	2058	2061	2062		2064, 2065, 2067
Bacillus halodurans C-125 (272558.8)		781, 782, 783, 2061, 2062
Bacillus mojavensis RO-H-1 (1051501.3)		288, 289, 290
Bacillus mycoides DSM 2048 (526997.3)
Bacillus nealsonii AAU1 (1202533.3)		3329, 3330, 4678, 4679, 4680
Bacillus pseudofirmus OF4 (398511.4)
Bacillus pumilus ATCC 7061 (536229.4)
Bacillus sonorensis L12 (1274524.3)
Bacillus sp. 2_A_57_CT2 (665959.3)	3829, 3830	3823, 3825, 3826	3809	3819	3817, 3818	3806	3820	3807	3810	3811		3813, 3814, 3816
Bacillus vallismortis DV1-F-3 (1051502.3)
Bacteroides caccae ATCC 43185 (411901.7)
Bacteroides capillosus ATCC 29799 (411467.6)		1074, 1274, 1275, 1276, 3130
Bacteroides cellulosilyticus DSM 14838 (537012.5)
Bacteroides clarus YIT 12056 (762984.3)
Bacteroides coprocola DSM 17136 (470145.6)
Bacteroides coprophilus DSM 18228 (547042.5)
Bacteroides dorei DSM 17855 (483217.6)
Bacteroides eggerthii 1_2_48FAA (665953.3)
Bacteroides eggerthii DSM 20697 (483216.6)
Bacteroides faecis MAJ27 (1077285.3)
Bacteroides finegoldii DSM 17565 (483215.6)
Bacteroides fluxus YIT 12057 (763034.3)
Bacteroides fragilis 3_1_12 (457424.5)
Bacteroides fragilis 638R (862962.3)
Bacteroides fragilis NCTC 9343 (272559.17)
Bacteroides fragilis YCH46 (295405.11)
Bacteroides intestinalis DSM 17393 (471870.8)
Bacteroides massiliensis B84634 = Timone 84634 = DSM 17679 = JCM 13223 (1121098.4)
Bacteroides nordii CL02T12C05 (997884.3)
Bacteroides oleiciplenus YIT 12058 (742727.4)
Bacteroides ovatus ATCC 8483 (411476.11)
Bacteroides ovatus SD CC 2a (702444.3)
Bacteroides ovatus SD CMC 3f (702443.3)
Bacteroides pectinophilus ATCC 43243 (483218.5)
Bacteroides plebeius DSM 17135 (484018.6)
Bacteroides salyersiae WAL 10018 = DSM 18765 = JCM 12988 (1121101.3)
Bacteroides sp. 1_1_14 (469585.3)
Bacteroides sp. 1_1_30 (457387.3)
Bacteroides sp. 1_1_6 (469586.3)
Bacteroides sp. 20_3 (469591.4)
Bacteroides sp. 2_1_22 (469588.3)
Bacteroides sp. 2_1_33B (469589.3)
Bacteroides sp. 2_1_7 (457388.5)
Bacteroides sp. 2_2_4 (469590.5)
Bacteroides sp. 3_1_19 (469592.4)
Bacteroides sp. 3_1_23 (457390.3)
Bacteroides sp. 3_1_33FAA (457391.3)
Bacteroides sp. 3_1_40A (469593.3)
Bacteroides sp. 3_2_5 (457392.3)
Bacteroides sp. 4_1_36 (457393.3)
Bacteroides sp. 4_3_47FAA (457394.3)
Bacteroides sp. 9_1_42FAA (457395.6)
Bacteroides sp. D1 (556258.5)
Bacteroides sp. D2 (556259.3)
Bacteroides sp. D20 (585543.3)
Bacteroides sp. D22 (585544.3)
Bacteroides stercoris ATCC 43183 (449673.7)
Bacteroides thetaiotaomicron VPI-5482 (226186.12)
Bacteroides uniformis ATCC 8492 (411479.10)
Bacteroides ureolyticus DSM 20703 (1121102.3)
Bacteroides vulgatus ATCC 8482 (435590.9)
Bacteroides xylanisolvens SD CC 1b (702447.3)
Bacteroides xylanisolvens XB1A (657309.4)
Barnesiella intestinihominis YIT 11860 (742726.3)
Bartonella quintana str. Toulouse (283165.4)
Bifidobacterium adolescentis ATCC 15703 (367928.6)
Bifidobacterium angulatum DSM 20098 = JCM 7096 (518635.7)
Bifidobacterium animalis subsp. lactis AD011 (442563.4)
Bifidobacterium animalis subsp. lactis BB-12 (552531.3)
Bifidobacterium animalis subsp. lactis Bi-07 (742729.3)
Bifidobacterium animalis subsp. lactis Bl-04 (580050.3)
Bifidobacterium animalis subsp. lactis CNCM I-2494 (1042403.4)
Bifidobacterium animalis subsp. lactis DSM 10140 (555970.3)
Bifidobacterium animalis subsp. lactis V9 (573236.3)
Bifidobacterium bifidum BGN4 (484020.3)
Bifidobacterium bifidum NCIMB 41171 (398513.5)
Bifidobacterium bifidum PRL2010 (702459.3)
Bifidobacterium bifidum S17 (883062.5)
Bifidobacterium breve HPH0326 (1203540.3)
Bifidobacterium breve UCC2003 (326426.4)
Bifidobacterium catenulatum DSM 16992 = JCM 1194 (566552.6)
Bifidobacterium dentium ATCC 27678 (473819.7)	338
Bifidobacterium gallicum DSM 20093 (561180.4)
Bifidobacterium longum DJO10A (Prj:321) (205913.11)
Bifidobacterium longum NCC2705 (206672.9)
Bifidobacterium longum subsp. infantis 157F (565040.3)
Bifidobacterium longum subsp. infantis ATCC 15697 = JCM 1222 (391904.8)
Bifidobacterium longum subsp. infantis ATCC 55813 (548480.3)
Bifidobacterium longum subsp. infantis CCUG 52486 (537937.5)
Bifidobacterium longum subsp. longum BBMN68 (890402.3)
Bifidobacterium longum subsp. longum JCM 1217 (565042.3)
Bifidobacterium longum subsp. longum JDM301 (759350.3)
Bifidobacterium pseudocatenulatum DSM 20438 = JCM 1200 (547043.8)
Bifidobacterium thermophilum RBL67 (1254439.12)
Bilophila wadsworthia 3_1_6 (563192.3)	3220	1414, 1905, 3221, 3222, 3223, 3228
Blautia hansenii DSM 20583 (537007.6)
Blautia hydrogenotrophica DSM 10507 (476272.5)
Brachybacterium paraconglomeratum LC44 (1064537.3)
Brachyspira pilosicoli B2904 (1133568.3)		2100, 2101, 2102, 2111
Bradyrhizobium elkanii USDA 76 (398525.3)		552, 4594, 4595, 6550, 6551, 6552
Brevibacillus agri BAB-2500 (1246477.3)
Brevibacillus borstelensis AK1 (1300222.3)
Brevibacillus brevis NBRC 100599 (358681.3)	1303
Brevibacterium casei S18 (1229781.4)		1778
Brevibacterium linens BL2 (321955.4)		2442, 2443
Brevibacterium massiliense 5401308 (1176165.3)
Brevundimonas diminuta 470-4 (1035191.3)
Bryantella formatexigens DSM 14469 (478749.5)
Bulleidia extructa W1219 (679192.3)
Burkholderia cepacia GG4 (1009846.3)		2812, 2813
Burkholderiales bacterium 1_1_47 (469610.4)
Butyricicoccus pullicaecorum 1.2 (1203606.4)		1533, 2226, 2227, 2389, 2390, 2391
Butyricimonas synergistica DSM 23225 (1121129.3)
Butyrivibrio crossotus DSM 2876 (511680.4)
Butyrivibrio fibrisolvens 16/4 (657324.3)
Caldalkalibacillus thermarum TA2.A1 (986075.3)
Campylobacter coli JV20 (864566.3)
Campylobacter concisus 13826 (360104.9)
Campylobacter curvus 525.92 (360105.8)
Campylobacter fetus subsp. fetus 82-40 (360106.6)
Campylobacter gracilis RM3268 (553220.3)
Campylobacter hominis ATCC BAA-381 (360107.7)
Campylobacter jejuni subsp. jejuni 81-176 [WGS] (354242.17)
Campylobacter jejuni subsp. jejuni ICDCCJ07004 (1295400.3)
Campylobacter jejuni subsp. jejuni M1 (645464.3)
Campylobacter jejuni subsp. jejuni NCTC 11168 (192222.6)
Campylobacter lari RM2100 (306263.5)
Campylobacter rectus RM3267 (553218.4)
Campylobacter showae CSUNSWCD (1244083.3)
Campylobacter upsaliensis JV21 (888826.3)
Capnocytophaga granulosa ATCC 51502 (641143.3)
Capnocytophaga ochracea DSM 7271 (521097.5)
Capnocytophaga sputigena ATCC 33612 (553177.6)
Carboxydothermus hydrogenoformans Z-2901 (246194.6)	652	644, 645, 646, 647	657	633	634, 635	653	632	650	643	642	637	636, 638, 639
Catenibacterium mitsuokai DSM 15897 (451640.5)
Cedecea davisae DSM 4568 (566551.4)
Citrobacter freundii ATCC 8090 = MTCC 1658 (1006003.3)
Citrobacter koseri ATCC BAA-895 (290338.8)
Citrobacter sp. 30_2 (469595.3)
Citrobacter youngae ATCC 29220 (500640.5)
Clostridiales bacterium 1_7_47FAA (457421.5)		90, 1465, 1466, 1467, 2506, 2507, 2508, 2687, 2697, 2698, 2699, 3512, 3513, 3514
Clostridium asparagiforme DSM 15981 (518636.5)		451, 452, 2918, 2919, 2920, 3550, 3551, 3552, 4085, 4269, 4275, 4276, 4813, 4817, 4818, 4819, 5034
Clostridium bartlettii DSM 16795 (445973.7)
Clostridium beijerinckii NCIMB 8052 (290402.41)	2638	2044, 2046, 2047
Clostridium bolteae ATCC BAA-613 (411902.9)		324, 325, 326, 1869, 2731, 2947, 2948, 2949, 2996, 3122, 3123, 3126, 3127, 3133, 3134, 3135, 4439, 4440, 4581, 4582, 4596, 4597, 4927, 5180, 5181, 5182, 5306, 5758, 5759
Clostridium botulinum A str. ATCC 19397 (441770.6)	1607	255, 256, 257, 1241, 1242, 1243, 2706, 2707, 2708, 2754
Clostridium botulinum A str. ATCC 3502 (413999.7)	1635	258, 259, 260, 1271, 1272, 1273, 2835, 2836, 2837, 2862
Clostridium botulinum A str. Hall (441771.6)	1620	256, 257, 258, 1252, 1253, 1254, 2653, 2654, 2655, 2701
Clostridium botulinum Bf (445336.4)		332, 890, 891, 892, 893, 894, 3236, 3237, 3238, 3773, 3774, 3775
Clostridium botulinum E1 str. 'BoNT E Beluga' (536233.3)	1656	167, 168, 2596, 3095, 3096, 3097, 3099
Clostridium botulinum F str. 230613 (758678.3)		280, 281, 282, 1356, 1357, 1358, 3006, 3007, 3008, 3044
Clostridium butyricum DSM 10702 (1316931.3)		1862, 1863, 1864, 1865
Clostridium butyricum E4 str. BoNT E BL5262 (632245.3)	2574	101, 102, 103, 104
Clostridium celatum DSM 1785 (545697.3)		548, 549, 550, 552, 553, 554, 555, 855
Clostridium citroniae WAL-17108 (742733.3)		779, 780, 874, 875, 876, 1345, 1346, 1350, 1351, 1352, 1372, 1618, 1619, 1620
Clostridium clariflavum DSM 19732 (720554.3)
Clostridium clostridioforme CM201 (999410.3)		2676, 2677, 2678, 3771, 3918, 3919, 3926, 3928, 4947, 4948, 4949
Clostridium difficile CD196 (645462.3)		2032, 2038, 2039, 2045, 2046, 3137
Clostridium difficile NAP07 (525258.3)		782, 2714, 2721, 2722
Clostridium difficile NAP08 (525259.3)		152, 153, 159, 1612
Clostridium difficile R20291 (645463.3)		2121, 2127, 2128, 2134, 2135, 3222
Clostridium glycolicum ATCC 14880 (1121315.3)		2530, 3525
Clostridium hathewayi 12489931 (999412.4)		920, 921, 922, 923, 1333, 1334, 3057, 3058, 3059, 3094, 5055, 5056
Clostridium hiranonis DSM 13275 (500633.7)
Clostridium hylemonae DSM 15053 (553973.6)		163, 164, 165, 187
Clostridium innocuum 2959 (999413.4)		1506, 1507
Clostridium leptum DSM 753 (428125.8)
Clostridium methylpentosum DSM 5476 (537013.3)
Clostridium nexile DSM 1787 (500632.7)
Clostridium perfringens ATCC 13124 (195103.10)	2788
Clostridium ramosum DSM 1402 (445974.6)
Clostridium saccharolyticum WM1 (610130.3)		1023, 1118, 1119, 1120, 2443, 2444, 2445, 2495, 2496, 2497, 2498, 2865
Clostridium saccharoperbutylacetonicum N1-4(HMT) (931276.5)		648, 925, 926, 927
Clostridium sartagoforme AAU1 (1202534.3)		617, 618, 619, 1193
Clostridium scindens ATCC 35704 (411468.9)		2777, 2794, 2795, 2796
Clostridium sp. 7_2_43FAA (457396.3)		1557, 1565, 1566, 1567
Clostridium sp. L2-50 (411489.7)		1308
Clostridium sp. M62/1 (411486.3)
Clostridium sp. SS2/1 (411484.7)
Clostridium sp. SY8519 (1042156.4)		401, 1988
Clostridium spiroforme DSM 1552 (428126.7)		1296
Clostridium sporogenes ATCC 15579 (471871.7)	1593, 1881	757, 2314, 2315, 2316
Clostridium sporosphaeroides DSM 1294 (1121334.3)		2113, 2114, 2115
Clostridium sticklandii DSM 519 (499177.3)	331
Clostridium symbiosum WAL-14163 (742740.3)		1700, 1701, 1702
Clostridium symbiosum WAL-14673 (742741.3)		1885, 1886, 1887
Clostridium tyrobutyricum DSM 2637 = ATCC 25755 (1121342.4)		553, 593, 594, 2492, 2493, 2494, 2982
Collinsella aerofaciens ATCC 25986 (411903.6)		996
Collinsella intestinalis DSM 13280 (521003.7)
Collinsella stercoris DSM 13279 (445975.6)
Collinsella tanakaei YIT 12063 (742742.3)
Coprobacillus sp. 29_1 (469596.3)		1398, 1399
Coprococcus catus GD/7 (717962.3)		1605, 2351, 2352, 2353, 2355, 2356, 2362
Coprococcus comes ATCC 27758 (470146.3)
Coprococcus eutactus ATCC 27759 (411474.6)
Corynebacterium ammoniagenes DSM 20306 (649754.3)
Corynebacterium amycolatum SK46 (553204.6)
Corynebacterium aurimucosum ATCC 700975 (Prj:31451) (548476.7)
Corynebacterium durum F0235 (1035195.3)
Corynebacterium glucuronolyticum ATCC 51867 (548477.4)
Corynebacterium kroppenstedtii DSM 44385 (645127.4)
Corynebacterium propinquum DSM 44285 (1121367.3)
Corynebacterium striatum ATCC 6940 (525268.3)
Corynebacterium tuberculostearicum SK141 (553206.4)
Corynebacterium ulcerans 809 (945711.3)
Cronobacter sakazakii ATCC BAA-894 (290339.8)
Cryptobacterium curtum DSM 15641 (469378.5)
Curtobacterium flaccumfaciens UCD-AKU (1292022.3)
Delftia acidovorans SPH-1 (398578.5)		5976, 5977
Desulfovibrio piger ATCC 29098 (411464.8)	1617	365
Desulfovibrio sp. 3_1_syn3 (457398.5)		1104, 3129
Dialister invisus DSM 15470 (592028.3)
Dialister succinatiphilus YIT 11850 (742743.3)
Dietzia cinnamea P4 (910954.3)
Dorea formicigenerans ATCC 27755 (411461.4)
Dorea longicatena DSM 13814 (411462.6)
Dysgonomonas gadei ATCC BAA-286 (742766.3)
Edwardsiella tarda ATCC 23685 (500638.3)		625, 626, 627
Edwardsiella tarda FL6-60 (718251.5)		549, 550, 551
Eggerthella lenta DSM 2243 (479437.5)
Eggerthella sp. 1_3_56FAA (665943.3)
Eggerthella sp. YY7918 (502558.4)
Eggerthia catenaformis OT 569 = DSM 20559 (999415.3)
Eikenella corrodens ATCC 23834 (546274.4)
Enterobacter aerogenes KCTC 2190 (1028307.3)		3518, 3519
Enterobacter asburiae LF7a (640513.3)
Enterobacter cancerogenus ATCC 35316 (500639.8)
Enterobacter cloacae EcWSU1 (1045856.3)
Enterobacter hormaechei YT2 (1259823.3)
Enterobacter hormaechei YT3 (1260282.3)
Enterobacteriaceae bacterium 9_2_54FAA (469613.3)		695, 696, 1721, 1722, 1723
Enterococcus asini ATCC 700915 (1158606.4)
Enterococcus avium ATCC 14025 (1140002.4)
Enterococcus caccae ATCC BAA-1240 (1158612.4)		476
Enterococcus casseliflavus ATCC 12755 (888066.3)
Enterococcus cecorum DSM 20682 = ATCC 43198 (1121864.4)
Enterococcus dispar ATCC 51266 (1139219.4)
Enterococcus durans ATCC 6056 (1140001.4)
Enterococcus faecalis OG1RF (474186.5)		1899
Enterococcus faecalis TX0104 (491074.3)		866
Enterococcus faecalis TX1322 (525278.3)		1172
Enterococcus faecalis TX2134 (749518.3)		2262
Enterococcus faecalis V583 (226185.9)		2401
Enterococcus faecium TX1330 (525279.3)
Enterococcus gallinarum EG2 (565653.4)
Enterococcus hirae ATCC 9790 (768486.3)
Enterococcus phoeniculicola ATCC BAA-412 (1158610.4)
Enterococcus sp. 7L76 (657310.3)		863
Erysipelotrichaceae bacterium 3_1_53 (658659.3)
Erysipelotrichaceae bacterium 5_2_54FAA (552396.3)
Escherichia albertii TW07627 (502347.3)		1002
Escherichia coli O157:H7 str. Sakai (386585.9)		3901, 3902, 3903
Escherichia coli SE11 (409438.11)		3298, 3299, 3300
Escherichia coli UTI89 (364106.8)		3223, 3224, 3225
Escherichia coli str. K-12 substr. MG1655 (511145.12)		2959, 2960, 2961
Escherichia fergusonii ATCC 35469 (585054.5)
Escherichia hermannii NBRC 105704 (1115512.3)		1411, 1412, 1413
Escherichia sp. 1_1_43 (457400.3)		1213, 1214, 1215
Escherichia sp. 3_2_53FAA (469598.5)		1648, 1649, 1650
Escherichia sp. 4_1_40B (457401.3)		2672, 2673, 2674
Eubacterium biforme DSM 3989 (518637.5)
Eubacterium cellulosolvens 6 (633697.3)
Eubacterium cylindroides T2-87 (717960.3)
Eubacterium dolichum DSM 3991 (428127.7)
Eubacterium eligens ATCC 27750 (515620.4)
Eubacterium hallii DSM 3353 (411469.3)
Eubacterium limosum KIST612 (903814.3)		2262
Eubacterium rectale ATCC 33656 (515619.6)		2738, 2739, 2740
Eubacterium rectale M104/1 (657317.3)		1985, 1986
Eubacterium saphenum ATCC 49989 (592031.3)
Eubacterium siraeum 70/3 (657319.3)
Eubacterium siraeum DSM 15702 (428128.7)
Eubacterium ventriosum ATCC 27560 (411463.4)
Faecalibacterium cf. prausnitzii KLE1255 (748224.3)
Faecalibacterium prausnitzii L2-6 (718252.3)
Faecalibacterium prausnitzii M21/2 (411485.10)
Faecalibacterium prausnitzii SL3/3 (657322.3)
Filifactor alocis ATCC 35896 (546269.5)	1778
Finegoldia magna ATCC 29328 (334413.6)
Flavonifractor plautii ATCC 29863 (411475.3)		1321, 3756, 3757, 3758
Fusobacterium gonidiaformans 3-1-5R (469605.7)
Fusobacterium gonidiaformans ATCC 25563 (469615.3)
Fusobacterium mortiferum ATCC 9817 (469616.3)		1941
Fusobacterium necrophorum D12 (556263.8)
Fusobacterium nucleatum subsp. animalis 4_8 (469607.3)
Fusobacterium nucleatum subsp. vincentii 3_1_27 (469602.7)
Fusobacterium nucleatum subsp. vincentii 3_1_36A2 (469604.7)
Fusobacterium nucleatum subsp. vincentii 4_1_13 (469606.8)
Fusobacterium periodonticum 1_1_41FAA (469621.8)
Fusobacterium periodonticum 2_1_31 (469599.8)
Fusobacterium russii ATCC 25533 (1278306.3)
Fusobacterium sp. 3_1_33 (469603.3)
Fusobacterium sp. 7_1 (457405.3)
Fusobacterium sp. D11 (556264.3)
Fusobacterium ulcerans ATCC 49185 (469617.3)		1459
Fusobacterium varium ATCC 27725 (469618.3)		352
Gemella haemolysans ATCC 10379 (546270.5)
Gemella moribillum M424 (562982.3)
Gemella sanguinis M325 (562983.3)
Gordonia rubripertincta NBRC 101908 (1077975.4)		1246, 1247
Gordonia terrae C-6 (1316928.3)		1500, 1501
Gordonia terrae NBRC 100016 (1089454.3)		3059
Gordonibacter pamelaeae 7-10-1-b (657308.3)
Granulicatella adiacens ATCC 49175 (638301.3)	1407
Granulicatella elegans ATCC 700633 (626369.3)
Grimontia hollisae CIP 101886 (675812.3)
Haemophilus haemolyticus M19501 (1028803.3)
Haemophilus parainfluenzae T3T1 (862965.3)	138
Haemophilus sputorum CCUG 13788 (1035839.4)
Hafnia alvei ATCC 51873 (1002364.3)		114, 115, 116, 3645, 3646
Helicobacter bilis ATCC 43879 (613026.4)
Helicobacter canadensis MIT 98-5491 (Prj:30719) (537970.9)
Helicobacter cinaedi CCUG 18818 (537971.5)
Helicobacter pullorum MIT 98-5489 (537972.5)
Helicobacter pylori 26695 (85962.8)
Helicobacter winghamensis ATCC BAA-430 (556267.4)
Holdemania filiformis DSM 12042 (545696.5)
Kingella oralis ATCC 51147 (629741.3)
Klebsiella pneumoniae subsp. pneumoniae MGH 78578 (272620.9)
Klebsiella sp. 1_1_55 (469608.3)
Kocuria palustris PEL (1236550.3)
Kocuria rhizophila DC2201 (378753.5)		2156, 2157
Kytococcus sedentarius DSM 20547 (478801.5)
Lachnospiraceae bacterium 5_1_63FAA (658089.3)
Lachnospiraceae bacterium 8_1_57FAA (665951.3)
Lactobacillus acidophilus ATCC 4796 (525306.3)
Lactobacillus acidophilus NCFM (272621.13)
Lactobacillus amylolyticus DSM 11664 (585524.3)
Lactobacillus amylovorus GRL 1112 (695560.3)
Lactobacillus animalis KCTC 3501 (930942.3)
Lactobacillus antri DSM 16041 (525309.3)
Lactobacillus brevis ATCC 367 (387344.15)
Lactobacillus brevis subsp. gravesensis ATCC 27305 (525310.3)
Lactobacillus buchneri ATCC 11577 (525318.3)
Lactobacillus casei ATCC 334 (321967.11)
Lactobacillus casei BL23 (543734.4)
Lactobacillus coleohominis 101-4-CHN (575594.3)	240
Lactobacillus coryniformis subsp. coryniformis CECT 5711 (1185325.3)		1387, 1388, 1389
Lactobacillus crispatus 125-2-CHN (575595.3)
Lactobacillus curvatus CRL 705 (1074451.3)
Lactobacillus delbrueckii subsp. bulgaricus ATCC 11842 (390333.7)
Lactobacillus delbrueckii subsp. bulgaricus ATCC BAA-365 (321956.7)
Lactobacillus fermentum ATCC 14931 (525325.3)
Lactobacillus fermentum IFO 3956 (334390.5)
Lactobacillus gasseri ATCC 33323 (324831.13)
Lactobacillus gastricus PS3 (1144300.3)
Lactobacillus helveticus DPC 4571 (405566.6)
Lactobacillus helveticus DSM 20075 (585520.4)
Lactobacillus hilgardii ATCC 8290 (525327.3)
Lactobacillus iners DSM 13335 (525328.4)
Lactobacillus jensenii 1153 (440497.10)
Lactobacillus johnsonii DPC 6026 (909954.3)
Lactobacillus johnsonii NCC 533 (257314.6)
Lactobacillus mucosae LM1 (1130798.3)
Lactobacillus oris F0423 (944562.4)
Lactobacillus paracasei subsp. paracasei 8700:2 (537973.8)
Lactobacillus paracasei subsp. paracasei ATCC 25302 (525337.3)
Lactobacillus pentosus KCA1 (1136177.4)
Lactobacillus plantarum JDM1 (644042.3)
Lactobacillus plantarum WCFS1 (220668.9)
Lactobacillus plantarum subsp. plantarum ATCC 14917 (525338.3)
Lactobacillus reuteri CF48-3A (525341.3)
Lactobacillus reuteri JCM 1112 (557433.4)
Lactobacillus reuteri MM2-3 (585517.3)
Lactobacillus reuteri MM4-1A (548485.3)
Lactobacillus reuteri SD2112 (491077.3)
Lactobacillus rhamnosus GG (Prj:40637) (568703.30)
Lactobacillus rhamnosus LMS2-1 (525361.3)
Lactobacillus ruminis ATCC 25644 (525362.3)
Lactobacillus sakei subsp. sakei 23K (314315.12)
Lactobacillus salivarius ATCC 11741 (525364.3)	976
Lactobacillus salivarius UCC118 (362948.14)
Lactobacillus ultunensis DSM 16047 (525365.3)
Lactobacillus vaginalis ATCC 49540 (525366.3)
Lactococcus garvieae ATCC 49156 (420889.6)
Lactococcus raffinolactis 4877 (1215915.3)
Laribacter hongkongensis HLHK9 (557598.3)
Lautropia mirabilis ATCC 51599 (887898.3)
Leptotrichia buccalis C-1013-b (523794.5)
Leuconostoc argentinum KCTC 3773 (886872.3)
Leuconostoc gelidum JB7 (1229756.3)
Leuconostoc mesenteroides subsp. cremoris ATCC 19254 (586220.3)
Listeria grayi DSM 20601 (525367.9)
Listeria monocytogenes FSL R2-561 (393126.4)
Listeria monocytogenes Finland 1988 (393127.4)
Listeria monocytogenes J0161 (393130.8)
Listeria monocytogenes SLCC2378 (879088.3)
Listeria monocytogenes SLCC2540 (879089.3)
Listeria monocytogenes SLCC7179 (879090.3)
Listeria monocytogenes serotype 7 str. SLCC2482 (1639.166)
Listeria monocytogenes str. 4b F2365 (265669.9)
Lysinibacillus fusiformis ZB2 (1231627.3)
Lysinibacillus sphaericus C3-41 (444177.5)
Megamonas funiformis YIT 11815 (742816.3)		184
Megamonas hypermegale ART12/1 (657316.3)
Methanobrevibacter smithii ATCC 35061 (420247.6)
Methanosphaera stadtmanae DSM 3091 (339860.6)
Methylobacterium mesophilicum SR1.6/6 (908290.3)		1620, 1621
Methylobacterium populi BJ001 (441620.7)		1127, 1273
Methylobacterium radiotolerans JCM 2831 (426355.14)	229	228, 5962, 5963, 5964
Methyloversatilis universalis FAM5 (1000565.3)
Microbacterium paraoxydans 77MFTsu3.2 (1151126.3)
Micrococcus luteus NCTC 2665 (465515.4)
Micromonospora aurantiaca ATCC 27029 (644283.4)
Mitsuokella multacida DSM 20544 (500635.8)	1979, 2226
Mobiluncus curtisii ATCC 43063 (548479.6)
Moraxella catarrhalis RH4 (749219.3)	1062
Morganella morganii subsp. morganii KT (1124991.3)		1146, 1147, 1148
Mycobacterium avium subsp. avium ATCC 25291 (553481.3)
Mycobacterium fortuitum subsp. fortuitum DSM 46621 (1214102.3)
Mycobacterium gilvum PYR-GCK (350054.11)
Mycobacterium smegmatis str. MC2 155 (246196.19)		1280, 1281
Mycobacterium sp. JLS (164757.10)
Mycobacterium sp. MCS (164756.15)
Mycobacterium sp. Spyr1 (278137.3)
Mycobacterium vanbaalenii PYR-1 (350058.8)		5381, 5382
Mycoplasma hominis ATCC 23114 (347256.5)
Mycoplasma pneumoniae 309 (1112856.4)
Neisseria cinerea ATCC 14685 (546262.4)
Neisseria elongata subsp. glycolytica ATCC 29315 (546263.3)
Neisseria flavescens SK114 (596320.3)
Neisseria macacae ATCC 33926 (997348.4)
Neisseria mucosa ATCC 25996 (546266.6)
Neisseria subflava NJ9703 (546268.4)
Ochrobactrum anthropi ATCC 49188 (439375.7)	3932	480, 481
Odoribacter laneus YIT 12061 (742817.3)
Odoribacter splanchnicus DSM 20712 (709991.3)
Olsenella uli DSM 7084 (633147.4)
Oribacterium sinus F0268 (585501.3)		1666, 1667, 1668, 1669
Oxalobacter formigenes HOxBLS (556268.6)
Oxalobacter formigenes OXCC13 (556269.4)
Paenibacillus alvei DSM 29 (1206781.3)
Paenibacillus barengoltzii G22 (1235795.3)		1645, 1646, 1648
Paenibacillus daejeonensis DSM 15491 (1122917.3)		5191, 5192, 5193
Paenibacillus lactis 154 (743719.3)
Parabacteroides distasonis ATCC 8503 (435591.13)
Parabacteroides goldsteinii dnLKV18 (1235789.3)
Parabacteroides johnsonii DSM 18315 (537006.5)
Parabacteroides merdae ATCC 43184 (411477.4)
Parabacteroides sp. D13 (563193.3)
Paraprevotella clara YIT 11840 (762968.3)
Paraprevotella xylaniphila YIT 11841 (762982.3)
Parasutterella excrementihominis YIT 11859 (762966.3)
Parvimonas micra ATCC 33270 (411465.10)
Pediococcus acidilactici 7_4 (563194.3)	1794
Pediococcus acidilactici DSM 20284 (862514.3)
Pediococcus pentosaceus ATCC 25745 (278197.12)
Peptoniphilus harei ACS-146-V-Sch2b (908338.3)
Peptoniphilus indolicus ATCC 29427 (997350.3)		316, 317, 318, 1785, 1786, 1787, 2037
Peptoniphilus lacrimalis DSM 7455 (1122949.3)
Peptoniphilus timonensis JC401 (1095770.3)
Peptostreptococcus anaerobius DSM 2949 (1122950.3)		1502, 1503, 1504
Peptostreptococcus stomatis DSM 17678 (596315.3)
Phascolarctobacterium sp. YIT 12067 (626939.3)
Plesiomonas shigelloides 302-73 (1315976.3)
Porphyromonas asaccharolytica DSM 20707 (879243.3)
Porphyromonas endodontalis ATCC 35406 (553175.3)
Porphyromonas gingivalis W83 (242619.8)
Porphyromonas somerae DSM 23386 (1122975.3)
Porphyromonas uenonis 60-3 (596327.3)
Prevotella bivia DSM 20514 (868129.3)
Prevotella bryantii B14 (752555.5)
Prevotella buccae ATCC 33574 (873513.3)
Prevotella conceptionensis 9403948 (1197728.3)
Prevotella copri DSM 18205 (537011.5)
Prevotella denticola F0289 (767031.3)
Prevotella disiens FB035-09AN (866771.4)
Prevotella intermedia 17 (246198.10)
Prevotella loescheii DSM 19665 = JCM 12249 = ATCC 15930 (1122985.3)
Prevotella melaninogenica ATCC 25845 (553174.6)
Prevotella nanceiensis DSM 19126 (1122988.3)
Prevotella nigrescens ATCC 33563 (997352.4)
Prevotella oralis ATCC 33269 (873533.3)
Prevotella pallens ATCC 700821 (997353.4)
Prevotella ruminicola 23 (264731.4)
Prevotella salivae DSM 15606 (888832.3)
Prevotella stercorea DSM 18206 (1002367.3)
Prevotella timonensis CRIS 5C-B1 (679189.3)
Prevotella veroralis DSM 19559 (1122993.3)
Propionibacterium acidipropionici ATCC 4875 (1171373.8)
Propionibacterium acnes KPA171202 (267747.3)
Propionibacterium avidum 44067 (1170318.3)
Propionibacterium freudenreichii subsp. shermanii CIRM-BIA1 (754252.3)
Propionibacterium propionicum F0230a (767029.3)
Proteus penneri ATCC 35198 (471881.3)
Providencia alcalifaciens DSM 30120 (520999.6)
Providencia rettgeri DSM 1131 (521000.6)		1023
Providencia rustigianii DSM 4541 (500637.6)
Providencia stuartii ATCC 25827 (471874.6)	3345
Pseudomonas aeruginosa NCGM2.S1 (1089456.3)		2386
Pseudomonas alcaliphila 34 (1248438.3)		4791, 4792
Pseudoramibacter alactolyticus ATCC 23263 (887929.3)
Pyramidobacter piscolens W5455 (352165.3)
Ralstonia sp. 5_7_47FAA (658664.3)		3278
Rhodococcus equi ATCC 33707 (525370.3)
Rhodococcus erythropolis SK121 (596309.3)		1083, 1084, 1724, 1726
Roseburia hominis A2-183 (585394.18)
Roseburia intestinalis L1-82 (536231.5)
Roseburia inulinivorans DSM 16841 (622312.4)
Rothia aeria F0474 (1125724.3)
Rothia dentocariosa ATCC 17931 (762948.4)
Rothia mucilaginosa DY-18 (680646.3)
Ruminococcaceae bacterium D16 (552398.3)
Ruminococcus albus 7 (697329.10)
Ruminococcus bromii L2-63 (657321.5)
Ruminococcus flavefaciens FD-1 (641112.4)
Ruminococcus gnavus ATCC 29149 (411470.6)		1888, 3194, 3195, 3196
Ruminococcus lactaris ATCC 29176 (471875.6)
Ruminococcus obeum A2-162 (657314.3)		2147, 2943, 2944, 2945, 2947
Ruminococcus sp. 18P13 (213810.4)
Ruminococcus sp. 5_1_39BFAA (457412.4)		72, 73, 74, 76, 3305
Ruminococcus sp. SR1/5 (657323.3)		2455
Ruminococcus torques ATCC 27756 (411460.6)
Ruminococcus torques L2-14 (657313.3)		596, 597, 759, 760, 761, 1400
Salmonella enterica subsp. enterica serovar Typhimurium str. LT2 (99287.12)
Scardovia inopinata F0304 (641146.3)
Slackia exigua ATCC 700122 (649764.3)
Slackia piriformis YIT 12062 (742818.3)
Solobacterium moorei F0204 (706433.3)
Staphylococcus arlettae CVD059 (1212545.3)
Staphylococcus capitis QN1 (1189311.3)
Staphylococcus caprae C87 (435838.3)
Staphylococcus epidermidis ATCC 12228 (176280.10)
Staphylococcus equorum subsp. equorum Mu2 (1159488.5)
Staphylococcus haemolyticus JCSC1435 (279808.8)
Staphylococcus hominis subsp. hominis C80 (435837.3)
Staphylococcus lugdunensis HKU09-01 (698737.3)
Staphylococcus pettenkoferi VCU012 (904314.5)
Staphylococcus saprophyticus subsp. saprophyticus ATCC 15305 (342451.11)
Staphylococcus simulans ACS-120-V-Sch1 (883166.5)
Staphylococcus vitulinus F1028 (1167632.5)
Staphylococcus warneri SG1 (1194526.3)
Staphylococcus xylosus NJ (1262650.3)
Stenotrophomonas maltophilia D457 (1163399.5)
Streptococcus agalactiae A909 (205921.4)
Streptococcus anginosus 1_2_62CV (742820.3)
Streptococcus australis ATCC 700641 (888833.3)
Streptococcus constellatus subsp. constellatus SK53 (1095730.3)
Streptococcus constellatus subsp. pharyngis SK1060 = CCUG 46377 (1035184.4)
Streptococcus cristatus ATCC 51100 (889201.3)	203
Streptococcus dysgalactiae subsp. dysgalactiae ATCC 27957 (663952.3)
Streptococcus equinus ATCC 9812 (525379.3)
Streptococcus gallolyticus subsp. gallolyticus ATCC 43143 (981539.3)
Streptococcus gordonii str. Challis substr. CH1 (467705.9)
Streptococcus infantarius subsp. infantarius ATCC BAA-102 (471872.6)
Streptococcus infantis ATCC 700779 (889204.3)
Streptococcus intermedius JTH08 (591365.3)	316
Streptococcus mitis NCTC 12261 (246201.6)	554
Streptococcus mutans ATCC 25175 (1257041.3)
Streptococcus oralis Uo5 (927666.3)
Streptococcus parasanguinis ATCC 903 (888048.3)		1236
Streptococcus parauberis KCTC 11537 (936154.3)
Streptococcus peroris ATCC 700780 (888746.3)		549, 1527
Streptococcus pseudopneumoniae IS7493 (1054460.4)
Streptococcus salivarius JIM8777 (347253.5)
Streptococcus sanguinis SK36 (388919.9)	1812
Streptococcus sp. 2_1_36FAA (469609.3)
Streptococcus thermophilus LMG 18311 (264199.4)	342
Streptococcus thoraltensis DSM 12221 (1123318.3)
Streptococcus uberis 0140J (218495.5)
Streptococcus vestibularis F0396 (904306.3)
Subdoligranulum variabile DSM 15176 (411471.5)
Succinatimonas hippei YIT 12066 (762983.3)	715
Sulfolobus solfataricus P2 (273057.1)
Sutterella parvirubra YIT 11816 (762967.3)
Sutterella wadsworthensis 3_1_45B (742821.3)
Tannerella forsythia ATCC 43037 (203275.8)
Tropheryma whipplei str. Twist (203267.6)
Ureaplasma parvum serovar 1 str. ATCC 27813 (515608.4)
Ureaplasma urealyticum serovar 8 str. ATCC 27618 (626095.4)
Ureibacillus thermosphaericus str. Thermo-BF (1160707.3)
Veillonella atypica ACS-049-V-Sch6 (866776.4)
Veillonella dispar ATCC 17748 (546273.3)		1161
Veillonella parvula DSM 2008 (479436.6)	498	276, 277, 1238
Veillonella ratti ACS-216-V-Col6b (883156.3)		1138, 1139
Veillonella sp. 3_1_44 (457416.3)		659, 1508
Veillonella sp. 6_1_27 (450749.3)		649, 1520
Verminephrobacter eiseniae EF01-2 (391735.7)		5402
Vibrio furnissii NCTC 11218 (903510.3)		3240
Vibrio mimicus MB-451 (675806.3)
Vibrio parahaemolyticus RIMD 2210633 (223926.6)
Weissella cibaria KACC 11862 (911104.3)
Weissella confusa LBAE C39-2 (1127131.3)
Weissella paramesenteroides ATCC 33313 (585506.3)
Yersinia bercovieri ATCC 43970 (349968.5)
Yersinia enterocolitica subsp. enterocolitica 8081 (393305.7)
Yersinia frederiksenii ATCC 33641 (349966.5)
Yersinia kristensenii ATCC 33638 (527012.3)
Yersinia pseudotuberculosis YPIII (502800.6)
Yersinia rohdei ATCC 43380 (527004.3)
Yokenella regensburgei ATCC 43003 (1002368.3)		380, 381, 382, 2493, 2494
