# Supplementary material for: Comparative Genomic Analysis Reveals Novel Microcompartment-Associated Metabolic Pathways in the Human Gut Microbiome
Source: Front Genet. 2019 Jul 4;10:636. doi: 10.3389/fgene.2019.00636 (PMC6620236; doi:10.3389/fgene.2019.00636)
Supplement: Sequences S1 — FASTA format protein sequences for all the proteins annotated in this work. [file DataSheet_6.fasta]

>fig|903510.3.peg.311  Acetaldehyde dehydrogenase (EC 1.2.1.10) / Acetaldehyde dehydrogenase (EC 1.2.1.10), choline utilization
MMLDKDLQSIQAARELIQKAKHAQRQFAKLSQQHVDKIVAHIAAEAARHAEPLAKAAHEE
TGFGRWQDKVLKNIFASTRVHEHIRDMKTVGIIADDATNQVMEVGVPLGVITALVPSTNP
TSTIFYKTLIALKAGNAIIFSPHPNAKACSQQAIDVVKRAALEAGAPEGIVDGVTLLTMQ
ATETLMKSKDVSLILATGGEGMVRAAYASGTPTISGGPGNGPAFIERSANIAQAVSDIIT
SKTFDNGVICASEQSIIVERCIYESVHQELIRQGAYLLNETESAQLAALLLRPNGMINPA
MVGQSAVMVAQKAGFTVPAHTTVLVSPQTTVSPQNPYSREKLCPVLGLYVEEDWHTACAR
VMELLTNEGMGHTLVIHTQNDDIVREFALEKPVFRMLVNTPAALGGIGATSNLTPALTLG
CGALGGGSSSDNVGPMNLLNIRKVGYGVRSIEALRQPSPVTDIEPPHVVPTVAHPPQSIF
DDSRFCPGVSAANVTPPTALADDDRFTAPAASSHHAAKPNACHDISEAQVEQIIQHVMGR
MAS

>fig|903510.3.peg.1244  Acetaldehyde dehydrogenase (EC 1.2.1.10) / Alcohol dehydrogenase (EC 1.1.1.1)
MPVTNLAELDALVARVKAAQAEFATYSQEQVDKIFRAASLAANQARIPLAQQAVAESGMG
IVEDKVIKNHFASEYIYNKYKDEKTCGVLEEDDSMGTMTIAEPVGIICGIVPTTNPTSTA
IFKSLISLKTRNGIIFSPHPRAKHSTNDAAKLVLDAAVAAGAPKDIIGWIDEPSVELSNA
LMKHEGIALILATGGPGMVKAAYSSGKPAIGVGAGNVPVVIDETADIKRAVASVLMSKTF
DNGVVCASEQAVIVMDEVYDEVKERFATHKAHVLSKADADKVRKVLLIDGALNAKIVGQP
ATKIAEMAGVKVPADTKILVGEGIGEVSYDDEFAHEKLSPTLGMFRATSFENAVDQAVKM
VEIGGIGHTSGLYTDQDVNADRIRYFGDRLKTARILVNIPTTHGGIGDLYNFNVAPSLTL
GCGSWGGNSISENVGPKHLINKKIVAKRAENMLWHKLPKSIYFRRGSLPVALGDLEGKKR
AFLVTDRFLFNNGYADEVVSLLKAQGMEVTTFYEVEADPTLTIVKKGAEQMRSFQPDVIL
ALGGGSPMDAAKIMWVMYEHPETHFEELAMRFMDIRKRIYKFPKMGQKAELVCITTTSGT
GSEVTPFAVVTDDETGAKYPLADYELTPNMAIVDANLVMNMPKSLTAFGGYDAVVHALEA
YVSVLANEYSDGQALQALKLLKEYLPSSYANGAKDPIAREKVHNAATIAGVAFANAFLGV
CHSMAHKLGAEFHLPHGLANSLLMANVVRYNANDNPTKQTAFSQYDRPQARRRYAEVADH
LGLSKPGDRTAQKIERLLGWLEELKLALDIPASIQAAGVNEADFLAKVDELAVEAFDDQC
TGANPRYPLISELKEVLLASYYGKPFVEGETFEGTTVIKKRADQEAAKAAPKAKKDKAEA

>fig|1206781.3.peg.4970  Acetaldehyde dehydrogenase (EC 1.2.1.10) / Acetaldehyde dehydrogenase (EC 1.2.1.10), choline utilization
MPAKTFDYGTICASEQAVIVEECIRSQVIAEFERQGGYFMNQEETAKVAAKLFVKGHAMN
SRLVGRSPQVIAEAAGIQIPAGVKVLLGEQQGVGEKFPLSYEKLTTVLAFYTVQDWHEAC
DLSVGLLRNGGIGHSFSIHTQNHDMVMEFAQKPVFRILVNTGSTQGGVGASTGLAPAFTL
GCGTWGGSATSDNVGPQHLINIKRVAYGIKDCTAQTPYSVPTPQLPKQQDDALLLNLVDE
LMSILQKSGDS

>fig|1206781.3.peg.4667  Acetaldehyde dehydrogenase (EC 1.2.1.10) / Acetaldehyde dehydrogenase (EC 1.2.1.10), ethanolamine utilization
METLDKDLRSIQEVRDLIKKAKEAQAKLAVMTQEQIDGIVKAVADAGYKHREKLAKMANE
ETGFGRWQDKIIKNSFASKQVYASIKDMKTVGVLKDDKAHKVMEVAVPVGVIAGLIPSTN
PTSTVIYKALISLKAGNSIVFSPHPNALKSILETVKVISEAAAEAGCPEGAIGVMTVPTI
QGTDQLMKHNDVALILATGGTAMVKAAYSSGTPAIGVGPGNGPAFIEKSANIPLAVKRIM
DSKTFDNGTICASEQSVVVEACSKDAVIAEFKKQGAYFLSKEEAAQLGKFIMRANGTMNP
QIVGRSVAHIAKLANLDIPANARVLIAEETQVGPKVPYSREKLAPILAFYTEDSWEAACE
RCIEILHGEGAGHTMVIHSENEEIIREFALKKPVSRLLVNTPGTLGGIGATTAIAPALTL
GCGAVGGSSTSDNISPLNLLNIRRVAYGLREMEDLLEQEQPANVQDKLAGLDLGDKEELI
GMIVARILEKM

>fig|1206781.3.peg.2666  Acetaldehyde dehydrogenase (EC 1.2.1.10) / Alcohol dehydrogenase (EC 1.1.1.1)
MATKQETKPVVEKNDVTKHIQQLIDRAKKAQEAFMDMNQEQIDKVVQQMALAGLDKHMLL
AKMAVEETGRGVYEDKITKNIFATEYIHNYIKYDKTVGVIEDNPYGSYMKIAEPVGIVMG
ITPVTNPTSTTMFKALISIKTRNPIIFGFHPSAQKCSAEAARILHDAAVKYGAPEHCIQW
IEYPSMEATNALMNHPDVALILATGGAGMVRSAYSCGKPALGVGPGNVPCFIEKTADLNQ
AVTDLILSKTFDNGMICASEQSVIIEEPIYVQTKKMMTAQGCYFLSKEETGKLQAMAMKT
DTCAVNPNIVGQSAKKIAEMAGIQVPDTTKILVAELDGVGPKFPLSAEKLSPVLACYKVK
TAQDGIDRAAEIVAFGGMGHSSVIHSHDDEVIGKFADRLQTGRILVNSPSTHGAIGDLYN
TNIPSLTLGCGSYGRNSTSSNVTAVNLLNIKRVAKRTVNMQWFKVPNKIYFEKGATQYLA
KMPDISRVMIVTDPMMVKLGYVEKLEYYLRQRRNPVVIEVFSDVEPDPSTKTVERGTEMM
LSFEPDCIIALGGGSPMDAAKGMWLFYEHPDAEFDNLKQKFLDIRKRTFKYPRLGQKAKF
VAIPTTSGTGSEVTSFAVITDKEKGNTKYPLADYELTPDVAIIDPEFVYSLPKTAVADTG
MDVLTHAIEAYVSVMASDYTDGLAIKAIQLVFENLVKSHHEACPKAREKMHNASTLAGMA
FANAFLGINHSLAHKWGAQYHTAHGRTNAILMPHVIRYNAKKPTKYASFPKYDHFVADER
YAEIARILGLPCRTTEEGVNSLINAIRGLNRELGIPESFQELGFDAKDFESRVDYLADRA
FEDQCTTANPKLPLVTELADVYRNAFYGRFE

>fig|1206781.3.peg.4969  Acetaldehyde dehydrogenase (EC 1.2.1.10) / Acetaldehyde dehydrogenase (EC 1.2.1.10), choline utilization
MENYDYDLQSIQETRDLARAGKAAADVLAGYDAEQIDRIVQNMVRTAEVNAAELAALAVE
ETGFGKIEDKIFKNRLASTELYESIRDTKTIGVIREDKTNQLIEIAEPVGLLMGIIPSTN
PTSTTIFKSIIAIKARNGIIFSPHPSAKKSIMRAAELMHAAAVEAGAPEGIIGCVTKPSM
PATQELMKCDEIAMIIATGGSAMVKSAYSAGKPALGVGPGNVPAYIERTADIPKAVANII
ASKNLRLRYNLRL

>fig|226185.9.peg.835  Acetaldehyde dehydrogenase (EC 1.2.1.10) / Alcohol dehydrogenase (EC 1.1.1.1)
MVKTVKKEKTETVDVSSMIDELATKANVALKAMEDFTQEQVDHIVHQMAMAALDQHMPLA
KMAVEETGRGIYEDKAIKNMYASEYIWNNIKHDKTVGVINKDEQTGLMEIAEPVGVVCGV
TPTTNPTSTTIFKSLIALKTRNPIVFAFHPSAQKCSAEAARIVRDAAIAAGAPENCIQWI
EQPSIDATSALMNHPGIAIVLATGGAGMVKSAYSTGKPALGVGPGNVPAYIEKTAKVKRA
VNDLIVSKSFDNGMICASEQAVIVDKEIYASVKAEFEAHNVYFVKPNELQKLEDAVMNEG
KYAVNPAIVGNSAEKIAELAGISVPKGTKILVAELEGAGPEYPLSREKLSPVLAMMKSNN
AEHAFELCEAMLNLGGLGHTAVIHTEDEELQVAFGLRMKACRILVNTPSAEGGIGNIYNE
MIPSLTLGCGSYGKNSVSKNVSAINLINIKTVAKRRNNMQWFKLPPKIFFEKNSLQYLQK
MENVERVMLVCDPGMVQFGYADIVRKELQKRKNDVKIEVFSDVEPNPSTNTVYAGTKMMV
DFQPDTVIALGGGSAMDAAKGMWMFYEHPDTEFFGAKQKFLDIRKRTYKIAKPEKTQFVC
IPTTSGTGSEVTPFAVITDSETHVKYPLADYALTPDVAIVDPQFVMSVPASVTADTGMDV
LTHAIESYVSVMASDYTRGLSLQAIKLVFDHLENSVKRPDMESREKMHNASTMAGMAFAN
AFLGICHSIAHKIGGEYGIPHGRTNAILLPHIIRYNAKDPSKHAMFPKYDYFRADTDYAD
IAKFLGLKGNTTAELVEALATAVADLGKSVGIDMNLKAQGVSQETLDTTVDRMAELAYED
QCTTANPKEPLISELKQIILDAYVG

>fig|226185.9.peg.1527  Acetaldehyde dehydrogenase (EC 1.2.1.10) / Acetaldehyde dehydrogenase (EC 1.2.1.10), ethanolamine utilization
MELVDKDLRSIQETRNLIRKAKEAQQVLATFSQKQIDAIVQAVSEATFNQREKLAKMANE
ETGFGIYEDKIIKNAFASKVVYDEMKDKATVGVIHDDAAKKVTEIAVPVGVIAGLIPSTN
PTSTVIYKALISLKAANSIVFSPHPNALKSIIETVEIIQKAAIAAGAPEGCVSVIKTPTM
QATSELMKNKETNLILATGGNAMVKAAYSSGTPAIGVGPGNGPAYIERSANVPHAVKQIM
DSKTFDNGTICASEQSIIVETVNREAVKEELIKQGAYFLSPAEADKLAKFILRPNGTMNP
QIVGRSVQHIASLVGLSIPKDRRLIVAEETHVGLKYPFSREKLAPIIAFYTVENWEAACA
LSIEILKGEGAGHTMGIHTENKEVIREFGLRKPVSRLLVNTSGTLGGIGASTNLVPALTL
GCGAVGGSSTSDNIGVENLFNLRRVAYGVRDLEEIRQEFGQTSTTSVATSCETTNQEELV
NAVVAQVLARLN

>fig|879089.3.peg.1163  Acetaldehyde dehydrogenase (EC 1.2.1.10) / Acetaldehyde dehydrogenase (EC 1.2.1.10), ethanolamine utilization
MALEDKDLRSIQEVRNLIESANKAQKELAAMSQQQIDTIVKAIADAGYGAREKLAKMAHE
ETGFGIWQDKVIKNVFASKHVYNYIKDMKTIGMLKEDNEKKVMEVAVPLGVVAGLIPSTN
PTSTVIYKTLISIKAGNSIVFSPHPNALKAILETVRIISEAAEKAGCPKGAISCMTVPTI
QGTDQLMKHKDTAVILATGGSAMVKAAYSSGTPAIGVGPGNGPAFIERSANIPRAVKHIL
DSKTFDNGTICASEQSVVVERVNKEAVIAEFRKQGAHFLSDAEAVQLGKFILRPNGSMNP
AIVGKSVQHIANLAGLTVPADARVLIAEETKVGAKIPYSREKLAPILAFYTAETWQEACE
LSMDILYHEGAGHTLIIHSEDKEIIREFALKKPVSRLLVNTPGALGGIGATTNLVPALTL
GCGAVGGSSSSDNIGPENLFNIRRIATGVLELEDIRKEENQATSELPVDADALIQSLVEK
VLAELK

>fig|879089.3.peg.1715  Acetaldehyde dehydrogenase (EC 1.2.1.10) / Alcohol dehydrogenase (EC 1.1.1.1)
MAIKENAAQEVLEVQKVIDRLADNGQKALKAFESYNQEQVDNIVHAMALAGLDQHMPLAK
LAVEETGRGLYEDKCIKNIFATEYIWNNIKNNKTVGVINEDVQTGVIEIAEPVGVVAGVT
PVTNPTSTTLFKAIIAIKTRNPIIFAFHPSAQRCSSAAAKVVYDAAIAAGAPEHCIQWVE
KPSLEATKQLMNHDKVALVLATGGAGMVKSAYSTGKPALGVGPGNVPAYIDKTAKIKRSV
NDIILSKSFDQGMICASEQAVIVDKEVAKEVKAEMEANKCYFVKGAEFKKLESYVINPEK
GTLNPDVVGKSPAWIANQAGFKVPEDTKILVAEIKGVGDKYPLSHEKLSPVLAFIEAANQ
AEAFDRCEEMLVYGGLGHSAVIHSTDKEVQKAFGIRMKACRIIVNAPSAQGGIGDIYNGF
IPSLTLGCGSYGKNSVSQNVSATNLLNVKRIADRRNNMQWFKLPPKIFFEKYSTQYLQKM
EGVERVFIVTDPGMVQFKYVDVVIEHLKKRGNDVAYQVFADVEPDPSDVTVYKGAELMKD
FKPDTIIALGGGSAMDAAKGMWLFYEHPEASFFGLKQKFLDIRKRTFKYPKLGGKAKFVA
IPTTSGTGSEVTPFAVITDKENNIKYPLADYELTPDVAIVDAQYVTTVPAHITADTGMDV
LTHAIESYVSVMASDYTRGLSIRAIELVFENLRESVLTGDPDAREKMHNASALAGMAFAN
AFLGINHSLAHKIGPEFHIPHGRANAILMPHVIRYNALKPKKHALFPRYESFRADEDYAR
ISRIIGFPAATTEEGVKSLVDEIIKLGKDVGIDMSLKGQNVAKKDLDAVVDTLADRAFMD
QCTTANPKQPLVSELKEIYLEAYKGV

>fig|491074.3.peg.1946  Acetaldehyde dehydrogenase (EC 1.2.1.10) / Alcohol dehydrogenase (EC 1.1.1.1)
MNLKAQGVSQETLDTTVDRMAELAYEDQCTTANPKEPLISELKQIILDAYVG

>fig|491074.3.peg.243  Acetaldehyde dehydrogenase (EC 1.2.1.10) / Acetaldehyde dehydrogenase (EC 1.2.1.10), ethanolamine utilization
MELVDKDLRSIQETRNLIRKAKEAQQVLATFSQKQIDAIVQAVSEATFNQREKLAKMANE
ETGFGIYEDKIIKNAFASKVVYDEMKDKATVGVIHDDAAKKVTEIAVPVGVIAGLIPSTN
PTSTVIYKALISLKAANSIVFSPHPNALKSIIETVEIIQKAAIAAGAPEGCVSVIKTPTM
QATSELMKNKETNLILATGGNAMVKAAYSSGTPAIGVGPGNGPAYIERSANVPHAVKQIM
DSKTFDNGTICASEQSIIVETVNREAVKEELIKQGAYFLSPAEADKLAKFILRPNGTMNP
QIVGRSVQHIASLVGLSIPKDRRLIVAEETHVGLKYPFSREKLAPIIAFYTVENWEAACA
LSIEILKGEGAGHTMGIHTENKEVIREFGLRKPVSRLLVNTSGTLGGIGASTNLVPALTL
GCGAVGGSSTSDNIGVENLFNLRRVAYGVRDLEEIRQEFGQTSTTSVATSCETTNQEELV
NAVVAQVLARLN

>fig|644042.3.peg.288  Acetaldehyde dehydrogenase (EC 1.2.1.10) / Alcohol dehydrogenase (EC 1.1.1.1)
MLKEMEETTVSRSIDRLVLNASLAANRLEVMDQSQVDQAVAAMARAAHAARGMLAAMAVE
ETGRGNYRDKVAKNDFAAKNVYNYIKDDKTVGIINDDPVSGVMKVAEPVGIIAGVTPVTN
PTSTVIFNAMLALKTRNPIIFGFHPFAQKSCVETGRIIRDAAIAAGAPKDWIQWIKTPSL
EATNTLMNHPGVATIIATGGAGMVKTAYSTGKPALGVGPGNVPCFIEQTADIQQAVSDVV
TSKSFDNGMICASESNLIVADQIYDQVKRELSHNGVYFVGTENFKALEATVMNLDKQAVD
PKVAGQTPWQIAQWAGFDVPSDTKVLAVELPSIGGDQVLSREKLSPVLAVVHAKDTEAGF
NLMKRSLALGGLGHTAALHTTDEAVMNKFALEMTACRALINVPSSQGAIGYKYDNVAPSL
TLGCGTWGHNSISHNLEDWDLLNIKTVAKRLTKIR

>fig|644042.3.peg.2954  Acetaldehyde dehydrogenase (EC 1.2.1.10) / Alcohol dehydrogenase (EC 1.1.1.1)
MIKTEKNQTSKVTDEVDQLVQRSKKALAILKSYTQAQIDDLCEKVAVAALDNHMKLAKLA
VEETGRGVVEDKAIKNIYASEYIWNSMRHDKTVGVIKEDDEEQLMEIAEPVGIVAGVTPV
TNPTSTTVFKTLISLKGRNTIVFGFHPQAQKCSSAAADVMREAIKAAGGPADAVLYIEHP
SIEATDALMHHTDVATILATGGPSMVTAAYSSGKPALGVGPGNGPTYVEKTADIKQAVND
IVLSKTFDNGMICASENSAIIDKEIYAEVKAEFIRLGCYYVKPKDVQALSDAVIDPNRHT
VRGPVAGKTAYQIAQMAGLKDVAKDCRVLIAEINGVGIKYPLSGEKLSPVLTVYKADSHE
AAFKRANELLHYGGLGHTAGIHTTDDALVKEFGLQMPACRILVNTPSSVGGLGNIYNNMA
PSLTLGTGSYGGNSISHNVTDMDLINIKTVAKRRNNMQWVKMPPKVYFERNSVRYLEHMA
GIKKVFLVCDPGMVEFGYADRVTAVLNKRTDPVDIDIFSEVEPNPSTDTVYKGVARMKAF
KPDTIIALGGGSAMDAAKGMWLFYEHPEASFLGAKQKFLDIRKRTYKVPVSEKVTYIGIP
TTSGTGSEVTPYAVITDSKTHVKYPITDYAMQPDIAIVDPQFVETVPKRTTAWTGLDVIT
HATEAYVSTMASDFTRGWSIQALQLAFKYLKASYDGDKMAREKMHNASTLAGMAFANAFL
GINHSIAHKLGGEFNLPHGLAIAITYPQVVRYNAEIPTKLAMWPKYNHNTALADYANIAR
ALGLPGKTDEELKESLVKAYIDLAHSMDVTLSLKANRVEKKHFDATVDELAELAYEDQCT
TANPREPLISELKAIIEREWDGQGTEK

>fig|1136177.4.peg.1971  Acetaldehyde dehydrogenase (EC 1.2.1.10) / Alcohol dehydrogenase (EC 1.1.1.1)
MLKEIDEHTTVSQSIDRLVLNASLAATRLEVMNQEQVDQAVAAMARAAHAARGMLAAMAV
EETGRGNYRDKVAKNDFAAKHIYDYIKDDKTVGIINDDPVSGVMKVAEPVGIIAGVTPVT
NPTSTVIFNAMLALKTRNPIIFGFHPFAQKSCVETGKIIRDAAVAAGAPKDWIQWIKTPS
LEATNTLMNHPGVATIIATGGAGMVKTAYSTGKPALGVGPGNVPCFIEQTADVHQAVSDV
VTSKSFDNGMICASESNLIVADQIYDQVKTELSQQGVYFVGPDNFKALEATVMNLDKQAV
DPKVAGQTPWQIAQWAGFDVPTDTKVLAVELPGIGGDQVLSREKLSPVLAVVHAKDTETG
FNLMKRSLSLGGLGHTAVLHTTDEAVMNKFALEMTACRALINVPSSQGAIGYKYDNVAPS
LTLGCGTWGHNSISHNLEDWDLLNIKTVAKRLAKIR

>fig|1136177.4.peg.3064  Acetaldehyde dehydrogenase (EC 1.2.1.10) / Alcohol dehydrogenase (EC 1.1.1.1)
MIKTEKNQTTKVTDEVDQLVQRSKKALAVLKSYTQEQIDDLCEKVAVAALDNHMKLAKLA
VEETGRGVVEDKAIKNIYASEYIWNSMRHDKTVGVIKEDDEEQLMEIAEPVGIVAGVTPV
TNPTSTTVFKTLISLKGRNTIVFGFHPQAQKCSSAAADVMREAIKAAGGPADAVLYIEHP
SIEATDALMHHTDVATILATGGPSMVTAAYSSGKPALGVGPGNGPTYVEKTADIKQAVND
IVLSKTFDNGMICASENSAIIDKEIYAEVKAEFIRLGCYYVKPKDVQALSDAVIDPNRHT
VRGPVAGKTAYEIAQMAGLKDVAKDCRVLIAEINGVGVKYPLSGEKLSPVLTVYKADSHE
AAFKRADELLHYGGLGHTAGIHTTDDDLVKEFGLQMPACRILVNTPSSVGGLGNIYNNME
PSLTLGTGSYGGNSISHNVTDMDLINIKTVAKRRNNMQWVKMPPKVYFERNSVRYLEHMA
GIKKVFLVCDPGMVEFGYADRVTAVLNKRTDPVDIDIFSEVEPNPSTDTVYKGVARMKAF
KPDTIIALGGGSAMDAAKGMWLFYEHPEASFLGAKQKFLDIRKRTYKVPVSEKVTYIGIP
TTSGTGSEVTPYAVITDSKTHVKYPITDYAMQPDIAIVDPQFVETVPKRTTAWTGLDVIT
HATEAYVSTMASDYTRGWSIEALQLAFKYLKASYDGDKKAREKMHNASTLAGMAFANAFL
GINHSIAHKLGGEFNLPHGLAIAITYPQVVRYNAEIPTKLAMWPKYNHNTALADYANIAR
ALGLPGKTDEELKESLVKAYIDLAHSMDVTLSLKANRVEKKHFDATVDELAELAYEDQCT
TANPREPLISELKAIIEREWDGQGTEK

>fig|657323.3.peg.2054  Acetaldehyde dehydrogenase (EC 1.2.1.10) / Alcohol dehydrogenase (EC 1.1.1.1)
MAKKETIPTIIDTPEALTAKMAAMKEAQKIFATYTQEQVDKIFKAAATAADKMRIPLAKM
AVEETGMGIMEDKVIKNHYAAEYVYNAYKNTQTCGVVEEDKAYGLKKILEPVGLIAAVIP
TTNPTSTAIYKSLISLKTRNAIIISPHPRAKKSTIEAAKVVLEAAVAAGAPEGIIGWIDI
PSLDLTNMVMQNADIILATGGPGMVKAAYSSGKPAVGVGPGNTPAIIDDSADIRLAVNSI
IHSKTFDNGMICASEQSVTVLESIYKEVKEEFLYRGCYFLKKDEIEKVRKTILINGALNA
KIVGQKAATIAEMAGVTVPAETKILIGEVESVDISEEFAHEKLSPVLAMYKAKNFDDAVA
KAAQLVADGGYGHTSSLYINVNETEKMDKFEATMKTCRILINTPSSQGGIGDLYNFKLAP
SLTLGCGSWGGNSVSENVGVKHLLNTKTVAERRENMLWMRTPEKVYFKKGCMPVALDELG
TVMGKKRCFIVTDSFLYKNGYTKPIEDKLDQMGIVHTCFSDVAPDPSLASAKAGAKAMTA
FEPDCIIALGGGSAMDAGKVMWMLYENPDADFSDMSMDFMDIRKRVYTFPKMGKKAYFVA
IPTSSGTGSEVTPFAIITDQDTGVKWPLADYELLPDMAIVDTNNMMSAPKGLTRASGIDV
MTHAIEAYVSMMASDYTDGLALKAIKLVFEYLPRAYKDGNDVEARDHMANASCMAGLAFA
NAFLGVNHSLAHKLGAFHHLPHGIANAVVLLDVMRYNSAEVPTKMGTFPQYQYPKTLARY
AEIGRSVGLTGKNDAEVFEKLLAKLDELMRTIEILPTIRDYGVDEKYFLETLDEMSEQAF
NDQCTGANPRYPLVSELKDIYLKAYYGEMPNKEKKKAK

>fig|537013.3.peg.223  Acetaldehyde dehydrogenase (EC 1.2.1.10) / Alcohol dehydrogenase (EC 1.1.1.1)
MARFTLPRDLYYGPGAIDELKNLKGHKKAIIVTGGSSMKRGGFLQKVEDVLHSVDIETQL
FEGVEPDPSIETVFKGAKAMQEFEPDIIVSIGGGSPIDAAKAMWVFYEYPDKTFEDIKDP
FTMPKLRTKAIFVAIPSTSGTATEVTAFSVITDYSNNVKYPLADFEITPDVAILDTDIPL
TMPKKLTAHTGMDALTHAIEAYVATARSPFSDPLALQAISDIYDSLVDSYNGSEEARGKM
HMAQCLAGMAFSNALLGIAHSIAHKTGAEFDIPHGCCNAILLPFVIQYNSKVCMERYAQI
ARYLGLPGYTDKQLTDSLVASIKELNKKLDIKQTYTENGVTKEHLEQKIDFIAEQAVGDP
CTASNPRPIDVENMKKVITCAFTGEDVTF

>fig|205913.11.peg.1747  Acetaldehyde dehydrogenase (EC 1.2.1.10) / Alcohol dehydrogenase (EC 1.1.1.1)
MAEAKKKVEATKPTPEEKQAAAEAEVDALVARAKKALVEFENLDQKQVDRIVAKASIAAL
NKHLVLAKMAVDETGRGLVEDKATKNIFACEHVTNYLAGQKTVGIIREDDVMGIDEVAEP
VGVVAGVTPVTNPTSTAIFKSLIALKTRCPIVFGFHPGAQKCSVEAAKIVRDAAIEAGAP
ENCIQWIEHPSIQATGALMQHPGVATILATGGPGMVKAAYSSGKPALGVGAGNAPAYVDS
DVDIVRAANDLVLSKHFDYGMICATEQAIIAHKDVYDQLIKELKVRKAYFVNAEEKAKLE
QYMFGCTAGSGVKPVLNSAVPGKSPQFIAKAAGFEIPADATILAAECKEVSDDEPLTHEK
LAPVQAVLKADNKEQAFEMCEKMLKLGAGHTAAIHTNNQELVREYGVRMHACRIIWNQPS
SLGGIGDIYNAIAPSLTLGCGSYGGNSVSGNVQAVNLVNIKRIARRNNNMQWFKIPAKTY
FEPNAIKYLRDMYGIEKAVIVCDKVMEQLGIVDKIIDQLRARSNRVTFRIIDYVEPEPSV
ETVEKGAEMMREEFEPDTIIAVGGGSPMDASKIMWLLYEHPEIAFSDVREKFFDIRKRAF
KIPPLGKKAKLVCIPTSSGTGSEVTPFAVITDHKTGYKYPITDYALTPSVAIVDPVLART
QPRKLASDAGFDALTHSMEAYVSVYANDFTDGMALHAAKLIWDNLAESVNGEPGLAKTNA
QEKMHNAATMAGMAFGSAFLGMCHGMAHTIGALCHIAHGRTNSILLPYVIRYNGQIPEEP
TSWPKYNKYIAPERYQDIARNLGIDTGKTPAEAVENLAKAVEDYRDNKLGMNKSFQDCGV
DEDYFWSVLDQIGMRAYEDQCTPANPRIPLINDMKDIAVGAYYGVSQAEGHKLRIEREGE
AATEEASER

>fig|1203606.4.peg.1176  Acetaldehyde dehydrogenase (EC 1.2.1.10) / Acetaldehyde dehydrogenase (EC 1.2.1.10), ethanolamine utilization
MQLYDKDLLSMQEVRELVGAAKKAQQELAEKTQAEVDRIVRSIADAGVRNARRLAQMAHE
DTGFGIVDDKVIKNVFASRGVYEYIKDLKTIGELERDEEKKLRVIAVPVGVIAGLIPSTN
PTSTALFKAEIAIKSGNAIVFSPHPSALRCISETVKVIRQAIAEAGANENLVSCISIPTM
QATDNLMKHPDVAMILATGGSAMVRAAYSSGTPAIGVGPGNGPAYIERTADIPLAVKRII
DSKTFDNGTICASEQSVICDADMRPAIQAEMEKQGAYFLNPEERAKLGKFILRANGTMNP
EIVGRSVQTIAELAGLDVPASARVLVADEDGVGRGHPYSNEKLGPILAFYTGTDYKDVCD
ICSTILHYEGKGHSFSMHTKDEKIVDYFAKRIPCSRMMVNTPSALGGIGASTGLMPSLTL
GCGAIGGSATSENVGPLNLLNRRYVAYGQCELEDIRKNVPDCSDGICKVNPAPEMMDPKM
VDEIVARIIARLQTVN

>fig|1203606.4.peg.2931  Acetaldehyde dehydrogenase (EC 1.2.1.10) / Alcohol dehydrogenase (EC 1.1.1.1)
MSRFTLPRDLYHGENALEALKTLTGKRAVVVVGGGSMKRFGFLDKVEAYLKEAGMEVKLF
EGVEPDPSVETVMKGAAVMREFQPDWIVSIGGGSPIDAAKAMWAFYEYPDVTFEDLCIPF
NFPTLRTKAKFCAIPSTSGTATEVTAFSVITDYEKGIKYPLADFNITPDVAIVDPSLAET
MPKKLTAHTGMDAMTHAIEAYVSTLHCDYTDPLALHAIEMISADLIPSYNGDMAARARMH
NAQCLAGMAFSNALLGIVHSMAHKTGAAYTGGHIVHGCANAMYLPKVIRFNAKEPAAAER
YAKIAKFLGLAGTTTDELVDALIAHIQEMNRALDIPTCIKDYEGGIIDEQEFLDKLPSVA
ELAVGDACTGSNPRSIDPEQMAKLLKCCFYDTEVDF

>fig|909954.3.peg.1594  Acetaldehyde dehydrogenase (EC 1.2.1.10) / Alcohol dehydrogenase (EC 1.1.1.1)
MVQDKKATKEEKAIDVNKMIDGYVEKAHIALDEMANFDQEQVDKICEAIASAGEQNSYLL
AKMAVEETGRGVVEDKTIKNMFASENIWNSLRHEKTVGVIEEDKEKQLVKIAEPKGVIAG
VTPVTNPTSTVIFKAMLALKTRNAIIFGFHPQAQKSCVKTGEIIREAAIKAGAPKDAIQW
IEYPSLEATSTLMNHPNVQTILATGGPGMVKSAYSSGKPAIGVGPGNGPSYIEKTANIPE
SVYDIVLSKTFDNGMICSSENSVVVDEDIYNEVKDEFKSWNCYFLKPDEIKKFEEKFIDP
KRGTVAGPVAGRSAYQIAKLCGVDVPEDTKVIIAEYKGVGKKYPLSAEKLSPVFTMYKAK
GHEDAYKICTDLLNYGGRGHTAGVHSQDEKVIDEFSMKMDACRILVNSPASVGGVGDLYN
NMLPSLTLGTGSYGANTFSHNIGARDLLNIKTVAKRRDNMQWIKVPKKTYFEHNAANYLK
HMPDVERFFIVTDEGVASKYINEITDIISQRRGKKSYEVFQAVTKDPDTDIIADGVHRMN
IFKPDVVIAIGGGSVMDAAKAMRLFYENPDMSFEDAYSKFLDIRKRTVRFPKYNAIQLVC
IPTTSGTGSEVSPFSIIKDAKTGIKHTLCDYSLNPDVAIVDDQFVETMPKELIARSGFEA
LAHAVESYVSTMATDFTRGWSMEAIKLIFENLEKSYNGDQNARSRMHNAATLAGMAYANA
FLGVGHAIAHTESSEFGIPSGLSDAIAMPYVIRFNSKKPRKLAMRPHYSIFRADKDYAEI
ARSLGLKENSDQELIDALIKKVVELGHAVGMKLSLKANGISEADFNNKVENMAVEAYGDQ
NVVTNPSTLLISEIKNLMKETYTGKGIEA

>fig|469595.3.peg.135  Acetaldehyde dehydrogenase (EC 1.2.1.10) / Alcohol dehydrogenase (EC 1.1.1.1)
MAVTNVAELNALVERVKKAQREYASFTQEQVDKIFRAAALAAADARIPLAKMAVAESGMG
IVEDKVIKNHFASEYIYNAYKDEKTCGVLSEDDTFGTITIAEPIGIICGIVPTTNPTSTA
IFKSLISLKTRNAIIFSPHPRAKDATNKAADIVLQAAIAAGAPKDLIGWIDQPSVELSNA
LMHHPDINLILATGGPGMVKAAYSSGKPAIGVGAGNTPVVIDETADIKRAVASVLMSKTF
DNGVICASEQSVVVVDSVYDAVRERFATHGGYMLQGKELKAVQDVILKNGALNAAIVGQP
AYKIAELAGFSVPETTKILIGEVKVVDESEPFAHEKLSPTLAMYRAKDFEDAVIKAEKLV
AMGGIGHTSCLYTDQDNQPERVAYFGQMMKTARILINTPASQGGIGDLYNFKLAPSLTLG
CGSWGGNSISENVGPKHLINKKTVAKRAENMLWHKLPKSIYFRRGSLPIALDEVITDGHK
RALIVTDRFLFNNGYADQITSVLKAAGVETEVFFEVEADPTLTVVRKGAELANSFKPDVI
IALGGGSPMDAAKIMWVMYEHPETHFEELALRFMDIRKRIYKFPKMGVKAKMVAVTTTSG
TGSEVTPFAVVTDDATGQKYPLADYALTPDMAIVDANLVMDMPKSLCAFGGLDAVTHALE
AYVSVLASEFSDGQALQALKLLKENLPASYHEGSKNPVARERVHSAATIAGIAFANAFLG
VCHSMAHKLGSQFHIPHGLANALLISNVIRYNANDNPTKQTAFSQYDRPQARRRYAEIAD
HLGLSAPGDRTAAKIQKLLGWLEEIKAELGIPKSIREAGVQEADFLAHVDKLSEDAFDDQ
CTGANPRYPLISELKQILLDTYYGREYSEGQTAAKTEAVAAPKAEKKAKKSA

>fig|457421.5.peg.2259  Acetaldehyde dehydrogenase (EC 1.2.1.10) / Acetaldehyde dehydrogenase (EC 1.2.1.10), choline utilization
MENFDYDLRSIQEARDLARRGEAAAKKMAGYTSEQIDRILQNMVRTAEEHAACLARMAVE
ETGFGKVLDKTYKNHAASTLLYQDIKDMKTVGIISEDTVRGTMDVAEPVGLIMGIVPSTN
PTSTAIYKSMIAIKSGNAIVFSPHPSAAKCTLKAAQLMCQAAVEAGAPADVIGCISMPTM
GATNELMHCSEVSVIIATGGPGMVKAAYSAGKPAIGVGAGNSPAYIERTADVSHAVRTIM
ASKTFDNGTICASEQSIICEECNHDEVVAELKAQGGYFMTKEETEKVCGLLFKNGHAMNA
RFVGRSPQAIAKGAGITIPEGTRVLIGEQEGVGEGYPLSYEKLTTVLGFYTVKDWKEACQ
LSIDLLQNGIGHTMSLHTQDREMVLKFAAKPASRILVNTGGSQGGTGISTGLNIAFTLGC
GTCGGSSVSENVSPMQLINIKKVAYGLKDCTTLMEDDKTFHPGMAVTDQPAGSIPAQAAS
ACGPCRGNLSPAAIVAAYDARNTDRAADTTEAAKAIPGENEKLAALVRQLITTMKDQKDA

>fig|457421.5.peg.3958  Acetaldehyde dehydrogenase (EC 1.2.1.10) / Alcohol dehydrogenase (EC 1.1.1.1)
MQPQCITNTRKNEGKMEEKEMAKKIEQVVPEIIDSVDGLNAKMNAMREAQKIFATYTQEQ
VDKIFFAAASAADKMRLPLAKMAVEETGMGIVEDKVIKNNYAAEYIYNAYKDTKTVGVIE
EDKEYGIKKIAEPIGLIAAVIPTTNPTSTAIFKTLIALKTRNAIIISPHPRAKGCTIAAA
KIVLDAAVKAGAPEGIIGWIDVPSLELTNEVMRDADLILATGGPGMVKAAYSSGKPALGV
GAGNTPVIIDETAEIKMAVNSIIHSKTFDNGMICASEQSVTVLESIYNEVRKEFEYRGCY
FLKPGEIEKVRKTILVNGALNAKIVGQKAVTIAKLAGVEVPEDTKILIGEVESVDISEEF
AHEKLSPVLAMYKAKTFDEALDKAERLVADGGYGHTASLYVNVNEEEKIMKHALRMKTCR
IVINTPSSHGGIGDLYNFKLAPSLTLGCGSWGGNSVSENVGVKHLLNIKTVAERRENMLW
FRAPEKVYFKKGCLPVALNELKDVMGKKRAFIVTDSFLYKNGYTHVITDRLNDMGLTYTV
FSDVQPDPTLANAQAGAKLMRDFEPDVIIAMGGGSAMDAAKIMWVLYEHPEVDFMDMAMR
FIDIRKRVYTFPKMGEKAYFIAVPTSSGTGSEVTPFAVITDQETGIKYPLADYALLPNMA
IVDTDNMMSQPRGLTSASGVDVLTHALEAYASVMATDYTDGLALKAMKNVFDYLPTAYNE
PTNVEARQKMADASCMAGMAFANAFLGVCHSMAHKLGAFHHLPHGVANALLISLVIDFNA
AENPRKMGTFSQYQYPHTQARYAECARFCGIQAKDDAEAVKKLIEKTEELKKAVGIKSCI
KDYGIDEKDFLDRLDDMVEQAFDDQCTGANPRYPLMSEIKEMYLKAYYGK

>fig|457421.5.peg.3441  Acetaldehyde dehydrogenase (EC 1.2.1.10) / Alcohol dehydrogenase (EC 1.1.1.1)
MRFTLPRDLYHGKDAIEALKTLTGKKAFVVVGGGSMKRFGFLDKVVDYLKEAGMEVELFE
GVEPDPSVETVMKGAKAMEVFQPDWIVAMGGGSPIDAAKAMWAFYEYPDTSFDDLIIPFN
FPTLRTKAKFCAIPSTSGTATEVTAFSVITDYSKGIKYPLADFNITPDVAIVDPALAETM
PKKLTAHTGMDAMTHAIEAYVSTLNCEYTDPLALHAIEMINGYLIPSYNGDMEARDKMHD
AQCLAGMAFSNALLGIVHSMAHKTGAAYSGGHIVHGCANAMYLPKVIKYNSKEPEAAARY
AKIARFINLEGNTDEELTDALIARIREMNKALDIPTCIRDYEGGIIDEKEFMDKLPTVAE
LAVGDACTGSNPRAITPAEMEKLLKCCFYDEEVTF

>fig|457421.5.peg.2271  Acetaldehyde dehydrogenase (EC 1.2.1.10) / Acetaldehyde dehydrogenase (EC 1.2.1.10), choline utilization
MKFIDKDLLSVQEARILMEHAGEAKTALALYTQEKLDRCLWAMLEAIRGCLKELAVESAE
ETGYGNWQDKYRKNCLVWNQMSQSLKGMRCVGLVEENPGSKTAKIGVPLGIIAALVPATS
PVSTTLFLAAISVKSGNAVVFAPHPRAGRTVQKTVKLLAMAAEAAGLPQGAVSCLGTVGK
EGTAALMGHPLTSLVINTGVPGLLKACRESGKPLICGGIGPSPVFIERTADVKRAVGYII
ASRSFDCGTLAAAEQYVVADRQAAAEAKREMLSQGAYFMNEEEEARLIGLLGPNGSRETE
YMGKTAVWLAQKAGFPVPEDTKVLVSQQTYITDFNPYSGALLCPVLVFYIEDDWMYACEK
CMELLVNESCGHTLVIHSENEDVIRQFMLKKPVGRILVNTPAAFGAMGVTTDLFPSMTLG
GLTAGLGITSDNVSPMNLVYMRNAAWGVREIPGPEAFDDGGTGRMEAVRAGADMSADQNA
AAVRDENRKEDTLDVAGLLKAVLRHLED

>fig|742820.3.peg.1758  Acetaldehyde dehydrogenase (EC 1.2.1.10) / Alcohol dehydrogenase (EC 1.1.1.1)
MADKKTLTPEEKKLAAEKHVDELVQKGLIALEEMRKLNQEQVDYIVAKASVAALDAHGIL
AEHAVKETGRGVFEDKATKNLFACEHVVNNMRGVKTVGVIEDNPITGLTKIAEPVGVICG
VTPTTNPTSTAIFKSLISLKTRNPIVFAFHPSAQESSAHAAQIVRDAAIAAGAPENCVQW
ITQPSMEATTALMNHEGIATILATGGNAMVKAAYSCGKPALGVGAGNVPAYVEKSANIRQ
AAHDIVMSKSFDNGMVCASEQAVIIDKEIYDEFVEEFKSYHTYFVNKKEKALLEEFCFGA
KANSKNCAGAKLNPNIVGKSAVWIAEQAGFTVPEDTNILAAECKEVGEKEPLTREKLSPV
IAVLKSEDTEDGLKKARQMVEFNGLGHSAAIHTKDETLAKRFGTEIKAMRIIWNSPSTFG
GIGDVYNAFIPSLTLGCGSYGHNSVGDNVSAINLLNIKKVGKRRNNMQWFKVPSKIYFER
NSIQYLQTCEGIERVMIVTDKSIEKLGFVQRVIDQLNLRKNKVTIQVFSDVEPDPDITTV
RRGVEVMRSFEPDTIIALGGGSPMDAAKGMWMFYEQPDVDFGDLVQKFMDIRKRAFKFPS
LGKKAQYIGIPTTSGTGSEVTPFAVISDKANNRKYPITDYALTPTIAIVDPALVESVPAF
IAADTGMDVLTHATEAYTSNFANDYTDGIALQTIKLVFKYLEKSVKTADPEAREKMHNAS
TMAGMAFANAFLGMSHSMAHKIGAVHHTIHGRTNAILLPYVIRYNGTRPSKTTTWPKYNY
WKADEKFQDIARMLGLPCSTPEEAVEAYAKAVYDLGVAVGIKMNFKDQGIDEKTWKDSLH
DIAVLAYEDQCSPANPRLPIVTDMEEIMADAYYGYAERPGRRK

>fig|568816.4.peg.1015  Acetaldehyde dehydrogenase (EC 1.2.1.10) / Alcohol dehydrogenase (EC 1.1.1.1)
MQRFTLPRDIYHGYGSMEILKNLTGKRAIICTGGGSSRRNGSLGKAEAYLKEAGMEVKIY
EGIESDPSVETVLKGAKVMQEFGPDWIIAIGGGSPIDAAKAMWIKYEYPSITFDEMRKVF
GLPKLRRKAHFIAISSTSGTATEVTSFSIITDYKSGIKYPIADFEITPDMAIIDPELTHG
MPPKLVAHTGMDAFTHAVEAYVSTAHCEFTDALAIHAIEMIQKYLIPSYQGNMEARDKMH
DAQCLAGMAFSNALLGIVHSMAHKTGAAFADYGAHLIHGAANAMYLPKVIQFNAKEEATK
KRYAIICDYMKLGGTTDEEKVHLLIDWIRNTQKELRIPRAIRFYGKDALPTEQGFIPEAV
FEERLPQIAKDALLDACTSSNPRKPTESEMKKLLQACYYDRDIDF

>fig|568816.4.peg.42  Acetaldehyde dehydrogenase (EC 1.2.1.10) / Alcohol dehydrogenase (EC 1.1.1.1)
MAKEVTPEQIAQIDEMVARAHTALDIIATYDQQRVDRLCQAVAAAVCDMKVWAPICDEAV
DETSLGDKVTKRNKRNKIKLILRDCLRQPSVGIIEENPAKGLVKYAKPAGVIASLVPTTN
PCLTPAGQIVYAIKARDVMICSPHPRAKVVTNKIIDIIRATLVREGAPADIIQGIKDPSI
NLTKVLMERCDLVIATGGRPMVKSAYSSGTPAYGSGAGNATVIIDDTCNTPERQKEAAEN
TRISKTSDFGSGCSCDGNLVIHESIYDDFVKALVAEGAYLANEEEAEKLKKVMWDETGHR
LPNTVAISPQKLALAAGFEIPEDRKFIAVTGGGINDIGKEHFFSSEKLTTLLALFKYEGE
FENALTMMQALFNVGGKGHSCGIYSFSDDHIHRLGMAAPVSRIMVRQPNNRGNAGSAWNG
MPPTSSMGCGTWGGNIVSENITLKHYMNTTWVARPIAKDMPSNEELFGDFFKPGMDEE

>fig|469607.3.peg.81  Acetaldehyde dehydrogenase (EC 1.2.1.10) / Acetaldehyde dehydrogenase (EC 1.2.1.10), ethanolamine utilization
MDKDLLSIQQVRDLIKSAKVAQKLYSTFTQEQIDKVIYAIVQEMRNHYVDLAKKAHEETG
FGKCEDKVIKNRFANEFVYDYIKDMKTVGVLKETDTITEIGVPMGIVAALTPSTNPTSTA
IYKTLISLKAGNAIIVSPHPNAKDCVIDTVKLMQKAAYAAGAPVGLIGVIEIPTMEGTNE
LMKSKDTSIILATGGEAMVRAAYSSGRPAIGVGPGNGPAFIEKSANVKEAVRKIVESKTF
DNGVICASEQSVIVEPCNKEAVMEEFRKQGGYFLSKEESEKLGRFILRANGTMNPQIVGK
DAQTLAKLSGLNIPSNVKLLLSEQSTVSKSNPYSREKLTTILAFYVEDNPEKACERAIEL
LENEGKGHTLIIHSENKDIIREFALKKPVSRMLVNVGGSLGGVGATTDLAPAFTLGCGAV
GGSSTSDNITPMNLINIRRVAVGVRELSDLKKDTNTSSNLDVTNSEVEDMIRRIIAEYRK

>fig|428126.7.peg.1533  Acetaldehyde dehydrogenase (EC 1.2.1.10) / Alcohol dehydrogenase (EC 1.1.1.1)
MAEKKAVNKVVEPTNEEIDAYVDQLVSKAQVALSKFEEFTQEQVDYIVAKCSVAGLDAHG
TLAEAAINETGRGVFEDKAVKNLFACEYVTSNLRHLKTVGIINEDPLLGITEIAEPVGVV
CGIVPTTNPTSTVIFKSLICLKTRNPIIFSFHPSAHACSVMAAVVIRDAAVAAGAPEDCI
QWLDMKSMYATTALMKHPGVATILATGGNAMVSAAYSCGKPALGVGAGNVPAYVEKTCVL
PRAVNDIVLSKSFDNGMICASEQAAIVDHEIYDDFMKEIKRFKVYFVNKDEKAKLEQFMF
GAAAYSDNVNAAKLNPNVVGKPATWIAEQAGIKVPEDTQIICAECAEVGPNEPLTREKLS
PVLAILKASSTEDGILKSTQMVEFNGLGHSAAIHTEDHELSKRFGHACKAIRIIENAPST
FGGIGSVYNAFIPSLTLGCGSYGHNSVSNNVSAINLINIKRIGRRNNNMQWVKLPPKIYF
ERNSIKYLRDMKEMDKAMIVTDRGMYNLGYVEKIEDVIRRRRNKVDLELFFDVEPDPSID
TVEKGVELMRNFEPDVIIALGGGSSMDAAKVMWLMYEHPEVNFDDIKQKFMDIRKRAFKF
PELGKKARLICIPTTSGTGSEVTPFAVITDKRANKKYPLTDYALTPTVAIVDPELAMTMP
ASIAADTGIDVLTHAVEAYVSILASDFTDGWAKQAVKLVFDYLEESVTKGTPIAREKMHN
AASIAGMAFANAFLGMNHSLAHKIGGEFHVPHGRTNGILLPHVIKYNGTIPTKLNIWPKI
ENYKADVKYMELAQLIGLKPKTPAEGVQMFADACEELCHKVGLASNFESQGIDKKEWDAA
IHRMAMNAYEDQCTPANPRMPMVHDMEAILRTTWDYKNKFDK

>fig|428126.7.peg.1865  Acetaldehyde dehydrogenase (EC 1.2.1.10) / Alcohol dehydrogenase (EC 1.1.1.1)
MQRFTLPRDLYHGKGALEALKDFEGKKAIVCVGGGSMKRNGFLDRTVNYLKEAGMEVELF
EGIEPDPSVETVMKGAAVMEKFQPDWIVAMGGGSPIDAAKAMWIKYEYPEITFEEMCKVF
GIPKLRKKARFCAIPSTSGTATEVTAFSIITDYQKGIKYPIADFEITPDVAIVDPDLAET
MPVKLVAHTGMDAMTHAIEAYVSTANCNYTDPLAIHAIEMIQANLVKSYNGDMACRDDMH
DAQCLAGQAFSNALLGIVHSMAHKTGAAFVDQGGHIIHGAANAMYLPKVIAFNAKDETAK
KRYGVIADYMHLGGNNDDEKVELLIAYLRKMNDDLNIPHSINHYGADGLPAETGFVPEDV
FLQRVEEIAANAIDDACTGSNPRIPTQEEMVKLLKACYYDSEVDF

>fig|457396.3.peg.1781  Acetaldehyde dehydrogenase (EC 1.2.1.10) / Alcohol dehydrogenase (EC 1.1.1.1)
MAVTNAKELTQRIKELREAQRVFATYTQEQVDEIFRQAAMAANDNRIKLAKMAVAETGMG
IVEDKVIKNHFAAEYIYNQYKDMKTCGVLEEDKTFGITKVAEPIGVISAIVPTTNPTSTA
IFKTLIALKTRNAIIISPHPRAKKATIEAARIVLEAAVKAGAPEGIIGWIDEPSVELSQN
VMRESDIILATGGPAMVKAAYSSGRPALGVGAGNTPAIIDETAHIKMAVNSILLSKTFDN
GVICASEQSLVVLDQVYDEVKNELSDRGAYILKGEEVDKVRKIILNEKGGLNANIVGQSA
YKIAEMAGVNVPTTAKVLVGEVESVELEEPFSHEKLSPILAMYRVKSYEEALEKANRLIE
LGGMGHTSILYTDQLKSRDRILQFGEKMKTARTLINMPASQGAIGDIFNFKLAPSLTLGC
GSWGGNSVSENVGPKHLINVKSIAERRENMLWFRVPEKVYFKYGCLPVALEELRDMGKKK
ALIVTDKVLFEMGYTNKVTDVLERNGIQFKIFSDVEPDPTLRCAKAGAKEMLDFNPDVII
ALGGGSAMDAAKIMWVMYEHPEVRFEDLAMRFMDIRKRVYKFPTMGEKAMMVSIATSAGT
GSEVTPFAVITDENTGVKYPLADYELTPDMAIVDAELMMTSPKGLTACAGIDVLVHSIEA
YVSIMASEYTNGLALEAIRLVFKYLPDAYNEGTTNVKAREKMAHASCMAGMAFSNAFLGI
THSMAHKLGAFHHLPHGMANSLLMNEVIRFNATDAPTKQAAFAQYKYPNAAWRYARIADH
LGLGGNSEVEKVELLIKAIEKLQAKVNMPKTIKEAGVSETKFYETLDEMVEQAFDDQCTG
ANPRYPLMSELKEMYITAYEGPKTKEVKKETKKK

>fig|457396.3.peg.453  Acetaldehyde dehydrogenase (EC 1.2.1.10) / Alcohol dehydrogenase (EC 1.1.1.1)
MARFTLPRDLYHGEGSLEALKTLKGKKAFVVVGGGSMKRFGFLDKVETYLKEAGMEVELF
EGVEPDPSVETVMSGAEAMRKFEPDWIVAMGGGSPIDAAKAMWIFYEYPDFTFEQAVIPF
GLPELRQKAKFVAIPSTSGTATEVTAFSVITDYKAKIKYPLADFNITPDIAIVDPDLAQT
MPAKLVAHTGMDALTHAIEAYTASLRSNFSDPLAMKAIEMVRENLVASYNGDKQARNLMH
EAQCLAGMAFSNALLGIVHSMAHKTGAVFHIPHGCANAIFLPYVIQYNRTKCEERYADIA
RALKLKGETDAELTDSLIEMINDLNTELNIPHTVKEYGVTEEDFKANLEFISHNAVLDAC
TGSNPREIDDATMEKLFECTYYGTKVNF

>fig|1045856.3.peg.2527  Acetaldehyde dehydrogenase (EC 1.2.1.10) / Alcohol dehydrogenase (EC 1.1.1.1)
MAVTNIAELNALVERVKKAQREYANFTQEQVDKIFRAAALAAADARIPLAKMAVAESGMG
IVEDKVIKNHFASEYIYNAYKDEKTCGVLAEDHTFGTITIAEPIGIICGIVPTTNPTSTA
IFKSLISLKTRNAIIFSPHPRAKDATNKAADIVLQAAIAAGAPKDLIGWIDQPSVELSNA
LMHHPDINLILATGGPGMVKAAYSSGKPAIGVGAGNTPVVIDETADIKRAVASVLMSKTF
DNGVICASEQSVVVVDSVYDAVRERFASHGGYMLQGKELKAVQDIILKNGALNAAIVGQP
AYKIAELAGFTVPATTKILIGEVKVVDESEPFAHEKLSPTLAMYRAKDFEDAVVKAEKLV
AMGGIGHTSCLYTDQDNQPERVAHFGQMMKTARILINTPASQGGIGDLYNFKLAPSLTLG
CGSWGGNSISENVGPKHLINKKTVAKRAENMLWHKLPKSIYFRRGSLPIALDEVITDGHK
RALIVTDRFLFNNGYADQITSVLKAAGVETEVFFEVEADPTLTVVRKGAELANSFKPDVI
IALGGGSPMDAAKIMWVMYEHPETHFEELALRFMDIRKRIYKFPKMGVKAKMIAVTTTSG
TGSEVTPFAVVTDDATGQKYPLADYALTPDMAIVDANLVMEMPKSLCAFGGLDAVTHALE
AYVSVLASEFSDGQALQALKLLKENLPASYNEGSKNPVARERVHSAATIAGIAFANAFLG
VCHSMAHKLGSQFHIPHGLANALLISNVIRYNANDNPTKQTAFSQYDRPQARRRYAEIAD
HLGLSAPGDRTAAKIEKLLAWLESLKAELGIPKSIREAGVQEADFLAHVDKLSEDAFDDQ
CTGANPRYPLISELKQILLDTFYGREFKENDTVAVKVDAPVIKADKKAKKNA

>fig|314315.12.peg.372  Acetaldehyde dehydrogenase (EC 1.2.1.10) / Alcohol dehydrogenase (EC 1.1.1.1)
MVKKEGVKAVVDAVSEVDKMVTDLVTRAHEALKIMETFDQAKVDHIVHQMAIAGLDHHME
LAKMAVEETGRGIYEDKAIKNIFATEEIWHAIKDNKTVGVIEEDPEHGITKIAEPVGVIA
GVTPVTNPTSTTIFKAEIAIKTRNPIIFAFHPNAQKCSARALEVIKEEAVKAGLPADALL
FIEEPSLAATQALMNHTGIATVLATGGPGMVKAAYSTGKPALGVGAGNAPAYIEESANIK
QAVNDLILSKSFDNGMICASEQAVIVDAKIYNEVKKEFQAQGVYFAKASELPALNEAIID
PAKNAVRPAIPGQSAANIAKLAGIDIPEDTPVLIAEIKGVGHQYPLSHEKLSPVLAMIKA
KDREDGLALCEAMLDLGGLGHTASLHTTDDALPLEFARRMKACRVLVNTPSAQGGIGDLY
NEMIPSLTLGCGSYGHNSISHNVSTIDLLNIKTLAKRRNNMQWVKLPSKIYFEKNSVNYL
EKMADLNKVFIVADQGMVNLGYVRIVEEVLAKRANDVQMQIFSDVEPDPSTNTIYKGAAA
MRSFEPDAIVAIGGGSVMDAAKGMWLFYDSEEADFFGAKQKFLDIRKRTYKFPKLNKTKL
ICIPTTSGTGSEVTPFAVITDSETHIKYPLADYALTPDVAIVDSQFVESVPPRVVAHTGL
DVLCHATESYVSTMASNYTKGLSLQAIKLVFDNLKASYDGDITAKGNMHDASTMAGMAFA
NALLGINHSLAHKLGGAFNLPHGLMIAITMPHVIRYNATTPTKRALWAKYSYFRADEDYA
EIARYIGLKGNTTAELVEAYANAVTELAESVGIQMSLKANGVTKADFKQHVDELAELAYE
DNCTVTNPKEPLIKELKGILEAEF

>fig|1156918.4.peg.1343  Acetaldehyde dehydrogenase (EC 1.2.1.10) / Alcohol dehydrogenase (EC 1.1.1.1)
MILLTWLAADPERHAFLSREKMAPIVTRSKSEAGQGISLDAKLLWQEGAGHSAVIHSKDQ
DEIHQFSSTLPAGRILVNMPATQGILGISSDIALSFMQGSGFWGGNISEPVH

>fig|665951.3.peg.749  Acetaldehyde dehydrogenase (EC 1.2.1.10) / Alcohol dehydrogenase (EC 1.1.1.1)
MSRFCLPRDIYHGKGCLEELKNLKGKKAILVVGGGSMKRQGFLDRAVGYLKEAGMEVQLF
EGVEPDPSVETVMKGAEAMRAFEPDWIVSMGGGSPIDAAKAMWAFYEYPDTTFEELCTPF
NFPELRQKAKFCAIPSTSGTATEVTAFSVITNYQTGVKYPLADFNITPDVAIVDPDLVAG
LPVKQVAYTGMDALTHAIEAYVSTLNGPFTDPLALQAIEMVLDYLPASYNCNMDAREQMH
YAQCLAGMAFSNALLGIVHSMAHKTGAAFSTGHIPHGCANAIYLPYVIQYNAKDSVAAKR
YAEIARRMGLEGNSEKALINSLVAKIDEFNAKLNIPKTLKDFGINEEEFKEKIAKISELA
VGDACTGSNPRAIDPAAMEKLFTCTYYGTEVDF

>fig|665951.3.peg.2029  Acetaldehyde dehydrogenase (EC 1.2.1.10) / Alcohol dehydrogenase (EC 1.1.1.1)
MAKKEKTVVPEIVDSVEALEAKMKAMREAQKVFATFTQEQVDKIFYEAAMAANKQRIPLA
KMAVEETQRGIVEDKVIKNHYAAEYIYNAYKNTKTCGVIEEDTAYGIKKVAEPIGLVAAV
IPTTNPTSTAIFKTLICLKTRNAIIISPHPAAKECTIAAAKVVLEAAVKAGAPEGIIGWI
DAPSLELTNTVMRDADIILATGGPGMVKAAYSSGKPALGVGAGNTPVIIDDTADVRMAVN
SIIHSKTFDNGMICASEQSVTVLESVYEQAKKEFAYRGCYFLKPGKELDAVRKTIIINGA
LNSKIPGKSAYEIAKLAGVNVPEDTKILIGEVESVDIAEEFAHEKLSPVLAMYKAKTFDE
ALDKAAQLVADGGYGHTSSLYVHPAEKEKIQKHYEAMKTCRVLINTPASQGGIGDLYNFK
LAPSLTLGCGSWGGNSVSENVGVKHLLNVKTVAERRENMLWFRTPEKVYFKKGCMPVALD
ELGTVMHKKKAFIVTDTFLYKNGYVDPIEKKLDEMGIQHTCFYNVAPDPTLQCAQEGVAQ
MRAFEPDTIIALGGGSAMDAAKIMWLMYEHPEANFEDMAMDFMDIRKRVFTFPKMGEKAY
FVAIPTSSGTGSEVTPFAIITDAETGVKWPIADYELLPNMAIVDVDNAMTAPKGLTSASG
IDVMTHAIEAYVSIMATDYTDGLAMKAVKMVFENLPSAYENGANDPKAREEMANASCMAG
MAFANAFLGVNHSMAHKLGAFHHLPHGVANAVILTEVMRYNAAEVPTKMGTFSQYQYPHA
LARYAELGRFAGCTGNTDEEVFENFIAKLEDLKEKIGIKKTIKDYGIDEKYFLDTLDDMC
EQAFNDQCTGANPRYPLMKEIKEIYLKCYYGK

>fig|742733.3.peg.1675  Acetaldehyde dehydrogenase (EC 1.2.1.10) / Alcohol dehydrogenase (EC 1.1.1.1)
MRFTLPRDLYHGEHALDALKTLTGKKAFVVVGGGSMKRFGFLDKVVDYLKEAGMEVQLFE
GVEPDPSVETVMKGAKAMEEFNPDWIVAMGGGSPIDAAKAMWAFYEYPDTSFEDLIIPFN
FPTLRTKAKFCAIPSTSGTATEVTAFSVITDYSKGIKYPLADFNITPDVAIVDPALAETM
PKKLTAHTGMDAMTHAIEAYVSTLNCEYTDPLALHAIEMINEYLIPSYNGDMEARDKMHN
AQCLAGMAFSNALLGIVHSMAHKTGAAYSGGHIVHGCANAMYLPKVIKYNSKEPEAAARY
AKIAKFINLPGTTDQELTDALIARIREMNKELDIPTCIRDYEGGIIDEKEFMEKLPAVAE
LAVGDACTGSNPRSITPAQMEKLLTCCFYDEEVTF

>fig|742733.3.peg.670  Acetaldehyde dehydrogenase (EC 1.2.1.10) / Acetaldehyde dehydrogenase (EC 1.2.1.10), choline utilization
MKFVDKDLLSVQEARILMEHAEEARKALALFDQEKLDFGVTAILDGIKGCLNELALKSAE
ETGYGNQRDKYRKNRLILSRIQEKLAGMRCVGLLEEDPDRKTAKIGVPIGVVAALVPATS
PVSTTLFLAAIAVKSGNAVVFAPHPRAEKTVQKTVEILAEAAKEAGLPEGTISCLNTVTK
EGTAQLLCHPFTSLVINTGIPGLLNASRESKKPFICGGIGPSPVFIERTADVRQAVKDII
ESRSFDCGTSAAAEQYVVADHQIAEDARREMLTLGAYFMNRTEEEQLMGLLCRENGGRDP
EYMGKPALWLAEKAGFTVPEGTRVLVSQQKYITEFNPYARALLCPVLVFYIENDWMHACE
KCMELLVNESSGHTLVIHSRDEDVIRQFMLKKPVGRVLINTPASFGAMGATTNLFPSMTL
GGLTAGLGITSDNVSPMNLVYIRSAAWGVRGIRDLDPLDQWEGMEREKIEEPEKDSKEAG
KDNKEAVDVAGLLKTILEQLEYK

>fig|742733.3.peg.658  Acetaldehyde dehydrogenase (EC 1.2.1.10) / Acetaldehyde dehydrogenase (EC 1.2.1.10), choline utilization
MENFDYDLQSIQEARDLARRGEAAAKQMAGYTSKQIDRILQNMVKTAEEHAACLAQMAVE
ETGFGKVLDKTYKNHAASTLLYNDIKEMNTVGIICEDKDKGTMDVAEPVGLIMGIVPSTN
PTSTVIYKSMIAIKAGNAIVFSPHPSAAKCTLKAAELMGRAAEEAGAPEGVISCISMPTM
GATNELMHCKEVSIIIATGGPGMVKAAYSAGKPAIGVGAGNSPAYIERTADVRHAVRTII
ASKTFDNGTICASEQSIICEECNHDQVVAELKAQGGYFMTKEETEKVCSLLFKNGHSMNA
KFVGRSPRMIAEKAGITIPEGTKVLIGEQGGVGEGYPLSYEKLTTVLAFYTVKDWKEACK
LSMDLLQNGIGHTMSLHTQDRGMVLKFAAKPASRILVNTGGSQGGTGISTGLNVAFTLGC
GTCGGSSVSENVSPMQLINIKKVAYGLKDCVTLMEDDKTFRPGAAVSMPAPVSAPKASLA
CSSCGGNMSPAAIVAAYEARNHAEEHTGSPDPSGAAPACEDEKLAALVRQLITTMKNQQD
A

>fig|742733.3.peg.2677  Acetaldehyde dehydrogenase (EC 1.2.1.10) / Alcohol dehydrogenase (EC 1.1.1.1)
MEEKEMAKKIDQVVPEIIDSVDGLNAKMNAMREAQKVFSTYTQEQVDKIFFAAASAADKM
RLPLAKMAVAETGMGIVEDKVIKNNYAAEYIYNAYKDTKTVGVIEEDKEYGIKKIAEPIG
LIAAVIPTTNPTSTAIFKTLIALKTRNAIIISPHPRAKGCTIAAAKVVLDAAVKAGAPEG
IIGWIDVPSLELTNEVMRDADLILATGGPGMVKAAYSSGKPALGVGAGNTPVIIDDTADI
RMAVNSIIHSKTFDNGMICASEQSVTVLESIYNDVRNEFEYRGCYFLKPGEIEKVRKTIL
VNGALNAKIVGQKAATIAKLAGVEVPEDTKILIGEVESVDISEEFAHEKLSPVLAMYKAK
TFDEALDKAERLVADGGYGHTASLYVNVNEEEKIMKHASRMKTCRIVINTPSSHGGIGDL
YNFKLAPSLTLGCGSWGGNSVSENVGVKHLLNIKTVAERRENMLWFRAPEKVYFKKGCLP
VALNELKDVMGKKRAFIVTDSFLYKNGYTHVITDRLNEMGLTYTVFSDVQPDPTLANAQA
GAKLMRDFEPDVIIAMGGGSAMDAAKIMWVLYEHPEVDFMDMAMRFIDIRKRVYTFPKMG
EKAYFIAVPTSSGTGSEVTPFAVITDQETGIKYPLADYALLPNMAIVDTDNMMSQPRGLT
SASGVDVLVHSLEAYASVMATDYTDGLALKAMKNVFDYLPTAYNEPTNVEARQKMADASC
MAGMAFANAFLGVCHSMAHKLGAFHHLPHGVANALLLSLVVDFNAAENPRKMGTFSQYQY
PHTQARYAECARFCGIQAKDDAEAVKKLILKIEELKKTVGIKACIKDYGIDEKDFLDRLD
DMVEQAFDDQCTGANPRYPLMSEIKEMYLKAYYGK

>fig|362948.14.peg.2027  Acetaldehyde dehydrogenase (EC 1.2.1.10) / Alcohol dehydrogenase (EC 1.1.1.1)
MVNKTNNKEEDARVYTDGLVEKALKAEQEYSTFSQEQVDKIVAAAALAGSEAALILAHEA
VDETGRGVVEDKDTKNRFATENVYNAIKNDKTVGVIEEDKIKGEVKIAAPLGVLAGIVPT
TNPTSTAMFKSLLALKTRNAIVFAFHPQAQKSSAHAAKIVYDAAVKAGAPKNIIQWIEEP
SLEKTTALIQNPKIASILATGGPGMVNAALKSGNPSMGVGAGNGAIYVDHTAHLDRAVED
LLLSKRFDNGMICATENSAVVEAPIYDEWLKKMEEKGAYVVPKKDYKKIEDFVFNDRHGV
NGPVAGKPARWIAEQAGVELPEGKDVMLFELSAKNIGEKLSSEKLSPLLSVYKAKDREDG
IKTVAALLDYQGAGHNAAIQIGSQSDPFVKEFGDRTKAARILVNQPDSIGGIGDIYTDGL
RASLTLGTGSWGKNSLSHNLSTSDLLNVKTVAKRRNRPQWVRLPEKIYYEKNAISYLQDE
TEDINRAFIVADPGMVKFGFVDKVYDQLAARENEVKTALYGTVRPDPMLGQTIEIAQQMA
QFEPDTVIAIGGGSALDATKIARYIYEYSLDQEPGFLDSYEKVSEVFKELQQKFVDIRKR
IVKFHHAKKTRMFAIPTTSGTGSEVTPYAVITDDNTHVKYPLTDYELTPQVSIVDPEFVM
TVPKRTVALSGLDSLSHALESYVSVMASDFTRPWSMQAIKLVFENLEASYNYDPKHPTLE
GEKARENMHYAATLAGMAFANAFLGINHSIAHKTGGEFGLPHGLAISIAMQHVIKFNGAS
GRVKRTPFPRYEVYRAQKDYADIARALGLKGNSDAELVDALCNKINDLMKKLDVEPKLSA
NGVTKEQFEKALDKMVDRVYDDQCTTANPRQPYLEEIRQLLIDQF

>fig|411462.6.peg.1268  Acetaldehyde dehydrogenase (EC 1.2.1.10) / Alcohol dehydrogenase (EC 1.1.1.1)
MATKKKENAVPEIIDNVEALEAKMKAMREAQKKFATYTQEQVDKIFFEAAMAANKMRIPL
AKMAVEETGRGLVEDKIIKNHYAAEYIYNKYKNDKTCGVIEEDKAYGIKKIAEPVGLVAA
VIPTTNPTSTAIFKTLICLKTRNAIIISPHPAAKACTIAAAKVVLDAAVKAGAPEGIIGW
IDVPSLELTTTVMRDSDEILATGGPGMVKSAYSSGKPALGVGPGNTPVIIDDSADIKMAV
NSIIHSKTFDNGMICASEQSVTVLDSIYDEVKKEFAYRGCYFLKKGEELDKVRKTIIING
ALNNKIPGKSAYEIAKLAGVEVPKATKILIGEVESVDISEEFAHEKLSPVLAMYRAKTFD
EALAKAEQLVADGGYGHTSSLYIHPSQTEKIEKHQQAMKTCRILINTPSSQGGIGDLYNF
GLAPSLTLGCGSWGGNSVSENVGVKHLINIKTVAERRENMLWFRTPEKVYFKKGCMPVAL
DELGTVMHKKKAFIVTDSFLYKNGYVKPIEDKLDQMGIQHTCFFEVAPDPTLQCARRGVE
QIRAFEPDTIIALGGGSAMDAGKIMWLMYEHPEAKFEDMAMDFMDIRKRVYTFPKMGEKA
YFIAIPTSSGTGSEVTPFAIITDADTGVKWPITDYELMPNMAIVDVDNAMTAPKGLTSAS
GIDVMTHAIEAYVSIMATDFTDGLAMKAVKAVFDYLPSAYENGANDPIAREKMANASCMA
GMAFANAFLGLNHSMAHKLGAFHHLPHGIANAVILTDVMRYNAAEVPTRMGTFSQYQYPH
ALARYAELGRFAGCKGKTDEEVFENFIAKLEELKEKIGIKKTIKDYGVDEKYFLDTLDDM
TEQAFNDQCTGANPRYPLMSEMKEIYLKCYYGK

>fig|411462.6.peg.531  Acetaldehyde dehydrogenase (EC 1.2.1.10) / Alcohol dehydrogenase (EC 1.1.1.1)
MARFTLPRDVYHGKGCLSELKNLKGKKAVLVVGGGSMKRQGFLDKAVNYLKEGGMEVKLI
EGVEPDPSVETVMKGAKVMQEFEPDWIVAMGGGSPIDAAKAMWVFYEYPDETFENIITPF
SFPELRQKAKFAAIPSTSGTATEVTAFSVITDYNTGIKYPLADFNITPDVAIVDPELVEG
LPQKQVAYTGMDALTHAIEAYVSTLNCPFTDPLALQAIEMVLDYLPASYNLNMEAREQMH
YAQCLAGMAFSNALLGIVHSMAHKTGAAFSTGHIPHGCANAIYLPYVIKYNAKDKVAASR
YAEIARRMGLPGTSEKALINSLCAKIDEFNAKMNIPKTLKEFGINEEEFKEKLDKIAELA
VGDACTGSNPRAIDPATMAKLFTCTYYGTEVDF

>fig|1215915.3.peg.145  Acetaldehyde dehydrogenase (EC 1.2.1.10) / Alcohol dehydrogenase (EC 1.1.1.1)
MATKTVEKTETFDVAGMIDELAVKGAEALKGLEKLNQEQIDHIVHEMSMAALDKHMPLAK
LAVEETGRGIYEDKAIKNMYASEYIWNAIKDNKTVGVINEDKEAGIVEIAEPVGVICGVT
PTTNPTSTTIFKSMIAIKTRNPIIFAFHPSAQKSSAAAAQIVLDAAVAAGAPENCIQWVT
TPSIEATGLLMNHPTIATVLATGGAGMVKSAYSTGKPALGVGPGNTPAYITKDAKIKRAV
NDLFLSKTFDNGMICASEQAIIVDNEVYNEVKEEFLAHNAYIVSSKAELAKLQAAVMLPD
GHAVNPKIVGYSAKYIAELAGIKVPEETKLLIAEIAGVGADFPLSREKLSPVLAMVKANS
TEEGLDLCEAMLDLGGLGHTAVIHTEDEDLQIQFGIRMKACRILVNTPAAEGGIGNIYNE
MLPSLTLGCGSYGHNSVSHNVSAVDLINVKTLAKRRNNMQWFKLPPKVYFEKNSITYLQQ
IKAERVMLVCDPGMVQFGYADLVRKQFEKNPHDPRVEVFSDVEPNPSTNTVYKGLEMFNS
FQPDVVIALGGGSAMDAAKGMWMFFEHPDTSFFGAKQKFLDISKRAYKIEYAEKATFICI
PTTSGTGSEVTPFAVITDSEDHTKYPLADYALTPDVAIIDPQLVMSVPASVTADTGMDVL
THAIESYVSVMASDYTRGLSLQAIKIVFEYLEKSVKTGDAESREKMHNASTMAGMAFANA
FLGICHSIAHKVGGAWNIPHGRTNAILLPHIIRYNAKDPQKHAMFPKYDFFRADEDYADI
ARFLGLKGNTTAELVEALATAVYNLGIATGIEMNWQAQGLTKKQMDAEIDHLAEKAYEDQ
CTTANPKEPLISELKGIIGIAYDYKG

>fig|246201.6.peg.591  Acetaldehyde dehydrogenase (EC 1.2.1.10) / Alcohol dehydrogenase (EC 1.1.1.1)
MKAMEENKADKKTVTPEEKKLAAEKHVDGLVQKALVALEEMRKLDQEQADYIVAKASVAA
LDAHGELALHAYEETGRGVFEDKATKNLFACEHVVNNMRHTKTVGVIEEDDVTGLTLIAE
PVGVVCGITPTTNPTSTAIFKALISLKTRNPIVFAFHPSAQESSAHAAQIVRDAAIKAGA
PENCVQWITEPSMEATSALMNHEGVATILATGGNAMVKAAYSCGKPALGVGAGNVPAYVE
KSANIRQAAHDIVMSKSFDNGMVCASEQAVIIDKEIYDEFVAEFKSYHTYFVNKKEKALL
EEFCFGVKANSKNCAGAKLNADIVGKPATWIAEQAGFTVPEGTNILAAECKEVGENEPLT
REKLSPVIAVLKSESREDGISKARQMVEFNGLGHSAAIHTADEELTKEFGKAVKAIRVIC
NSPSTFGGIGDVYNAFLPSLTLGCGSYGRNSVGDNVSAINLLNIKKVGRRRNNMQWMKLP
SKTYFERDSIQYLQKCRDVERVMIVTDHAMVELGFLDRIIEQLDLRRNKVVYQIFADVEP
DPDITTVERGTEIMRAFKPDTIIALGGGSPMDAAKVMWLFYEQPEVDFRDLVQKFMDIRK
RAFKFPLLGKKTKFIAIPTTSGTGSEVTPFAVISDKANNRKYPIADYSLTPTVAIVDPAL
VLTVPGFVAADTGMDVLTHATEAYVSQMASDYTDGLALQAIKLVFENLESSVKNADFHSR
EKMHNASTIAGMAFANAFLGISHSMAHKIGAQFHTIHGRTNAILLPYVIRYNGTRPAKTA
TWPKYNYYRADEKYQDIARMLGLPASTPEEGVESFAKAVYELGERVGIQMNFKAQGVDEK
EWKEHSRELAFLAYEDQCSPANPRLPMVDHMQEIIEDSYYGYKERPGRRK

>fig|657310.3.peg.48  Acetaldehyde dehydrogenase (EC 1.2.1.10) / Acetaldehyde dehydrogenase (EC 1.2.1.10), ethanolamine utilization
MELVDKDLRSIQETRNLIRKAKEAQQVLATFSQKQIDAIVQAVSEATFNQREKLAKMANE
ETGFGIYEDKIIKNAFASKVVYDEMKDKATVGVIHDDAAKKVTEIAVPVGVIAGLIPSTN
PTSTVIYKALISLKAANSIVFSPHPNALKSIIETVEIIQKAAIAAGAPEGCVSVIKTPTM
QATSELMKNKETNLILATGGNAMVKAAYSSGTPAIGVGPGNGPAYIERSANVPHAVKQIM
DSKTFDNGTICASEQSIIVETVNREAVKEELIKQGAYFLSPAEADKLAKFILRPNGTMNP
QIVGRSVQHIASLVGLSIPKDRRLIVAEETHVGLKYPFSREKLAPIIAFYTVENWEAACA
LSIEILKGEGAGHTMGIHTENKEVIREFGLRKPVSRLLVNTSGTLGGIGASTNLVPALTL
GCGAVGGSSTSDNIGVENLFNLRRVAYGVRDLEEIRQEFGQTSTTSVATSCETTNQEELV
NAVVAQVLARLN

>fig|657310.3.peg.1395  Acetaldehyde dehydrogenase (EC 1.2.1.10) / Alcohol dehydrogenase (EC 1.1.1.1)
MVKTVKKEKTETVDVSSMIDELATKANVALKAMEDFTQEQVDHIVHQMAMAALDQHMPLA
KMAVEETGRGIYEDKAIKNMYASEYIWNNIKHDKTVGVINKDEQTGLMEIAEPVGVVCGV
TPTTNPTSTTIFKSLIALKTRNPIVFAFHPSAQKCSAEAARIVRDAAIAAGAPENCIQWI
EQPSIDATSALMNHPGIAIVLATGGAGMVKSAYSTGKPALGVGPGNVPAYIEKTAKVKRA
VNDLIVSKSFDNGMICASEQAVIVDKEIYASVKAEFEAHNVYFVKPNELQKLEDAVMNEG
KYAVNPAIVGNSAEKIAELAGISVPKGTKILVAELEGAGPEYPLSREKLSPVLAMMKSNN
AEHAFELCEAMLNLGGLGHTAVIHTEDEELQVAFGLRMKACRILVNTPSAEGGIGNIYNE
MIPSLTLGCGSYGKNSVSKNVSAINLINIKTVAKRRNNMQWFKLPPKIFFEKNSLQYLQK
MENVERVMLVCDPGMVQFGYADIVRKELQKRKNDVKIEVFSDVEPNPSTNTVYAGTKMMV
DFQPDTVIALGGGSAMDAAKGMWMFYEHPDTEFFGAKQKFLDIRKRTYKIAKPEKTQFVC
IPTTSGTGSEVTPFAVITDSETHVKYPLADYALTPDVAIVDPQFVMSVPASVTADTGMDV
LTHAIESYVSVMASDYTRGLSLQAIKLVFDHLENSVKRPDMESREKMHNASTMAGMAFAN
AFLGICHSIAHKIGGEYGIPHGRTNAILLPHIIRYNAKDPSKHAMFPKYDYFRADTDYAD
IAKFLGLKGNTTAELVEALATAVADLGKSVGIDMNLKAQGVSQETLDTTVDRMAELAYED
QCTTANPKEPLISELKQIILDAYVG

>fig|502347.3.peg.2163  Acetaldehyde dehydrogenase (EC 1.2.1.10) / Alcohol dehydrogenase (EC 1.1.1.1)
MAVTNVAELNALVERVKKAQREYASFTQEQVDKIFRAAALAAADARIPLAKMAVAESGMG
IVEDKVIKNHFASEYIYNAYKDEKTCGVLSEDDTFGTITIAEPIGIICGIVPTTNPTSTA
IFKSLISLKTRNAIIFSPHPRAKDATNKAADIVLQAAIAAGAPKDLIGWIDQPSVELSNA
LMHHPDINLILATGGPGMVKAAYSSGKPAIGVGAGNTPVVIDETADIKRAVASVLMSKTF
DNGVICASEQSVVVVDSVYDAVRERFATHGGYILQGKELKAVQDVILKNGALNAAIVGQP
AYKIAELAGFSVPENTKILIGEVTVVDESEPFAHEKLSPTLAMYRAKDFEDAVEKAEKLV
AMGGIGHTSCLYTDQDNQPARVAYFGQKMKTARILINTPASQGGIGDLYNFKLAPSLTLG
CGSWGGNSISENVGPKHLINKKTVAKRAENMLWHKLPKSIYFRRGSLPIALDEVITDGHK
RALIVTDRFLFNNGYADQITSVLKAAGVETEVFFEVEADPTLSIVRKGAELANSFKPDVI
IALGGGSPMDAAKIMWVMYEHPETHFEELALRFMDIRKRIYKFPKMGVKAKMIAVTTTSG
TGSEVTPFAVVTDDATGQKYPLADYALTPDMAIVDANLVMDMPKSLCAFGGLDAVTHAME
AYVSVLASEFSDGQALQALKLLKEYLPASYHEGSKNPVARERVHSAATIAGIAFANAFLG
VCHSMAHKLGSQFHIPHGLANALLICNVIRYNANDNPTKQTAFSQYDRPQARRRYAEIAD
HLGLSAPGDRTAAKIEKLLAWLETLKAELGIPKSIREAGVQEADFLANVDKLSEDAFDDQ
CTGANPRYPLISELKQILLDTYYGRDYVEGATVAKEAAPAKAEKKAKKSA

>fig|890402.3.peg.1669  Acetaldehyde dehydrogenase (EC 1.2.1.10) / Alcohol dehydrogenase (EC 1.1.1.1)
MAEAKKKVEATKPTPEEKQAAAEAEVDALVARAKKALVEFENLDQKQVDRIVAKASIAAL
NKHLVLAKMAVDETGRGLVEDKATKNIFACEHVTNYLAGQKTVGIIREDDVMGIDEVAEP
VGVVAGVTPVTNPTSTAIFKSLIALKTRCPIVFGFHPGAQKCSVEAAKIVRDAAIEAGAP
ENCIQWIEHPSIQATGALMKHPGVATILATGGPGMVKAAYSSGKPALGVGAGNAPAYVDT
DVDIVRAANDLVLSKHFDYGMICATEQAIIAHKDVYDQLIKELKVRKAYFVNAEEKAKLE
QYMFGCTAGSGVKPVLNSAVPGKSPQFIAKAAGFEIPSDATILAAECKEVSDDEPLTHEK
LAPVQAVLKADNKEQAFEMCEKMLKLGAGHTAAIHTNNQELVREYGVRMHACRIIWNQPS
SLGGIGDIYNAIAPSLTLGCGSYGGNSVSGNVQAVNLVNIKRIARRNNNMQWFKIPAKTY
FEPNAIKYLRDMYGIEKAVIVCDKVMEQLGIVDKIIDQLRARSNRVTFRIIDYVEPEPSV
ETVEKGAEMMREEFEPDTIIAVGGGSPMDASKIMWLLYEHPEIAFSDVREKFFDIRKRAF
KIPPLGKKAKLVCIPTSSGTGSEVTPFAVITDHKTGYKYPITDYALTPSVAIVDPVLART
QPRKLASDAGFDALTHSMEAYVSVYANDFTDGMALHAAKLIWDNLAESVNGEPGLAKTNA
QEKMHNAATMAGMAFGSAFLGMCHGMAHTIGALCHIAHGRTNSILLPYVIRYNGQIPEEP
TSWPKYNKYIAPERYQDIARNLGIDTGKTPAEAVENLAKAVEDYRDNKLGMNKSFQDCGV
DEDYFWSVLDQIGMRAYEDQCTPANPRIPLINDMKDIAVGAYYGVSQAEGHKLRIEREGE
AATEEASER

>fig|523794.5.peg.76  Acetaldehyde dehydrogenase (EC 1.2.1.10) / Acetaldehyde dehydrogenase (EC 1.2.1.10), ethanolamine utilization
MDKDLQSIQEVRDLLAAASKAFEEYSQFSQSQIDEIVKEICEEAQKHEVELAKLANEETG
FGRWEDKVLKNRLASVGVYETIKDLKTRGIINDDKEKRITEIGVPMGIIAALIPSTNPTS
TTIYKIMISLKAGNAVIVSPHPNAKDSILKTAEYLIRAAERKGAPKGLIGVIKTPTLQAT
QELMKHKKTSLILATGGEAMVKAAYSSGTPAIGVGPGNGPSFIERSADIRKAVKRIIDSK
TFDNGVICASEQSIVTEEVIKHQVADELKRQGAYFLNKDEREKVGKILMRANNTMNPKIV
GKTALYVAAMAGITVPVTTKVLISEETEVSHFNPYSREKLCPVLGFYTEETWEKACEKCI
EILQNEGIGHTMSMHTNNENIIREFSLKKPVSRLLVNTPAALGGVGATTNLIPAFTLGCG
TVGGSATSDNIGPLNLINIRRVAYGTKELEELKNEGVCTCACELNTDTSNSKVSENDIES
IIRQVLDGIYKK

>fig|411460.6.peg.2167  Acetaldehyde dehydrogenase (EC 1.2.1.10) / Alcohol dehydrogenase (EC 1.1.1.1)
MSRFCLPRDIYHGKGCLEELKNLKGKKAILVVGGGSMKRQGFLDRAVGYLKEAGMEVQLF
EGVEPDPSVETVMKGAEAMRAFEPDWIVSMGGGSPIDAAKAMWAFYEYPDTTFEELCTPF
NFPELRQKAKFCAIPSTSGTATEVTAFSVITNYQTGVKYPLADFNITPDVAIVDPDLVAG
LPVKQVAYTGMDALTHAIEAYVSTLNGPFTDPLALQAIEMVLDYLPASYNCNMDAREQMH
YAQCLAGMAFSNALLGIVHSMAHKTGAAFSTGHIPHGCANAIYLPYVIQYNAKDSVAAKR
YAEIARRMGLEGNSEKALINSLVAKIDEFNAKLNIPKTLKDFGINEEEFKEKIAKISELA
VGDACTGSNPRAIDPAAMEKLFTCTYYGTEVDF

>fig|411460.6.peg.1929  Acetaldehyde dehydrogenase (EC 1.2.1.10) / Alcohol dehydrogenase (EC 1.1.1.1)
MAKKEKTVVPEIVDSVEALEAKMKAMREAQKVFATFTQKQVDKIFYEAAMAANKQRIPLA
KMAVEETQRGIVEDKVIKNHYAAEYIYNAYKNTKTCGVIEEDTAYGIKKVAEPIGLVAAV
IPTTNPTSTAIFKTLICLKTRNAIIISPHPAAKECTIAAAKVVLEAAVKAGAPEGIIGWI
DAPSLELTNTVMRDADIILATGGPGMVKAAYSSGKPALGVGAGNTPVIIDDTADVRMAVN
SIIHSKTFDNGMICASEQSVTVLESVYEQAKKEFAYRGCYFLKPGKELDAVRKTIIINGA
LNSKIPGKSAYEIAKLAGVNVPEDTKILIGEVESVDIAEEFAHEKLSPVLAMYKAKTFDE
ALDKAAQLVADGGYGHTSSLYVHPAEKEKIQKHYEAMKTCRVLINTPASQGGIGDLYNFK
LAPSLTLGCGSWGGNSVSENVGVKHLLNVKTVAERRENMLWFRTPEKVYFKKGCMPVALD
ELGTVMHKKKAFIVTDTFLYKNGYVDPIEKKLDEMGIQHTCFYNVAPDPTLQCAQEGVAQ
MRAFEPDTIIALGGGSAMDAAKIMWLMYEHPEANFEDMAMDFMDIRKRVFTFPKMGEKAY
FVAIPTSSGTGSEVTPFAIITDAETGVKWPIADYELLPNMAIVDVDNAMTAPKGLTSASG
IDVMTHAIEAYVSIMATDYTDGLAMKAVKMVFENLPSAYENGANDPKAREEMANASCMAG
MAFANAFLGVNHSMAHKLGAFHHLPHGVANAVILTEVMRYNAAEVPTKMGTFSQYQYPHA
LARYAELGRFAGCTGNTDEEVFENFIAKLEDLKEKIGIKKTIKDYGIDEKYFLDTLDDMC
EQAFNDQCTGANPRYPLMKEIKEIYLKCYYGK

>fig|471875.6.peg.2473  Acetaldehyde dehydrogenase (EC 1.2.1.10) / Alcohol dehydrogenase (EC 1.1.1.1)
MAKKETAKTVEKTVNTGFIDNVEALEAKMKEMREAQKVFATFTQEQVDKIFYEAAMAANK
ARIPLARQAVEETQRGILEDKVIKNHYAAEYIYNAYKDTKTCGVIEEDKAYGIKKIAEPI
GLVAAVIPTTNPTSTAIFKTLICLKTRNAIIISPHPAAKASTIAAAKVVLDAAVKAGAPE
GIIGWIDAPSLELTNTVMRDADIILATGGPGMVKAAYSSGKPALGVGAGNTPVIIDDTAD
VRMAVNSIIHSKTFDNGMICASEQSVTVLESVYEEAKKEFQYRGCYFLKPGEELDKVRKT
IIINGALNSKIPGKSAYEIAKMAGVDVPKETKILIGEVESVDISEEFAHEKLSPVLGMYK
AKTFDEALEKAAQLVADGGYGHTSSLYVHPAETEKIAKHAAAMKTCRVLINTPSSHGGIG
DLYNFKMAPSLTLGCGSWGGNSVSENVGVKHLLNIKTVAERRENMLWFRTPEKVYFKKGS
MPVALDELGTVMHKKKAFIVTDSFLYKNGYVAPIEKKLDEMGIQHTCFFEVAPDPTLQCA
RKGVDQMRQFEPDTIIALGGGSAMDAGKIMWIMYEHPEANFEDMAMDFMDIRKRVFTFPK
MGEKAYFVAIPTSSGTGSEVTPFAIITDADTGVKWPIADYALLPNMAIVDVDNMMTQPKG
LTSASGIDVMTHAIEAYVSIMATDYTDGLAMKAVKLVFENLPSAYENGANDPKAREEMAN
ASCMAGMAFANAFLGVNHSMAHKLGAFHHLPHGVANAVILTEVMRYNAAEVPTKMGTFSQ
YQYPHALARYAELGRFAGCTGKDDKEVFENFIAKLEELKEIIGIKKTIKDYGIDEKYFLD
TLDEMSEQAFNDQCTGANPRYPLIQEIKDLYLKCYYGK

>fig|471875.6.peg.2088  Acetaldehyde dehydrogenase (EC 1.2.1.10) / Alcohol dehydrogenase (EC 1.1.1.1)
MSRFCLPRDIYHGKGCLEELKNLKGKKACLVVGGGSMKRQGFLDRAVNYLKEGGMEVKLI
EGVEPDPSVETVMKGAEVMREFEPDWIVAMGGGSPIDAAKAMWVFYEYPEVSFEDIITPF
SFPELRQKAKFAAIPSTSGTATEVTAFSVITNYQTGVKYPLADFNITPDVAIVDPDLVSG
LPVKQVAYTGMDALTHAIEAYVSTLNGPFTDPLALQAIEMVLDYLPASYNCDMVAREQMH
YAQCLAGMAFSNALLGIVHSMAHKTGAAFSTGHIPHGCANAIYLPYVIQYNAKDPVAAKR
YAEIARRMGLPGTSEKALINSLIEKIDDFNVRLNIPKTLKDFGINEDEFKEKVDKIAELA
VGDACTGSNPRAIDPAAMAKLLTCTYYGTEVDF

>fig|1170318.3.peg.458  Acetaldehyde dehydrogenase (EC 1.2.1.10)
MTITAERPVTEPSVEDLAGVFNDVNSAVGAARRAFVAFSECSLAQRRAFVDAVREAATQQ
DRLEYMASAAVQETRMGNAHHKVLKNRYAATRTPGVEDLVMEAHQGDDGLTTLEYSPYGV
IGAITPTTNPTETIICNTIGMLSAGNTVVFSPHPRARHLSAWLVDVLNRAMMAAGAPANL
ITLIANPTPETTKKLISHPDITMLVATGGPQIVNMVLSSGKKAIGAGSGNPPVVVDETAN
IAKAAADIVQGASFDNNLPCTAEKEMIVVASVLPEFMAALQANGAQIISDREDLVKLRSL
LLDPSGTKPNTTWVGQDAQKILRAAGIEPEQDTRLITMITDPLDPFVQVEMLMPVVPVVP
ATDYLAAIDLAVELEHGNRHTAIMHSKDVSRLDLMARRIQTTIFVKNGPSYAGIGINGEG
FATFTIAGPTGEGLTSARSFARRRRCVLDAH

>fig|387344.15.peg.116  Acetaldehyde dehydrogenase (EC 1.2.1.10) / Alcohol dehydrogenase (EC 1.1.1.1)
MMLKDVKENSKSKSKESAETVDQMIDRLTAKAHDALCAMDDFTQEQVDHIVHQMSIAALD
QHMVLAKAAFKETGRGVMEDKAVKNMYASEEIWHSIKHDKTVGIIKDDHERQLITVAEPL
GILAGVTPVTNPTSTTIFKSLIAVKTRNPIIFAFHPQAQQSSVMAAKVVRDAAIAAGAPE
GVIQWIETPSLEATTALMNHPMVASVLATGGPGMVKAAYSTGKPALGVGPGNGPAYIEKT
ANIKRAVYDIVLSKTFDNGMVCASENSAVIDHEIYDDVKKEMQDRGVFFIKKSDEKALAD
TMFKPEGGVKGPIPGMSAQKIADLAGIKVPAGTKVLAAEITGVGPKFPLSQEKLCPMISV
YKATSQENAFKLCDDLLHFGGLGHTASLHTMDDALATKFGIAMKASRVLINTPSAIGGIG
NLYNEMVPSLTLGTGSWGKNSVSHNVSSFDLLNIKTIAKRRNNMQWIKLPRVYFEKTSVR
YLDDMPGIKRVFLVTDPAMVELGYIDTVLNELKRQPNGIEYSLFSDVEPDPTTDTVNRGV
AQMRMFKPDTIVALGGGSAMDAAKNMWLFYEDPEASFFGAKQKFLDIRKRAYKFNKPHKA
QFVAIPTTSGTGSEVTPFAVITDSKTHVKYPLADYALTPDVAIVDSQFIETVPKKTVAYS
GLDVLTHAIESYVSNMASDYTRPWSLQAIKLVMDNLTNSYNGDITAREEMHNASTLAGMA
FANAFLGIDHSIAHKLGGEFGLPHGLAIAITLPHVIRYNFKEPTKLSMWPKYDHFKADED
YAQIARYLGLPGTTNEELKEALVKKIIDLAHSVDVTLSLKANGVDKAHFDQAVDKLAELA
FEDQCTTANPREPLVSELKQIMLDEYDGKNVEK

>fig|500637.6.peg.762  Acetaldehyde dehydrogenase (EC 1.2.1.10) / Acetaldehyde dehydrogenase (EC 1.2.1.10), choline utilization
MVALDKDLQSRQLARELVRNAKQAQKIFATFSQEKIDSIVQHIATESARHAEELAKMAHE
ETGFGKWQDKVLKNTFASVRVYEHIKDLKTIGIINDDKIKKVMDVGVPLGVITALVPSTN
PTSTIIYKTLIALKAGNAIVFSPHPNAKACSFRALDIVKKAALEAGAPAGIVDGVTMLTL
EATKELMHSKDVSLILATGGEGMVRAAYASGTPTISGGPGNGPAFIERSADIKKAVSDII
TSKTFDNGVICASEQSIIVERCIYNDVHRELLAQGAYFMNEEEAKRMASMLLRANGTINP
EIVGKDAITLSQRAGFSVPANTRVLIALQDTVSPKNPYSREKLCPILGMYIEEDWRSACH
RVVDLLTNEGLGHTLVIHTQNEDVIRQFALEKPVNRILINTPAALGGIGATTNITPALTL
GCGAVGGGSSSDNVGPMNLLNIRKVGYGVRSIEDLRQPSSTNPPCYTAQPVVAAHSSPTQ
VSILDDERFRQPQAAGIQQGSISNNPADDRFGNTGSHAAVAETVAAQGDITEENVEQIIK
AVLGRLNK

>fig|500637.6.peg.3280  Acetaldehyde dehydrogenase (EC 1.2.1.10) / Alcohol dehydrogenase (EC 1.1.1.1)
MSVTNVTELNELVARVKKAQREFANFSQEKVDRIFRAAALAAADARIPLAKLAVEESGMG
IVEDKVIKNHFASEYIYNAYKDEKTCGILSEDPTFGTITIAEPIGIICGIVPTTNPTSTA
IFKSLISLKTRNAIIFSPHPRAKIATNRAAEIVLNAAIAAGAPKDIIGWIDSPSVELSNA
LMHHPDINLILATGGPGMVKAAYSSGKPAIGVGAGNTPVVIDETADIKRAVASILMSKTF
DNGVICASEQSVVVVDAVYDQVRERFSNHGGYLLQGKELKAVQNIILKDGNLNAAIVGQP
AFKIAEMAGVIVPETTKILIGEVKAIDESEPFAHEKLSPLLAMYRAKNFEDAVEKAEQLV
EMGGIGHTSCLYTDQDNQHERVSYFGEKMKTARILINTPASQGGIGDLYNFKLAPSLTLG
CGSWGGNSISENVGPKHLINKKTVAKRAENMLWHKLPNSIYFRRGCLPIALEEIATDGAK
RVFIVTDSYLFNNGYVDEIVDVLKKHHIETDVFFEVEADPTLSVVRKGAAQMQAFQPDVI
IALGGGSPMDAAKIMWVMYEHPETHFEELALRFMDIRKRIHKFPKMGVKAKLVAVTTTSG
TGSEVTPFAVVTDDKTGQKYPLADYALTPNMAIVDANLVMNMPKSLTAFGGLDAVTHALE
SYVSVLANEFSDGQALKALSLLKDFLPASYHEGAKNPVARERVHNAATLAGIAFANAFLG
VCHSMAHKLGSEFHIPHGLANALLICNVIRFNANDNPTKQTAFSQYDRPQARRQYAEIAD
HLGLSKAGDRTGAKIERLLEWLESMKADLGIPKSIREAGVAEADFLARLDKLSEDAFDDQ
CTGANPRYPLISEIKQLLLDSYYGREFSEPSVASTAPKAEKKVTKK

>fig|500637.6.peg.4670  Acetaldehyde dehydrogenase (EC 1.2.1.10) / Acetaldehyde dehydrogenase (EC 1.2.1.10), choline utilization
MVALDKDLQSRQLARELVRNAKQAQKIFATFSQEKIDSIVQHIATESARHAEELAKMAHE
ETGFGKWQDKVLKNTFASVRVYEHIKDLKTIGIINDDKIKKVMDVGVPLGVITALVPSTN
PTSTIIYKTLIALKAGNAIVFSPHPNAKACSFRALDIVKKAALEAGAPAGIVDGVTMLTL
EATKELMHSKDVSLILATGGEGMVRAAYASGTPTISGGPGNGPAFIERSADIKKAVSDII
TSKTFDNGVICASEQSIIVERCIYNDVHRELLAQGAYFMNEEEAKRMASMLLRANGTINP
EIVGKDAITLSQRAGFSVPANTRVLIALQDTVSPKNPYSREKLCPILGMYIEEDWRSACH
RVVDLLTNEGLGHTLVIHTQNEDVIRQFALEKPVNRILINTPAALGGIGATTNITPALTL
GCGAVGGGSSSDNVGPMNLLNIRKVGYGVRSIEDLRQPSSTNPPCYTAQPVVAAHSSPTQ
VSILDDERFRQPQAAGIQQGSISNNPADDRFGNTGSHAAVAETVAAQGDITEENVEQIIK
AVLGRLNK

>fig|500637.6.peg.3667  Acetaldehyde dehydrogenase (EC 1.2.1.10) / Alcohol dehydrogenase (EC 1.1.1.1)
MSVTNVTELNELVARVKKAQREFANFSQEKVDRIFRAAALAAADARIPLAKLAVEESGMG
IVEDKVIKNHFASEYIYNAYKDEKTCGILSEDPTFGTITIAEPIGIICGIVPTTNPTSTA
IFKSLISLKTRNAIIFSPHPRAKIATNRAAEIVLNAAIAAGAPKDIIGWIDSPSVELSNA
LMHHPDINLILATGGPGMVKAAYSSGKPAIGVGAGNTPVVIDETADIKRAVASILMSKTF
DNGVICASEQSVVVVDAVYDQVRERFSNHGGYLLQGKELKAVQNIILKDGNLNAAIVGQP
AFKIAEMAGVIVPETTKILIGEVKAIDESEPFAHEKLSPLLAMYRAKNFEDAVEKAEQLV
EMGGIGHTSCLYTDQDNQHERVSYFGEKMKTARILINTPASQGGIGDLYNFKLAPSLTLG
CGSWGGNSISENVGPKHLINKKTVAKRAENMLWHKLPNSIYFRRGCLPIALEEIATDGAK
RVFIVTDSYLFNNGYVDEIVDVLKKHHIETDVFFEVEADPTLSVVRKGAAQMQAFQPDVI
IALGGGSPMDAAKIMWVMYEHPETHFEELALRFMDIRKRIHKFPKMGVKAKLVAVTTTSG
TGSEVTPFAVVTDDKTGQKYPLADYALTPNMAIVDANLVMNMPKSLTAFGGLDAVTHALE
SYVSVLANEFSDGQALKALSLLKDFLPASYHEGAKNPVARERVHNAATLAGIAFANAFLG
VCHSMAHKLGSEFHIPHGLANALLICNVIRFNANDNPTKQTAFSQYDRPQARRQYAEIAD
HLGLSKAGDRTGAKIERLLEWLESMKADLGIPKSIREAGVAEADFLARLDKLSEDAFDDQ
CTGANPRYPLISEIKQLLLDSYYGREFSEPSVASTAPKAEKKVTKK

>fig|1274524.3.peg.4139  Acetaldehyde dehydrogenase (EC 1.2.1.10) / Alcohol dehydrogenase (EC 1.1.1.1)
MAVDEKEIKQKQNVSKTIDRLVEKGLKALEEFRSFDQEQIDEIVKQMALAGLDQHMHLAK
LAVEETKRGVYEDKIIKNMFATEYVYHNIKYNKTVGIINENEHEGVIEIAEPVGIVAGVT
PVTNPTSTTMFKSLISIKTRNPIVFAFHPSAQKSSAEAARILRDAAVQAGAPEHCIQWIE
TPSREATQALMTHPKISLILATGGSGMVKSAYSSGKPALGVGPGNVPCYIEKSANLKQAV
NDLILSKTFDNGMICASEQAVIIDKDVYSDVRRELTANNCYLLNEAEKAKVEKLVINEST
CAVNPAIVGMSACNIAEMAGIKVPEGTKILVAELKGVGPEYPLSREKLSPVLACYKVSGL
QEGLKRAEEMLEFGGLGHSAVIHTTDKEAIEQFGLRMKAGRIIVNAPSSQGAIGDIYNAY
MPSLTLGCGTYGGNSVSTNVGAVHLINTKKVAKRNVNMQWFKVPPKIYFEKHSTQYLAKM
PNISKAFIVTDPGMVKLGYVERVLYYLRKRPDYVHCEIFSDVEPDPSIETVMKGVESMAS
FQPDVIIALGGGSAMDAAKGMWMFYEHPDAEFFGLKQKFLDIRKRIVKYPKLGEKAKFVA
IPTTSGTGSEVTSFSVITDKEANTKYPLADYELTPDVAIIDPQFVMTVPKHITADTGMDV
LTHAIESYVSCMANDYTDGLAMKAIQLIFEYLPKAYKNGSDEVAREKVHNASTIAGMAFS
NAFLGINHSLAHKLGAEFHIAHGRANAVLLPHVIRYNATKPKKFTAFPKYSHFVADQRYA
EIARTLGLPAKTTEEGVESLIQAIIGLAKQLDIPMSLKQNNIDAVAFENKVDIMADRAFE
DQCTTANPKLPLVSDLADIYRAAFKGV

>fig|546268.4.peg.139  Acetaldehyde dehydrogenase (EC 1.2.1.10) / Alcohol dehydrogenase (EC 1.1.1.1)
MLEEFIFGVTANCASCGGAKLNSAVVGKPATWIAEQAGFKVPEKTNIIIAECREVGPNEP
LTREKLSPVLAMIKADSTEQGLKFAEEMVAFDGLGHSAAIHTADEELVKTFGSRVKALRV
IWNSPSTFGGIGDVYNAFLPSLTLGCGSYGKNAVGGNVSAVNLLNIKKVGRRRNNMQWFK
VPAKIYFERDSIQYLQDMKDCEKVMIVTDRSMVDLGFVDKITHQLHQRKNKVTIQLFTDV
EADPSVQTVYKGTDLMRSFQPDTIIALGGGSPMDAAKAMWLFYEQPQVDFEDLVQKFMDI
RKRAFRFPELGRKAKFIGIPTTSGTGSEVTPFTVISDGDKKYPIADYSLTPTISIVDPAF
TMTVPAGVTADTGLDVLTHAVEAYVSVLANDFTDGLALQAIKLVFQYLERSYKHGAADPE
AREHMHNASTIAGMAFANAFLGINHSMAHKIGGKYHVPHGRANAILLPHVIRYNGTRPQK
TATWPKYNYYKADLKYQEIARTLGLSCSTPAEGVESFARACHELAVNVGIKMSLKEQGID
EKTFLDGRKELAMMSFEDQCTPANPRLAMVADMEEILTKAYYGE

>fig|546268.4.peg.140  Acetaldehyde dehydrogenase (EC 1.2.1.10) / Alcohol dehydrogenase (EC 1.1.1.1)
MNASADNVVSPAVAEVNSLVEKGLRALDEFLKLDQEQIDFIVAKASIAALDKHGVLAMHA
VEETGRGVFEDKATKNLFACENVVRRLRDLKTVGVISENDVTGITEIADPVGVVCGIVPT
TNPTSTTIFKSLIALKTRNPIIFSFHPSAQQCSAHAARIVRDAAIAAGAPENCIQWIEKP
SMEGTSALMKHPGVATILATGGNAMVEAAYSCGKPALGVGAGNVPAYVEKTADIKQVAHD
IVMSKSFDNGMVCASEQAVIADKEIYKELAEEFKSYGVYFANKKKKPCSKSLSLA

>fig|585520.4.peg.1158  Acetaldehyde dehydrogenase (EC 1.2.1.10) / Alcohol dehydrogenase (EC 1.1.1.1)
MAKTQPKETQTEEEKKKQIYDMVDNLVKRSHVALDEMANFTQEQVDKICEAVATAGEQNA
YPLAKMAVEETKRGVVEDKTTKNMYASENIWNSLRHEKTVGVIEEDKELGLTKIAEPKGV
IAGVTPVTNPTSTVIFKAMLALKTRNTIIFGFHPQAQKCCVETGKIIQAAAVAAGAPRDA
IQWIEEPSLDATTDLMNNPGVQTILATGGPGMVKAAYSSGKPAIGVGPGNGPSYIEKTAN
IDRAVYDIVLSKNFDNGMVCASENSVVVDDEIYDQVKEEFKKWSCYFLNKEEIKKFEERF
IDPRRGTVAGPVAGKSAYEIAKLCGVDVPKETKVIVAEYKGVGRKFPLSAEKLSPVFTLY
RAKDHDDAFRICSELLDYGGRGHTAGLHSSDQKVIKEFSMKMDACRILVNSPAALGGIGD
LYNNMLPSLTLGTGSYGANTFSHNIGARDLLNIKTVAKRRDNMQWVKVPSKTYFEHNAAN
YLRHMPNVNRFFIVTDEGVADQGFADEITDIISKRRGQKEYEVFKAVTLDPSTDVIKDGV
HRMNIFKPDVVIAIGGGSVMDAAKVMRLFYENPEMKFEEAYQKFLDIRKRVVRFPKINGV
QLVCIPTTSGTGSEVSPIAVISDAKTGIKHTLCDYALTPDVSIVDDQFVQDLPKRLIAWS
GFEALGHAIESHVSTMATDFTRGWSLEAIKIIFANLKKSYDGDLDARKKMHDAATIAGMA
YSNAFLGLEHSIAHTVGSTFDIPSGVSDAIALPQVICFNAKRPEKLAMWPNYSVYRADKD
YAEIARAIGLTGSSDAELIEELVQKIIDLAQSVGIKMAYKDYGVDENEFNKKVDQLAVEA
YGDQNTVTNPVAPLISQIAQLMRDSFEGKDIKTK

>fig|520999.6.peg.1621  Acetaldehyde dehydrogenase (EC 1.2.1.10) / Alcohol dehydrogenase (EC 1.1.1.1)
MSVTNVTELNELVARVKKAQREFASFSQEKVDRIFRAAALAAADARIPLAKLAVEESGMG
IVEDKVIKNHFASEYIYNAYKDEKTCGILSEDPTFGTITIAEPIGIICGIVPTTNPTSTA
IFKSLISLKTRNAIIFSPHPRAKIATNRAAEIVLNAAIEAGAPKDIIGWIDSPSVELSNA
LMHHPDINLILATGGPGMVKAAYSSGKPAIGVGAGNTPVVIDETADIKRAVASILMSKTF
DNGVICASEQSVVVVDAVYDQVRERFATHGGYLLQGKELKAVQNIILKDGNLNAAIVGQP
AFKIAEMAGIVVPETTKILIGEVKLIDESEPFAHEKLSPLLAMYRAKNFEDAVEKAEQLV
EMGGIGHTSCLYTDQDNQHARVSYFGEKMKTARILINTPASQGGIGDLYNFKLAPSLTLG
CGSWGGNSISENVGPKHLINKKTVAKRAENMLWHKLPNSIYFRRGCLPIALEEIATDGAK
RAFIVTDGYLFNNGYVDEIVDVLKKHHIETDVFFEVEADPTLSVVRKGAAQMQAFQPDVI
IALGGGSPMDAAKIMWVMYEHPETHFEELALRFMDIRKRIHKFPKMGVKAKLVAITTTSG
TGSEVTPFAVVTDDKTGQKYPLADYALTPNMAIVDANLVMNMPKSLTAFGGLDAVTHALE
SYVSVLANEFSDGQALKALSLLKDYLPASYHEGAKNPVARERVHNAATLAGIAFANAFLG
VCHSMAHKLGSEFHIPHGLANALLICNVIRFNANDNPTKQTAFSQYDRPQARRQYAEIAD
HLGLTKAGDRTGEKIERLLAWLEEMKADLGIPKSIREAGVAEADFLAHLDKLSEDAFDDQ
CTGANPRYPLISEIKQLLLDSYYGREFTEKGAELAAPKAEKKSTKK

>fig|520999.6.peg.1394  Acetaldehyde dehydrogenase (EC 1.2.1.10) / Acetaldehyde dehydrogenase (EC 1.2.1.10), choline utilization
MVALDKDLQSRQLARELVRNAKQAQKTFATFSQEKIDSIVKHIATESARHAEELAKMANE
ETGFGKWQDKVLKNTFASVRVYEHIKDLKTVGIINDDKINKVMDVGVPLGVITALVPSTN
PTSTIIYKTLIALKAGNAIVFSPHPNAKACSFRTLDIVKKAALEAGAPAGIVDGVTMLTL
EATKELMHSKDVSLILATGGEGMVRAAYASGTPTISGGPGNGPAFIERSADIKKAVSDII
TSKTFDNGVICASEQSIIVERCIYNDVHRELLAQGAYFMNEDEAKRMASMLLRANGTINP
DVVGKDAITLSQRAGFSVPANTRVLIALQDTVSPKNPYSREKLCPILGMYVEEDWRSACH
RVVDLLTNEGLGHTLVIHTQNEDVIRQFSLEKPVNRILINTPAALGGIGATTNITPALTL
GCGAIGGGSSSDNVGPMNLLNIRKVGYGVRSIDDLRQPAPVNTPAYSTSPVTHGCQSSVS
ILDDDRFRQSQPAKVQGHSSATDNRFSNTVSHADVAEAVATHGDITEENVEQIIKAVLGR
LNK

>fig|525279.3.peg.1230  Acetaldehyde dehydrogenase (EC 1.2.1.10) / Alcohol dehydrogenase (EC 1.1.1.1)
MAKVMEKEKTKTIDVQAMIDGLAEKANVALKEMESFDQEKVDHIVHEMAMAALDQHMPLA
KMAVEETGRGVYEDKAIKNMYASEYIWHNIKHDKTVGVINEDVQKGLIEIAEPVGVVCGV
TPTTNPTSTTIFKSMIALKTRNPIVFAFHPSAQKSSAEAARVVRDAAIAAGAPENCIQWI
EHPSIEATSMLMNHPGIAIVLATGGAGMVKSAYSTGKPALGVGPGNVPAYIEKTAKIKRA
VNDLIVSKTFDNGMICASEQAVIVDKEIYAAVKAEFQAHQVYIVKPDELQKLEDAVMNEG
KYAVNPSIVGHSAMEIAKLAGISVPKGTKMLIAELEGVGPDYPLSREKLSPVLAMIKANN
TDHAFDLCEGMLNLGGLGHTAVIHSENEELHVKFGLRMKACRILVNTPSAEGGIGDIYNE
MIPSLTLGCGSYGKNSVSRNVSAVNLINVKTVAKRRNNMQWFKLPPKIFFEKNSLLYLEK
MENVERVMIVCDPGMVQFGYCDTVREVLSRRKNDVKIEVFSEVEPNPSTNTVYAGTKLMA
DFKPDTVIALGGGSAMDAAKGMWMFYEHPDTSFFGAKQKFLDIRKRTYKIDKPEKTQFVC
IPTTSGTGSEVTPFAVITDSETHVKYPLADYALTPDVAIVDPQFVMSVPASVTADTGMDV
LTHAIESYVSVMASDYTRGLSLQAIKLVFDYLEKSVKTPDMESREKMHNASTMAGMAFAN
AFLGICHSVAHKIGGEYGIPHGRTNAILLPHIIRYNAKDPQKHAMFPKYDYFRADTDYAD
IAKFLGLKGETTEELVEALATAVYELGNSVGINMSLKAQGVTQETLDTTVDRMAELAYED
QCTTANPKEPLISELKQIIIDAYNG

>fig|457412.4.peg.2164  Acetaldehyde dehydrogenase (EC 1.2.1.10) / Alcohol dehydrogenase (EC 1.1.1.1)
MAKKENTIPTIIDTPEALTAKIAAMKEAQKIFATFTQEQVDKIFKAAATAADKARIPLAK
DAVEETGMGIVEDKVIKNHYAAEYVYNAYKNTRTCGVIEEDTAYGIKKIAEPIGLIAAVI
PTTNPTSTAIFKTLIALKTRNAIIISPHPRAKKCTIDAAKVVLEAAVEAGAPEGIIGWID
VPSLDLTNQVMREADIILATGGPGMVKAAYSSGKPALGVGPGNTPVIIDDSADIRLAVNS
IIHSKTFDNGMICASEQSVTVLENIYKKVKEEFLYRGCYFLKPDELEKVRKTILINGALN
AKIVGQKAATIAEMAGVAVPPETKILIGEVESVDISEEFAHEKLSPVLAMYKAKTFDEAI
AKAEQLVADGGYGHTSALYIDTREREKMEKHAAAMKTCRILINTPSSQGGIGDLYNFKLV
PSLTLGCGSWGGNSVSENVGVKHLINIKTVAERRENMLWIRTPEKVYFKKGCLPVALDEL
GTVMHKKRCFIVTDSFLYKNGYTKKIEDKLDQMGIVHTCFYDVEPDPSLASARAGAAAMR
MFEPDCIIAMGGGSAMDAGKIMWVLYENPDANFDDMAMDFMDIRKRIFTFPHMGKKAYFI
AVPTSSGTGSEVTPFAIITDKTTGIKWPLADYELMPDMAIVDTDNMMSAPKGLTCASGID
VMTHALEAYASMMASDYTDGLALNAIKLVFNYLPRAYKDGSDVEARQHMANASCMAGMAF
ANAFLGVNHSLAHKLGAFHHLPHGIANALVLLHVLRYNAAEVPAKMGTFPQYQYPHTLAR
YAEIGRSVGLTGKNDSEVFEKLLQKLQELMDTIEIKHTIKEYGVDEKYFLETLDEMTEQA
FNDQCTGANPRYPLMSELKEIYLKAYYGEGNIPESGKAKEKKEEK

>fig|428125.8.peg.1890  Acetaldehyde dehydrogenase (EC 1.2.1.10) / Alcohol dehydrogenase (EC 1.1.1.1)
MSRFTLPRDIYYGKGSIDELKNLKGKKAIVVVGGGSMKRFGFLDKVVNNLHEAGIETMLF
EGVEPDPSVETVMKGAKAMQEFQPDWIVSIGGGSPIDAAKAMWAFYEYPDTKFEDLITPF
GFPTLRQKAKFLAIPSTSGTATEVTAFSVITDYHKGIKYPLADFNITPDVAIVDPDLAET
MPPKLTAHTGMDALTHAIEAYVSTLNSPFTDPLALKAISMVFEYLPDSYNGNMAAREQMH
YAQCLAGMAFSNALLGIVHSMAHKTGAAYSTGHIPHGCANAIYLPYVIQYNAKDATAKKR
YAAIAKSVGLAGNTDDELVAALCAKIDDYNVKLNIPKTLKDFGINEAEFLEKLPEVAANA
VGDACTGSNPRSITPAQMEQLLKATYYGTKVDF

>fig|428125.8.peg.2284  Acetaldehyde dehydrogenase (EC 1.2.1.10) / Alcohol dehydrogenase (EC 1.1.1.1)
MPSEKKNQEKPAVDVNAMIDQLVANAQKALEEYMKLDQEQVDKIVHAMALAGLDNHMPLA
KLAYEETGRGVMEDKIIKNMFASEYIWHDIKYAKTVGIVDENDMEGYVEVAEPVGVVAGV
TPVTNPTSTTIFKSMICAKSRDPIIFGFHPSAQKCSAEAAKIVRDAAIAAGAPENCIQWI
ETPSIEATNALMNHPGVALVLATGGAGMVKAAYSTGKPALGVGPGNVPCYIEKSANLERA
CTDLMLSKTFDNGMICASEQAVIVDECLADDFERIMKENNCYFLNKEETKKVSDYVINPQ
KQAVNSAVVGKPASWIAEQAGVKVPDKTKILIALLPDVGPEYPLSREKLSPVLAYFKVKD
WHQGFEYAQKMLNLGGLGHSAVIHSTNNDLITLYGETMKVGRVISNSPSSQGAIGDIYNT
NTPSLTLGCGSYGHNSTTSNVSSVNLINKKRIAKRRVNMQWFKVPPKIYFENDSIQYLQK
MEGIERAFIVTDPTMVKLGNVDKVLYYLRKREKYCHSEIYSDVEPDPDVETIMRGVQAMR
QFQPDVIIALGGGSAMDAAKGMWLFYEHPEATFDGLKLKFMDIRKRAYKFPRLGAKAQMV
CIPTTSGTGSEVTSFSVVTDKKNGNIKYPLADYALTPGVAIIDPQFVMSLPKSATADTGL
DVLTHALEAYVSVMASDYTDGLALQAIGMVFEYLPRAYKNGATDTVAREKMHNASCIAGM
AFTNAFLGLNHSMAHKLGGDYHIPHGRANAILLPYVVEYNAQKPTKFATFPKYEKFIADE
KYARIAQYIGKGGKTVQESVQNLVQAIRDLEREVGAPASIQECGIDEKLFFDNLQRLSEN
AHEDQCTTANPRYPLISEIAELYTKAYYGK

>fig|398513.5.peg.1508  Acetaldehyde dehydrogenase (EC 1.2.1.10) / Alcohol dehydrogenase (EC 1.1.1.1)
MAEATQVEAPAKPSPEEKRAAAEAEVDALVKKGLKALDEFEKLDQKQVDRIVAKASVAAL
NKHLVLAKMAVDETGRGLVEDKATKNIFACEHVTHYMAGQKTVGLIREDEVMGIDEVAEP
VGVVAGVTPVTNPTSTAIFKSLLALKTRCPIVFGFHPGAQKSSVAAAKIVRDAAIEAGAP
ENCVQWIEHPSIEATGALMKHPGVATILATGGPGMVKAAYSSGKPALGVGAGNAPAYIDT
DVDIERAANDLILSKHFDYGMICATEQAIIAHKDVYAPLVKELKRRKAYFVNADEKAKLE
QYMFGCTAGSGQKPVLNSVVPGKSPQFIAKAAGFEIPADATILAAECKEVSDDEPLTHEK
LAPVQAVLKADDKEQAFEMCEKMLKLGAGHTAAIHTNNEALVREYGLRMHACRIIWNQPS
SLGGIGDIYNAIAPSLTLGCGSYGGNSVSGNVQAVNLINIKRIARRNNNMQWFKIPAKTY
FEPNAIKYLRDMHGIEKAVIVCDKVMEQLGIVDKVIDQLRARDNRVTFRIIDYVEPEPSV
ETVERGAEMMREEFEPDTIIAVGGGSPMDAAKIMWLLYEHPEISFSDVREKFFDIRKRAF
RIPPLGEKAKLVCIPTSSGTGSEVTPFAVITDHKTGYKYPITDYALTPSVAIVDPVLART
QPRKLASDAGFDALTHSMEAYVSVYANDFTDGMALHAAKLIWDNLAESVNGEPGLAKTDA
QEKMHNAATMAGMAFGSAFLGMCHGMAHTIGALCHIAHGRTNSILLPYVIRYNGAVPEEP
TSWPKYNKYVADKRYQDIARIIGIDPGKTPAEGVENLAKAVEDYRDNKLGMNKSFQDCGV
EEDYFWSVLDQIGMRAYEDQCTPANPRIPMIEDMKDIAVAAYYGVPQAEGHKIRVEREGV
AATEEASERV

>fig|445974.6.peg.1507  Acetaldehyde dehydrogenase (EC 1.2.1.10) / Alcohol dehydrogenase (EC 1.1.1.1)
MAEKKAVNKVVEPTNEEIDAHVDQLVAKAQVALSKFEEFTQEQVDYIVAKCSVAGLDAHG
TLAEAAVNETGRGVFEDKAVKNLFACEYVTSNLRHLKTVGIINEDPLLGITEIAEPVGVV
CGIVPTTNPTSTVIFKSLICLKTRNPIIFSFHPSAHACSVMAAVVIRDAAIAAGAPEDCI
QWLDLKSMYATTALMKHPGVATILATGGNAMVAAAYSCGKPALGVGAGNVPAYVEKTCVL
PRAVNDIVLSKSFDNGMICASEQAAIVDTEIYDAFMKEIKRFKVYFVNKEEKAKLETFMF
GAVAYSDNVNAAKLNPNVVGKPATWIAEQAGFKVPEDTQIICAECKEVGPNEPLTREKLS
PVLAVLKAKNTDDGILKATQMVEFNGLGHSAAIHTEDHEISKKFGHACKAIRIIENAPST
FGGIGSVYNAFIPSLTLGCGSYGHNSVSNNVSAVNLINIKRIGRRNNNMQWVKLPPKIYF
ERNSIKYLRDMKKMEKAMIVTDRGMYNLGYVEKIEDVIRRRRNQVDLELFFDVEPDPSFD
TVQAGLELMNKFQPDTIIALGGGSSMDAAKVMWLLYENPEVCFDDIKQKFMDIRKRAFKF
PELGKKANLICIPTTSGTGSEVTPFSVITDKSCNKKYPLTDYALTPTVAIVDPEFVMSLP
AAIAADTGIDVLTHAVEAYVSILASDFTDGWAKQAVKLVFDYLEESVKEGTPLSREKMHN
AATIAGMAFANAFLGMNHSLAHKIGGEFHVPHGRTNGILLPHVIRYNGSMPTKLNIWPKI
ENFKADVKYMELAQLIGLNPKTPAEGVQMFADACEELCHKVNLASNIESQGIDKKDWDEA
IHRMAMNAYEDQCTPANPRMPMVHDMEAILRTIWDYKNKFDK

>fig|445974.6.peg.1269  Acetaldehyde dehydrogenase (EC 1.2.1.10) / Alcohol dehydrogenase (EC 1.1.1.1)
MQRFTLPRDLYHGKGSLEALKSLEGKKAIICVGGGSMKRNGFLDRAIAYLEEAGMQVKLF
EGIEPDPSVETVMKGAAVMEEFQPDWIVAMGGGSPIDAAKAMWIKYEYPEITFEEMCKVF
GIPKLRKKAHFCAIPSTSGTATEVTAFSIITDYEKGIKYPIADFEITPDVAIVDPDLAET
MPLKLVAHTGMDAMTHAIEAYVSTANCNYTDPLAIHAIEMIQANLVKSYNGDMGARDDMH
DAQCLAGQAFSNALLGIVHSMAHKTGAAFVDQGGHIIHGAANAMYLPKVIAFNAKDETAK
KRYGVIADYMHLGGNSDDEKVALLIAYLRKMNDELNIPHSINHYGADGLPADTGFVSEDV
FLARVDNIAALAIEDACTGSNPRIPTQEEMVELLKACYYDSEVDF

>fig|324831.13.peg.1539  Acetaldehyde dehydrogenase (EC 1.2.1.10) / Alcohol dehydrogenase (EC 1.1.1.1)
MVQDKKATKEEKTIDVNKMIDGYVEKAHVALDEMADFDQEQVDKICEAIASAGEQNSYLL
AKMAVEETGRGVVEDKTIKNMFASENIWNSLRHEKTVGVIEEDKEKQLVKIAEPKGVIAG
VTPVTNPTSTVIFKAMLALKTRNAIIFGFHPQAQKSCVKTGEIIREAAVKAGAPKDAIQW
IEYPSLEATSALMNHPNVQTILATGGPGMVKAAYSSGKPAIGVGPGNGPSYIEKTANIPE
SVYDIVLSKTFDNGMICSSENSVVVDEEIYNKVKDEFKSWNCYFLKPDEIKKFEEKFIDP
RRGTVAGPVAGRSAYQIAKLCGVDVPEDTKVIIAEYKGVGKKYPLSAEKLSPVFTMYKAK
DHEDAYKICTDLLNYGGRGHTAGVHSQDEKVIDDFSMKMDACRILVNSPASVGGVGDLYN
NMLPSLTLGTGSYGANTFSHNIGARDLLNIKTVAKRRDNMQWIKVPKKTYFEHNAANYLK
HMPDVERFFIVTDEGVASKYINEITDIISQRRGKKSYEVFQAVTKDPDTTIIADGVHRMN
IFKPDVVIAVGGGSVMDAAKAMRLFYENPDMSFADAYSKFLDIRKRTVRFPKYNAIQLVC
IPTTSGTGSEVSPFSIIKDTVTGIKHTLCDYSLNPDVAIVDDQFVETMPKELIARSGFEA
LAHAVESYVSTMATDFTRGWSMEAIKLIFENLEKSYNGDQSARSRMHNAATLAGMAYANA
FLGVGHAIAHTESSEFGIPSGLSDAIAMPYVIRFNSKKPRKLAMRPHYSTFRADKDYAAI
ARSLGLKGNTDQELVDSLIKKIVELGHGVGLNLSLKANGVSEADFNNKVDAMAVEAYGDQ
NVVTNPSALLISEIKDLMKETYKGKGIEA

>fig|883166.5.peg.479  Acetaldehyde dehydrogenase (EC 1.2.1.10) / Alcohol dehydrogenase (EC 1.1.1.1)
MTTSTQNEKQPTEVQPEINPTQQMIDALAENGQHALRELAKLDQTQIDHIVHAMAMAAVD
KHMELAKAAYEETGRGIYEDKAIKNLYASEYIWQSIKYNKTIGVIDEDEQRGLTYVASPV
GVVCGVTPTTNPTSTTIFKAIIAIKTGNPIIFAFHPSAQQSSALAAKVIYEAALKAGAPE
HIIQWIEHPSLEATKLLMNHDKVALVLATGGAGMVKSAYSTGKTALGVGPGNVPAYIEKS
AKIKRAVNDVIVSKTFDNGMICASEQGVIVDKEIYDEVKKEFEAHQCYVVKKKELSKLES
IVMREDRCAVNADIVGKPATEIAASVGIKVPEGTKMLIAELEGVGPDYPLSREKLSPVLA
MVKAENREHGLELCEGMLNLGGLGHTAVVHTEDEALQREFGIRMNACRVLVNSPSAEGGI
GNIYNEMIPSLTLGCGSYGHNSVSHNVSAVDLINIKTIAKRRNNMQWFKLPPKIFFEKNS
LMYLTQMKEVERVVIVTDEGMVNLGYAKRVQEVLARRNDAPDVRIFSDVEPNPSTNTVYK
GLELMVEFQPDTIIAIGGGSVMDAAKGMWAFFEHPDLSFFGAKQKFLDIRKRAYKIMPAQ
RAKMVCIPTTSGTGSEVTPFAVITDSDTHVKYPLADYALTPDVAIVDSQFVLSVPRGVTA
DTGMDVLTHAIESYVSVMASDYTRGLSLQAIKIVFDDLKASANDGDPDARERMHNASTLA
GMAFANAFLGISHSIAHKIGGEYNIPHGRTNAILLPHVIRYNAKDPQKHAMFPKYDYFRA
DQDYADIAKFLGLKGKTTEDLVEALADAVYELGQSVGIEMNLKAQGLTQEVLDKTVDRMA
ELAYEDQCTTANPKEPLISELKDIIITAYDYQK

>fig|759350.3.peg.1738  Acetaldehyde dehydrogenase (EC 1.2.1.10) / Alcohol dehydrogenase (EC 1.1.1.1)
MAEAKKKVEAANPTPEEKQAAAEAEVDALVARAKKALDEFENLDQKQVDRIVAKASIAAL
NKHLVLAKMAVDETGRGLVEDKATKNIFACEHVTNYLAGQKTVGIIREDDVMGIDEVAEP
VGVVAGVTPVTNPTSTAIFKSLIALKTRCPIVFGFHPGAQKCSVEAAKIVRDAAIEAGAP
ENCIQWIEHPSIQATGALMQHPGVATILATGGPGMVKAAYSSGKPALGVGAGNAPAYVDS
DVDIVRAANDLVLSKHFDYGMICATEQAIIAHKDVYDQLIKELKVRKAYFVNAEEKAKLE
QYMFGCTAGSGVKPVLNSVVPGKSPQFIAKAAGFEIPADATILAAECKEVSDDEPLTHEK
LAPVQAVLKADNKEQAFEMCEKMLKLGAGHTAAIHTNNQELVREYGVRMHACRIIWNQPS
SLGGIGDIYNAIAPSLTLGCGSYGGNSVSGNVQAVNLVNIKRIARRNNNMQWFKIPAKTY
FEPNAIKYLRDMYGIEKAVIVCDKVMEQLGIVDKVIDQLRARSNRVTFRIIDYVEPEPSV
ETVEKGAEMMREEFEPDTIIAVGGGSPMDASKIMWLLYEHPEIAFSDVREKFFDIRKRAF
KIPPLGKKAKLVCIPTSSGTGSEVTPFAVITDHKTGYKYPITDYALTPSVAIVDPVLART
QPRKLASDAGFDALTHSMEAYVSVYANDFTDGMALHAAKLIWDNLAESVNGEPGLAKTDA
QEKMHNAATMAGMAFGSAFLGMCHGMAHTIGALCHIAHGRTNSILLPYVIRYNGQIPEEP
TSWPKYNKYIAPERYQDIARNLGIDTGKTPAEAVENLAKAVEDYRDNKLGMNKSFQDCGV
DEDYFWSVLDQIGMRAYEDQCTPANPRIPLINDMKDIAVGAYYGVSQAEGHKLRIEREGE
AATEEASER

>fig|525366.3.peg.1313  Acetaldehyde dehydrogenase (EC 1.2.1.10) / Alcohol dehydrogenase (EC 1.1.1.1)
MAKDKKNLETTTPVDKEQEAQTMINDLVERSQKAFDKLRYYSQEQVDKICQAMALAAEEH
HMDLAVDAANETGRGVAEDKAIKNIYASEYIWNNIRHDKTVGIIKDDDEDQTITIADPLG
IIAGVVPVTNPTSTTIFKSIISAKTRNTIIFSFHPQALKSSIKTAKILQEAAEKAGAPKD
MIQWIPQCSLEATNALLRHPNIATILATGGPALVKAAYSSGNPALGVGPGNGPAYIEKTA
NIARSVYDIVLSKTFDNGMICATENSVVVDDEIYDQVKEEFKKWNCYFVKPNELDTFTEG
FIDTKRHQVRGPIAGRSANAIAEMCGLKDVPEHTKVIIAEYEGVGDDYPLSAEKLSPVLT
MYRATSHENAFDICRQLLHYGGEGHTAAIHTLDDDLATKYGLEMRASRIIVNSPSGIGGI
GNIYNNMTPSLTLGTGSYGGNSVSHNVTDWDLLNIKVIAKRRENRQWVKIPPKVYFQRNS
LKELRDIPNIDRAFIVTGPGMSKRGYVQRVIDELRLRQNETAFLVFDDVEEDPSTNTVEK
GVAMMNDFKPDTIIALGGGSPMDAAKAMWMFYEHPETSWYGVMQKYLDIRKRAYQIKKPT
KSQLIGIPTTSGTGSEVTPFAVITDSKTHVKYPLADYALTPNIAIVDSQFVETVPPKTTA
YTGLDVLCHATESYVSVMATDYTRGWSLQTIKGVMEYLPNSVKGNKLARRKMHDFSTMAG
MAFGQAFLGINHSLAHKMGGAFGLPHGLLIAIALPQVIRFNAKRPQKLALWPHYETYHAT
KDYADIARFIGLQGNSDEELAEAYAKKVIELAHKCGVKLSLKDNGVSREDFDKVVDKLAV
LAYEDQCTTTNPVEPLVSQLKELLERCYEGTGVEKD

>fig|697329.10.peg.107  Acetaldehyde dehydrogenase (EC 1.2.1.10) / Alcohol dehydrogenase (EC 1.1.1.1)
MAKKEYEIVDGVEKLEAALERVRAAQRKMATFTQEQVDRIFLAAATAANRARIDLAEQAV
AETGMGIVEDKVIKNHYASEYIYNKYRDTKTCGVLEEDKSAGIKKIAEPIGVIGAVIPTT
NPTSTAIFKSLIALKTRNGIIISPHPRAKESTIAAAKVVLEAAVEAGAPEDIIAWIDIPS
LEMTNMLMKEVDIILATGGPGMVHAAYSSGKPALGVGAGNTPAIIDESADILLAVNSIIH
SKTFDNGMICASEQSVIVLDSIYDAVKTEFAARGCYFLKPDELNKVRKTIIINGALNAKI
VGQSAAKIAELAGVTVPEGSKILIGEVESVDISEEFAHEKLSPVLAMYKASDIQDAFGKA
EHLIADGGYGHTASIYLDAVREQEKLSEFGERMKTCRILVNTPSSQGGIGDLYNFKLAPS
LTLGCGSWGGNSVSENVGVKHLLNIKTVAERRENMLWFRAPEKVYFKKGCLPVALDELKN
VMGKKKAFIVTDSFLFKNGFTKPVTDKLDEMGIVHETFSDVAPDPTLACAVEGVKAIRSF
EPDVIIAIGGGSAMDAAKIMWVMYEHPEADFMDMAMRFVDIRKRIYTFPKMGEKAYFICV
PTSSGTGSEVTPFAVITDDKTGHKYPLADYELMPNIAIVDTDMMMSAPKGLTAASGLDCM
VHDLEALVSVMATPFTDGIALESLKMTFDNLPECVENGQTAVRARENMAHAATMAGMAFA
NAFLGIGHSLAHKLGAYHHLPHGICCALVISEVIRFNASDVPVKMGTFPQYEYPQAAAKY
ARIARYLGVQGSGDNELVEGLIAKIEELKEAVGCKKTIAEYGISEEDFLATLDKMSRDAF
DDQCTGANPRYPLISELKQIYMNVYYGRTFTETEKPDASQIDSSESSKDFKQAFNRAASS
GKKRV

>fig|697329.10.peg.3962  Acetaldehyde dehydrogenase (EC 1.2.1.10) / Alcohol dehydrogenase (EC 1.1.1.1)
MAKTTAKKNEPIFVDSVEALSAKIKEVRAAQAEFATYTQEQVDKIFKAAALAANKARLPL
AKMAVEETGMGIVEDKVIKNNYAAEHIYNAYKNVQTCGVFETNEAYGTTKIYEPIGLIAA
VIPTTNPTSTAIFKTLISLKTRNGIIISPHPRAKNCTIAAAKIVLDAAVAAGAPENIIGW
IDVPSLDMTNQIMRDSDLILATGGPGMVKSAYSSGTPALGVGAGNASAIIDASADIKVAV
SSIIHSKTFDNGMICATEQTLIVDKKIYKEVKAELKARGCYFLNDEEADKVRHTMIINGS
LNAKIVGQRPVTIAKLCGFEVPEDVKVLIGEATSTDREEAFGHEKLTTVLGMYKADNFDD
ALDKAETLLENNGGLGHTSVLWIDNVNEREKLLKFAERLKTSRLIVNTPSSLGGIGDLYN
FNFAPSLTLGCGSWGGNSVSENVGVKHLLNVKTVVERRENMLWFRAPEKVYFKKGCLPVA
LDELKNVMGKKKAFIVTDQFLYKNGYTKPITDKLDQMGIAHNVFFDVAPDPSLGCALEGV
KAIRAFEPDTIIAIGGGSAMDAAKIMWVMYEHPEADFMDMAMRFIDIRKRVYTFPKMGEK
AYFICIPTSSGTGSEVTPFAVITDEKTGHKYPLADYALLPNMAIVDTDLMMSAPKGLTAA
SGLDCMVHDLEALASVMATDFTDGIALQSLKITFENLPECVDNGQTAYKAREKMAHAATM
AGMAFANAFLGIGHSLAHKLGAYHHLPHGICCALVITNVMKFNANPVPTKMGTFSQYEYP
KTLEKYADVARSLGLFGKDDKACFKMLCDKVEELKERVGCKKTIAEYGISEEDFLATLDK
MAEDAFDDQCTGANPRYPLIEELKEIYKACYYGTEYKG

>fig|213810.4.peg.1095  Acetaldehyde dehydrogenase (EC 1.2.1.10) / Alcohol dehydrogenase (EC 1.1.1.1)
MNENRIVDSVEALEAKLREIRKAQTQFSTYSQQQVDAIFRAAALAACKQRIPLAKQAVEE
TGMGVVEDKVIKNHYAAEYIYNAYKNAKTCGVVEEDAAYGIKKIAEPIGVIAAVIPTTNP
TSTAIFKTLLALKTRNGIIISPHPRAKHSTIAAAKVVLEAAVAAGAPAGIIGWIDVPSLD
LTNMVMKEADIILATGGPGMVHAAYSSGKPAIGVGAGNTPAIFDDTADILLAVNSVIHSK
TFDNGMICASEQSVIVLESIYDAVKQEFQKRGCYFLSPEETEQVRKTILINGALNAKIVG
QPAYRIAELAGVAVPEHTKILIGEVESVDISEEFAHEKLSPVLAMYKAADFQDALDKAEH
LIADGGYGHTSSLYVDTVTGQDKIARFSACMKTCRILINTPSSHGGIGDLYNFKLAPSLT
LGCGSWGGNSVSENVGIKHLLNIKTVAERRENMLWFRAPQKIYIKKGCLPVALEELGAVM
HKQKAFIVTDSFLYQNGYTKPITDKLDELGIRHATFFDVAPDPTLACAKEGTKAMTAFAP
DCIIAVGGGSAMDAAKIMWVLYEHPDADFLDMAMRFSDIRKRIYTFPHMGEKASFIAIPT
SAGTGSEVTPFAVITDEATGTKYPLADYELMPNMAIVDADLMMHAPKGLTSASGIDAMSH
ALEAYASVMATDYTDGLALKAIQTIFDYLPRAYEKGAEDPAAREKMANAATMAGMAFANA
FLGVCHSMAHKLGAFHHLPHGIANALMLDEVLRFNAAEVPTKMGTFPQYDHPHTLARYAE
IAEFLHISGKDDTEKLEGLIAKLDQLKEQIGIRKTIRDYGIDEAAFLESLDAMTEQAFDD
QCTGANPRYPLMSEIKQMYLNAYYGK

>fig|213810.4.peg.1814  Acetaldehyde dehydrogenase (EC 1.2.1.10) / Alcohol dehydrogenase (EC 1.1.1.1)
MARFTLPRDLYHGKGALEALKTFEGKKAMICVGGGSMKRFGFLDKAVAYLKEAGMEVQLF
EGIEPDPSVETVMKGAAAMEQFQPDWIIAMGGGSPIDAAKAMWIKYEYPDITFEEMCKVF
GIPKLRKKAHFCAISSTSGTATEVTAFSIITDYAKGIKYPIADFEITPDVAIVDPDLAET
MPKKLVAHTGMDAMTHAIEAYVSTAHCDFTDPLALHAIKMIQHDLVESYNGNMAKRDSMH
NAQCLAGMAFSNALLGIVHSMAHKTGAAFADYGAHIIHGAANAMYLPKVIAYNAKVPAAA
ERYAQIADFMQLGGETQQEKIHLLIAYLRGMNDALNIPHCIAHYGTDSYPTEQGFVPEDV
FLARLPEIAKNAIGDACTGSNPRQPSQEEMEQLLKCCYYDTEVDF

>fig|537973.8.peg.2705  Acetaldehyde dehydrogenase (EC 1.2.1.10) / Alcohol dehydrogenase (EC 1.1.1.1)
MLKNTAKTATEVDVKSMVDELVANAHAALKIMKTFDQEKIDHIVHRMAIAGLDHHMELAK
LAVDETGRGVWEDKAIKNMFATEEIWHSIKNNKTVGVINEDKQRGLVSIAEPIGVIAGVT
PVTNPTSTTMFKSEIAIKTRNPIIFAFHPGAQKSSARALEVIRDEAEKAGLPKGALQYIP
VPSMDATKALMDHPGIATILATGGPGMVKSAYSSGKPALGVGAGNAPAYIEASANIKQAV
NDLVLSKSFDNGMICASEQGVIIDSSIYDDVKKEFEAQGAYFVKQKDMKKFESTVINLEK
QSVNPRIVGQSPKQIAEWAGITIPDNTTILIAELKGVGEKYPLSREKLSPVLAMVKADGH
EDAFKKCETMLDIGGLGHTAVIHTADDELALKYADAMQACRILINTPSSVGGIGDLYNEM
IPSLTLGCGSYGGNSISHNVGTVDLLNIKTMAKRRNNMQWMKLPPKIYFEKNSVRYLEHM
EGIKRAFIVADRSMEKLGFVKIVEDVLARRENPVQVQTFVDVEPDPSTDTVFKGTDIMRS
FGPDTVIAIGGGSVMDAAKGMCLFNDAGDADFFGAKQKFLDIRKRTYTFPNLNKTKLVCI
PTTSGTGSEVTPFAVITDSKAGIKYPLADYALTPDIAIVDSQFIESVPPVVVADSGLDVL
CHATESYVSTMATHYTKGLSLEAIKLVFENLEKSYHGDVEAKSKMHDASTIAGMAFANAL
LGINHSIAHKIGQAFHLPHGRCIAITMPHVIRFNASQPKKRAIWAKYSYFRANEDYAEIA
RYLGLPGKTTDELVESYVQAFIKLAHSVGVKLSLKEQGVKKADLDKQVDRLAELAYEDNC
TVTNPQEPLIGDLKHIILDEYEGTESTF

>fig|742740.3.peg.4828  Acetaldehyde dehydrogenase (EC 1.2.1.10) / Alcohol dehydrogenase (EC 1.1.1.1)
MAKEVTPEQIQMIEEMVARARVAADIIATYDQETVDRLCQAVAAAVCDMKVWAPICDEAV
DETGLGDKVTKRNKRNKIKLILRDCLRNKSVGIIEENPEKGLVKYAKPVGVIASLVPTTN
PCLTPAGQIIYAIKARDVMICSPHPRAKVVTNKCIDIIREVLVREGAPADIIQGIKEPSI
SLTNELMKRADLIIATGGRPMVKSAYSAGVPAYGSGAGNATVIIDDTCNTPERQREAASN
TRISKTSDFGSGCSCDGNLVIHESIYDDFVKALEAEGAYLANEEEAEMLKKVMWDETGHR
LPQTVAISPQKLALTAGFEIPEDRKFIAVTGGGINEIGKEFFFSSEKLTTLLSLFKYEGE
FENALTMMQAIFNVGGKGHSCGIYSFDDEHIHRLGMAAPVSRIMVRQPNNKGNSGSATNG
MPPTSSMGCGTWGGNIVSENIALKHYMNTTWVARPLPEDMPSNEELFGEFFKPGMDEE

>fig|742740.3.peg.2579  Acetaldehyde dehydrogenase (EC 1.2.1.10) / Alcohol dehydrogenase (EC 1.1.1.1)
MAKRKEAAVPAIVDSVEALEAKMQAMREAQRKFAAFTQEQVDKIFYEAAMAANKQRIPLA
KMAVEETRRGIVEDKIIKNHYAAEYIYNAYKSTKTCGVIEEDPAYGIKKIAEPIGLVAAV
IPTTNPTSTAIFKTLICLKTRNAIIISPHPAAKACTIAAAKVVLEAAVKAGAPEGIIGWI
DVPSLELTNMVMREADITLATGGGGMVKSAYSSGKPALGVGAGNTPVIIDDTADVKMAVN
SIIHSKTFDNGMICASEQSVTVMDSIYDEVKKEFEYRGCYFLKKGEELDKVRKTIIINGA
LNSRIPGKSAYEIAMLAGVDVPENTKILIGEVESVDISEEFAHEKLSPVLAMYRAKTFDE
ALAKAEQLVADGGYGHTASLYVHPAETEKMAKHAAAMKTCRILVNTPSSFGGIGDLYNFK
LAPSLTLGCGSWGGNSVSENVGVKHLLNIKTVAERRENMLWFRTPEKVYFKKGCMPVALD
ELGTIMHKKKAFIVTDSFLYNNGYVKPIEAKLDEMGIKHTCFFEVAPDPTLQCAREGAAQ
MTAFEPDTIIAVGGGSAMDAAKIMWVLYEHPEADFEDMAMDFMDIRKRVYTFPEMGKKAY
FVAIPTSSGTGSEVTPFAIITDAETGVKWPLADYQLLPNMAIVDVDNMMMQPKGLTSASG
IDVMTHAIEAYVSIMASDYTDGLAMKAVKMVFDYLPSAYENGAGDPTAREKMANASCLAG
MAFANAFLGLNHSMAHKLGAFHHLPHGVANALILTEVMRYNADDVPTKMGTFSQYQYPHA
LERYAELGRFAGCAGSTDEEVFENFLAKLEVLKEKIGIKKTIREYGIDESYFLDTLDEMV
EQAFNDQCTGANPRYPLMKEIKEIYLKCYYGK

>fig|702459.3.peg.1617  Acetaldehyde dehydrogenase (EC 1.2.1.10) / Alcohol dehydrogenase (EC 1.1.1.1)
MAEATQVEAPAKPSPEEKRAAAEAEVDALVKKGLKALDEFEKLDQKQVDRIVAKASVAAL
NKHLVLAKMAVDETGRGLVEDKATKNIFACEHVTHYMAGQKTVGLIREDEVMGIDEVAEP
VGVVAGVTPVTNPTSTAIFKSLLALKTRCPIVFGFHPGAQKSSVAAAKIVRDAAIEAGAP
ENCVQWIEHPSIEATGALMKHPGIATILATGGPGMVKAAYSSGKPALGVGAGNAPAYIDT
DVDIERAANDLILSKHFDYGMICATEQAIIAHKDVYAPLVKELKRRKAYFVNADEKAKLE
QYMFGCTAGSGQKPVLNSVVPGKSPQFIAKAAGFEIPADATILAAECKEVSDDEPLTHEK
LAPVQAVLKADDKEQAFEMCEKMLKLGAGHTAAIHTNNEALVREYGLRMHACRIIWNQPS
SLGGIGDIYNAIAPSLTLGCGSYGGNSVSGNVQAVNLINIKRIARRNNNMQWFKIPAKTY
FEPNAIKYLRDMHGIEKAVIVCDKVMEQLGIVDKVIDQLRARDNRVTFRIIDYVEPEPSV
ETVERGAEMMREEFEPDTIIAVGGGSPMDAAKIMWLLYEHPEISFSDVREKFFDIRKRAF
RIPPLGEKAKLVCIPTSSGTGSEVTPFAVITDHKTGYKYPITDYALTPSVAIVDPVLART
QPRKLASDAGFDALTHSMEAYVSVYANDFTDGMALHAAKLIWDNLAESVNGEPGLAKTDA
QEKMHNAATMAGMAFGSAFLGMCHGMAHTIGALCHIAHGRTNSILLPYVIRYNGAVPEEP
TSWPKYNKYVADKRYQDIARIIGIDPGKTPAEGVENLAKAVEDYRDNKLGMNKSFQDCGV
EEDYFWSVLDQIGMRAYEDQCTPANPRIPMIEDMKDIAVAAYYGVPQAEGHKIRVEREGV
AATEEASERV

>fig|547043.8.peg.293  Acetaldehyde dehydrogenase (EC 1.2.1.10) / Alcohol dehydrogenase (EC 1.1.1.1)
MADAKKEEPTKPTPEEKLAAAEAEVDALVKKGLKALDDFEKLDQKQVDRIVAKASVAALN
KHLVLAKMAVEETGRGLVEDKATKNIFACEHVTNYLAGQKTVGIIREDDVMGIDEIAEPV
GVVAGVTPVTNPTSTAIFKSLIALKTRCPIIFGFHPGAQKCSVEAAKIVRDAAIAAGAPE
NCIQWIEHPSIEATGALMKHDGIATILATGGPGMVKAAYSSGKPALGVGAGNAPAYVDKN
VDIVRAANDLVLSKHFDYGMICATEQAIIADKEVYAPLIKELKRRKAYFVNDEEKAKLEQ
YMFGCTAYSGQTPKLNSVVPGKSPQYIAKAAGFEIPEDATILAAECKEVGENEPLTMEKL
APVQAVLKSDNKEQAFEMCEAMLKHGAGHTAAIHTNDQALVREYGQRMHACRIIWNSPSS
LGGVGDIYNAIAPSLTLGCGSYGGNSVSGNVQAVNLLNIKRIARRNNNMQWFKIPAKTYF
EPNAIKYLRDMYGIERAVIVCDKVMEQLGVVDKIIDQLRARSNRVTFRIIDYVEPEPSVE
TVERGATMMREEFEPDTIIAVGGGSPMDASKIMWLLYEHPEISFSDVREKFFDIRKRAFK
IPPLGKKAKLVCIPTSSGTGSEVTPFAVITDHKTGYKYPITDYALTPSVAIVDPVLARTQ
PRKLASDAGFDALTHSFEAYVSVYANDFTDGMALHAAKLIWDNLAESVNGEPGEDKIKAQ
EKMHNAATMAGMAFGSAFLGMCHGMAHTIGALCHVAHGRTNSILLPYVIRYNGSIPEEPT
SWPKYNKYIAPERYQEIAKNLGVNPGKTPEEGVENLAKAVEDYRDNKLGMNKSFQECGVD
EDYFWSILDQIGMRAYEDQCAPANPRIPQIEDMKDIAIAAYYGVSQAEGHKLRVQRQGEA
ATEEASERA

>fig|557433.4.peg.328  Acetaldehyde dehydrogenase (EC 1.2.1.10) / Alcohol dehydrogenase (EC 1.1.1.1)
MPANNKKQVEKKELTAEEKKQNAQKLVDDLMTKSQAAFEKLRYYSQEQVDKICQAMALAA
EEHHMDLAVDAANETGRGVAEDKAIKNIYASEYIWNNIRHDKTVGIIEDNDEDQTIKIAD
PLGVIAGIVPVTNPTSTTIFKSIISAKTRNTIIFSFHRQAMKSSIKTAKILQEAAEKAGA
PKNMIQWLPESTRENTTALLQHPNTATILATGGPSLVKAAYSSGNPALGVGPGNGPAYIE
KTANIERSVYDIVLSKTFDNGMICATENSVVVDEEIYDKVKEEFQKWNCYFLKPNEIDKF
TDGFIDPDRHQVRGPIAGRSANAIADMCGIKVPDNTKVIIAEYEGVGDKYPLSAEKLSPV
LTMYKATSHENAFDICAQLLHYGGEGHTAAIHTLDDDLATKYGLEMRASRIIVNSPSGIG
GIGNIYNNMTPSLTLGTGSYGSNSISHNVTDWDLLNIKTIAKRRENRQWVKIPPKVYFQR
NSLKELQDIPNINRAFIVTGPGMSKRGYVQRVIDQLRQRQNNTAFLVFDDVEEDPSTNTV
EKGVAMMNDFKPDTIIALGGGSPMDAAKAMWMFYEHPETSWYGVMQKYLDIRKRAYQIKK
PTKSQLIGIPTTSGTGSEVTPFAVITDSKTHVKYPLADYALTPNIAIVDSQFVETVPAKT
TAWTGLDVLCHATESYVSVMATDYTRGWSLQTIKGVMENLPKSVQGDKLARRKMHDFSTM
AGMAFGQAFLGINHSLAHKMGGAFGLPHGLLIAIAMPQVIRFNAKRPQKLALWPHYETYH
ATKDYADIARFIGLKGNTDEELAEAYAKKVIELAHECGVKLSLKDNGVTREEFDKAVDDL
ARLAYEDQCTTTNPVEPLVSQLKELLERCYDGTGVEEK

>fig|469609.3.peg.124  Acetaldehyde dehydrogenase (EC 1.2.1.10) / Alcohol dehydrogenase (EC 1.1.1.1)
MKAMEENMADKKTVTPEEKKLAAEKHVDELIQKALVALEEMRKLDQEQIDYIVAKASVAA
LDAHGELALHAYEETGRGVFEDKATKNLFACEHVVNNMRHTKTVGVIEEDDVTGLTLIAE
PVGVICGITPTTNPTSTAIFKSLISLKTRNPIVFAFHPSAQESSAHAAQIVRDAAIAAGA
PENCVQWITQPSMEATSALMNHEGVATILATGGNAMVKAAYSCGKPALGVGAGNVPAYVE
KSANIRQAAHDIVMSKSFDNGMVCASEQAVIIDKEIYDEFVEEFKSYHTYFVNKKEKALL
EEFCFGVKANSKNCAGAKLNADIVGKPAAWIAEQAGFTVPEGTNILAAECKEVGEKEPLT
REKLSPVIAVLKSDSREDGINKARQMVEFNGLGHSAAIHTADEELTKEFGKAVKAIRVIC
NSPSTFGGIGDVYNAFLPSLTLGCGSYGHNSVGDNVSAINLLNIKKVGRRRNNMQWMKLP
SKTYFERDSIQYLQKCRDVERVMIVTDHAMVELGFLDRIIEQLDLRRNKVVYQIFADVEP
DPDITTVERGTEIMRAFKPDTIIALGGGSPMDAAKVMWLFYEQPEVDFRDLVQKFMDIRK
RAFKFPLLGKKTKFIAIPTTSGTGSEVTPFAVISDKANNRKYPIADYSLTPTVAIVDPAL
VLTVPGSVAADTGMDVLTHATEAYVSQMASDYTDGLALQAIKLVFENLESSVKNADFHSR
EKMHNASTIAGMAFANAFLGISHSMAHKIGAQFHTIHGRTNAILLPYVIRYNGTRPAKTA
TWPKYNYYRADEKYQDIARMLGLPASTPEEGVESYAKAVYELGERVGIQMNFKAQGIDEK
EWKKHSRELAFLAYEDQCSPANPRLPMVDHMQEIIEDSYYGYKERPGRRK

>fig|1002364.3.peg.2410  Acetaldehyde dehydrogenase (EC 1.2.1.10) / Alcohol dehydrogenase (EC 1.1.1.1)
MAVTNIAELDALVARVKKAQREFANYTQEQVDKIFRAAALAAADARIPLAKLAVEESGMG
IVEDKVIKNHFASEYIYNAYKDEKTCGILSQDDTFGTITIAEPIGIICGIVPTTNPTSTA
IFKALISLKTRNGIIFSPHPRAKNATNKAADIVLQAAIAAGAPKDIIGWIDQPSVELSNQ
LMHHPDINLILATGGPGMVKAAYSSGKPAIGVGAGNTPVVVDETADIKRVVASILMSKTF
DNGVICASEQSVIVVDSVYDAVRERFATHGGYMLQGKELKAVQDIILKNGGLNAAIVGQP
ATEIAKMAGITVPATTKILIGEVKVVDESEPFAHEKLSPTLAMYRAKNFEEAVAKAEKLV
EMGGIGHTSCLYTDQDNQPERVNYFGEKMKTARILINTPASQGGIGDLYNFKLAPSLTLG
CGSWGGNSISENVGPKHLMNKKTVAKRAENMLWHKLPKSIYFRRGSLPIALDEVASDGAK
RAFIVTDRFLFNNGYADQITKVLKGHGIETEVFFEVEADPTLSIVRKGAELMNSFKPDVI
IALGGGSPMDAAKIMWVMYEHPETHFEELALRFMDIRKRIYKFPKMGVKAKMIAVTTTSG
TGSEVTPFAVVTDDATGQKYPLADYALTPDMAIVDANLVMNMPKSLCAFGGLDAVTHALE
AYVSVLANEYSDGQALQALKLLKENLPASYAEGAKNPVAREHVHNAATIAGIAFANAFLG
VCHSMAHKLGSEFHIPHGLANALLISNVIRYNANDNPTKQTAFSQYDRPQARRRYAEIAD
HLGLSAPGDRTAAKIEKLLTWLDSIKAELGIPASIREAGVQEADFLAKVDKLSEDAFDDQ
CTGANPRYPLISELKQILMDTYYGREFSESLEVETVKAPAAKAEKKSKK

>fig|878320.4.peg.2133  Acetaldehyde dehydrogenase (EC 1.2.1.10) / Alcohol dehydrogenase (EC 1.1.1.1)
MAVTNLAELDALVARVKEAQRQFASFSQEQVDKVFRAAALAASNARIPLAQMAVAESGMG
IIEDKVIKNHFASEYIYNAYKDEKTCGILSQDDEMGTITIAEPVGIICGIVPTTNPTSTA
IFKALISLKTRNAIIFSPHPRAKNSTNTAAKLVLDAAVAAGAPKDIIGWIDQPSVELSNA
LMRHDDINLILATGGPGMVKAAYSSGKPAIGVGAGNVPIVIDETADVKRAVASILMSKTF
DNGVVCASEQAVIVVDSIYNQVKERFATHAGYILSKDEADKVRKVLLINGALNADIVGQP
ATKIAAMAGVTVPATTKILIGEGLELCAEDEFAHEKLSPTLGMFRAKNFEEAVEMACDMV
NIGGIGHTSGLYTDQDRNADRIKYFGDKMKTARILINTPSTQGGIGDLYNFALAPSLTLG
CGSWSGNSISENVGPKHLINKKTVAKRAENMLWHKLPKSIYFRRGSLPIALGDLEGKKRA
MVVTDRFLFNNGYADEVVRLLKKLNMEVEIFYEVEADPTLSVVRKGAEMANSFKPDVIVA
LGGGSPMDAAKIMWVMYEHPDTAFEDLAMRFMDIRKRIYKFPKMGVKAELVCITTTSGTG
SEVTPFAVVTDDATGMKYPLADYELTPNMAIVDANLVMGMPKSLCAFGGIDAVTHAMEAY
VSVLANEYSDGQALQALKLLKEYLPSSYINGANDPVAREKVHNAATIAGIAFANAFLGVC
HSMAHKLGAEFHIPHGLANALLISNVIRYNANDNPTKQTAFSQYDRPQARRRYAEVADHL
GLTAAGDRTAAKIEKLLTWLDELKATLGIPASIREAGVNEADFLAKVDQLALEAFDDQCT
GANPRYPLITELKAILMDTYYGRPFIEEAPVAAPVAAKVDTKVDNKKKSKA

>fig|981539.3.peg.260  Acetaldehyde dehydrogenase (EC 1.2.1.10) / Alcohol dehydrogenase (EC 1.1.1.1)
MAKATNADVKNNELSAEEAAQQYTGALVDKALEAERVYATYSQEQVDKIVAAMALAGSEA
SLELAKEAHAETGRGVVEDKDTKNHFATEYVYERIKNEKTVGIIGEDKVSGSIQIAAPLG
VLAGIVPTTNPTSTTMFKILVALKTRNAIVFAFHPQAQKCSAHAAKILYDAAVKAGAPEN
IVQWIETPSIANTTALIQNKKIASILATGGPGMVNAALKSGNPSMGVGAGNGAIYVDATA
HIDRAVEDLLLSKRFDNGMICATENSAVVEAPVYKEWLQKMQDKGAYLVPKKDYKKIEDF
VFNDNHGVNGPVAGMPATWICEQAGVKLPEGKDVLLFELDKKNIGEKLSSEKLSPLLSVY
KAKDREEGIEIVEALLDYQGAGHNAGIQIGSQADPFVATYGDAVKASRVLVNQPDSVGGI
GDVYTDALKASLTLGTGSWGKNSLSHNLSTGDLLNIKTVAKRRNRPQWIRLPEKTYYEKN
AISYLQDEYEPMQRALIVADPGMVQFGFVDTVLAQLALRDEKVATSIYGTIKPDPTLGQT
IEIAKQMRDFKPDTVIAIGGGSAIDASKIARLIYEVYLDRGDEFLDSYDAVSEFFLELQQ
KFIDIRKRIVKFKHQTTTRLFCIPTTSGTGAEVTPFAVITDDYTHVKYPLADYELVPQVA
IVDPEFVMTVPKRTAAWSGLDALSHALESYVSVMASDFTRPWSLEAIKLIIENLEDAYNY
DPKNPTLRGEKAKENMHYAAAIAGMAFGNAFLGINHSLAHKTGGEFGLPHGLAISIAMQH
VIRYNGVSGNVKRSVYPRYEEYRAQKDYADIARYIGLKGKDDAELVEALCDRIDKLMHAV
DVEPKLSANGVTKEAFDAAVDRLASLAYDDQCTPANPRQPYISELKQLLIDMF

>fig|176280.10.peg.478  Acetaldehyde dehydrogenase (EC 1.2.1.10) / Alcohol dehydrogenase (EC 1.1.1.1)
MLSVTKKNTYESNKDEVTQMIDSLAEKGQEALKELSKKSQQEINDIVHQMSMAAVDQHMH
LAKLAYDETGRGIYEDKAIKNLYASEYIWNSIKDNKTVGIIGEDKQKGLTYVAEPIGVIC
GVTPTTNPTSTTIFKAMIAIKTGNPIIFAFHPSAQQSSKYAAKVILEAATKAGAPKDCIQ
WIEVPSIVATKQLMNHKDIALVLATGGSGMVKSAYSTGKPALGVGPGNVPTYIEKTAHIK
RAVNDIIGSKTFDNGMICASEQVMVVDKEVYTDVVKEFKLHQTYFVNKNELQQLEDAIMN
EDKTAVKPDIVGKSAVDIAKLSGISVPEKTKLLVAEIDGIGKDYPLSREKLSPVLAMVTA
KSTGHALQICEDTLKFGGLGHTAVIHTEDSQLQQKFGLKMKACRVLVNTPSAVGGIGNMY
NELIPSLTLGCGSHGRNSISHNVSAVDLLNIKTIAKRRNNMQWFKLPPKVYFEENSVMYL
TEMDNVERVMIVCDPGMVNIGYTDIVEQVLRRRENQPQIKVFNEVEPNPSTHTVYKGLEM
FINFQPDTIIALGGGSAMDAAKAIWMFFEHPETSFFGAKQKFLDIRKRTYKITKPKNAKF
ICIPTTSGTGSEVTPFAVITDSETHVKYPLADYALTPDIAIVDPQFVLSVPKDVTADTGM
DVLTHAIESYVSVMASDYTRGLSLQAIKLTFDYLKSSVQENDKHSREKMHNASTMAGMAF
ANAFLGISHSIAHKIGGEYGIPHGRTNAILLPHVIRYNAKDPQKHALFPKYDFFRADTDY
ADIAKFLGLKGNTTDELVDALANAVYDLGCSVGIDMNLKSQGVTEELLHSTIDRMAELAF
EDQCTTANPKEPLISELKGIIETAYDYER

>fig|411470.6.peg.472  Acetaldehyde dehydrogenase (EC 1.2.1.10) / Alcohol dehydrogenase (EC 1.1.1.1)
MSRFCLPRDIYHGKGCLEELKNLKGKKAILVVGGGSMKRQGFLDRAVTYLKEAGMEVQLF
EGVEPDPSVETVMKGAEAMRAFEPDWIVAMGGGSPIDAAKAMWAFYEYPDVTFEDLCIPF
NFPELRQKAKFAAIPSTSGTATEVTAFSVITNYQTGVKYPLADFNITPDVAIVDPDLVAG
LPVKQVAYTGMDALTHAIEAYVSTLNGPFTDPLALQAIEMVLDNLPASYNCDMDAREQMH
YAQCLAGMAFSNALLGIVHSMAHKTGAAFSTGHIPHGCANAIYLPYVIKYNAKDPVAAKR
YAEIARRMGLPGASEKALINSLVEKIDDFNVKLNIPKTLKDFGIEENEFKEKVAKIAELA
VGDACTGSNPRAIDPATMEKLFTCTYYGTEVDF

>fig|411470.6.peg.2315  Acetaldehyde dehydrogenase (EC 1.2.1.10) / Alcohol dehydrogenase (EC 1.1.1.1)
MAKKKEEMGVPAIVDSVETLEAKMKAMREAQKEFAKFSQEQVDKIFYEAAMAANKMRIPL
AKMAVEETQRGVLEDKIIKNHYAAEYIYNAYKDTKTCGVIEEDTAYGIKKVAEPIGLVAA
VIPTTNPTSTAIFKTLICLKTRNAIIISPHPSAKACTIEAAKVVLDAAVKAGAPEGIIGW
IDVPSLELTNQVMRDSDIILATGGPGMVKAAYSSGKPALGVGPGNTPVIIDDTADIKMAV
NSIIHSKTFDNGMICASEQSVTVLDSIYEEVKKEFQYRGCYFLKKGAELDKVRKTIIING
ALNSKIPGKSAYEIAKMAGVDVPENTKILIGEVESVDISEEFAHEKLSPVLAMYKAKTFD
EALAKAEQLVADGGYGHTSALYVHPAQTEKIEKHYAAMKTCRVLINTPAAQGGIGDLYNF
KLAPSLTLGCGSWGGNSVSENVGVKHLINVKTVAERRENMLWFRTPEKVYFKKGSMPVAL
DELGTIMHKKKAFIVTDSFLYKNGYVKGIEEKLDAMGIQHTCFYEVAPDPTLQCAQKGAD
MMRSFEPDTIIALGGGSAMDAAKIMWVMYEYPDANFEDMAMDFMDIRKRVYTFPEMGKKA
YFVAIPTSSGTGSEVTPFAIITDAETGVKWPLADYQLLPNMAIVDVDNMMTQPKGLTSAS
GIDVMTHAIEAFVSIMATDYTDGLAMKAVKMVFENLPSAYENGANDPKAREEMANASCMA
GMAFANAFLGLNHSMAHKLGAFHHLPHGVANAVLLTEVMRYNASEVPTKMGTFSQYQYPH
ALARYAELGRFAGCTGKDDKEVFENFLAKLEVLKEQIGIKKSIKEYGIDEKYFLDTLDDM
VEQAFNDQCTGANPRYPLMKEIKELYLKCYYGK

>fig|1158610.4.peg.2026  Acetaldehyde dehydrogenase (EC 1.2.1.10) / Alcohol dehydrogenase (EC 1.1.1.1)
MNTLSDKILRGRQAMQSISNYTQEQVDEMLSVISKTIFDHAEELAKEAVEETGLGNYEHK
IGKNQNMAINIFSHLKGKKSVGIIQTLKEEGVVEIAHPVGVIGSVTPTTNPTITPLGNGL
MALKGKNAMIVSPHPRAKKTTKHTIDLMRSALESIHAPKDLLQVIEEPSLELSQQLMRES
DVIVATGGPGLVRAAYSSGKPAFGVGPGNVQAILDDDFDINLAAELTVIGRSFDNGIVCA
CQQSLLYPEKKEEELFQALENNKAYIIKEEIDVQKMRELLFPGGKSNPDLVGQTATFIAE
KAGIKVPEDTIILAVKVTTSGQEELLVKEKMNPVLVVKGCESFEEALLDAKNNLWVEGAG
HSTGIFSNNEQHILSAGETLPVSRVVVNQPTIDAGGSPTNGLNPTVSLGCGSWGNNSISE
NLSYHHLINISRIAYPISPKHTETPWN

>fig|1158610.4.peg.461  Acetaldehyde dehydrogenase (EC 1.2.1.10) / Acetaldehyde dehydrogenase (EC 1.2.1.10), choline utilization
MHDVDKDLLSIQEARIVLETAKDAQILMKEYGQEFFHNLVRVMIREIQPLISEYVSCEIE
ETGKGCQKEKEAFVLQFLKAMEAEVGDKTYIGATAKDSAGKILQVGVPLGVIPVLLPSEN
VVIHTLYSLFAGLQSANAMIAIPHVKATKTATLVIKKIQQIGLCNGLPRGSINCIEYLTE
CGTKEIINSPMTAMILVLGQKKYTDTTIPKRPIIYGGSGATPVFIERSADTQVAVKMIIE
SRAYDCGLLPASEQYLIVESTIAEKVKNELIQNGAYFLSKEEEIKLISLLQPKNDGIQES
CVGKSAAWLAKNAGIQLPRDTRILISEQNYLHDQDPFVNEMSCPIIVFYREPDWQHACEK
AIHLLQEKNDGHTLAIHSKEPMIVNEFALKKPVARMVVNAAASFSSMGLGSTLPLSPILG
GFTRGLGISAENITPANLTYTREIGYASSECLEEKTIESNVHDTQVKTQLIEKVLKKMLE
K

>fig|1158610.4.peg.473  Acetaldehyde dehydrogenase (EC 1.2.1.10) / Acetaldehyde dehydrogenase (EC 1.2.1.10), choline utilization
MEIVDKDLRSVQEARDLTRKGKVASTQIATFTEEQIDRILQNMKAAASKHAVDLAKRAVE
ETNFGKVMDKAYKNHAASTLLYEEIKDQKTIGIIDENKENGTFDVAEPVGLVLGIIPSTN
PTSTVIFKAMIALKSRNAIVFSPHPSALDCTKKAADLLNRAAVQAGAPEGIISCLSLPTM
AGTNELLHAKEVSLIIATGGPGMVKAAYSSGKPALGVGAGNSPAYIEKTADVKSAVAKIM
ASKTFDNGTICASEQSIICEHSNSEAVIRELKAQGGYFMSKEETDKVCQLLFKNGYAMNA
KFVGRDAQVIAKAAGICIPEDTKVLIGEQGGVGAGYPLSFEKLTTVLAFYVVNDWEEACQ
LSIDLLQNGIGHTMSIHTNDRDIVLKFAAKPASRILVNTGGSQGGTGISTGLPISFTLGC
GTFGGSSVSENVGPKHLLNIKKVAYGLKDVTTLVKDDPTFNYETGCSVAPELEQQPASQQ
MEVQSDPEIEDLANMVRQVLAAMNQ

>fig|1158610.4.peg.650  Acetaldehyde dehydrogenase (EC 1.2.1.10) / Alcohol dehydrogenase (EC 1.1.1.1)
MAKTLEKETKKEFDVQGMIDELAAKANVALKEMEDFDQEKVDHIVHQMAMAALDQHMPLA
KLAVEETGRGIVEDKAIKNMYASEYIWNSIKHDKTVGVINEDPQTGIIEIAGPVGVVCGV
TPTTNPTSTTIFKAMIALKTANPIIFAFHPSAQKCSAEAARIVRDAAIAAGAPENCVQWI
EHPSIDATSMLMNHPGVAIVLATGGPGMVKSAYSTGKPALGVGAGNVPAYIEKTAKIKRA
VNDLIVSKSFDNGMICASEQAVIVDKEIYAAVKAEFEAHQVYFVKPNELQKLEDAVMNEG
KYAVNPAIVGHSAESIAKLAGIKVPAGTKILVAELEGVGAEYPLSREKLSPVLAMVKAQN
TEHGFDLCQGMLELGGLGHTAVIHSENEDLHVKFGLRMKACRVLVNTPSAEGGIGNIYNE
MIPSLTLGCGSYGKNSVSRNVSAINLINVKTVAKRRNNMQWFKLPPKIFFEKNSLQYLQK
MENVERVMLVCDPGMVQFGYADTVRKELQKRKNDVKIEVFSAVEPNPSTNTVYAGTKMMN
DFQPDTIIALGGGSAMDAAKGMWMFYEHPDTEFFGAKQKFLDIRKRTYKIEKAVKTQFVC
IPTTSGTGSEVTPFAVITDSETHVKYPLADYALTPDVAIVDPQFVMSVPASVTADTGMDV
LTHAIESYVSVMASDYTRGLSLQAIKLVFDYLEKSVKTPDMESREKMHNASTMAGMAFAN
AFLGICHSVAHKIGGEYNIPHGRTNAILLPHIIRYNAKDPSKHAMFPKYDYFRADTDYAD
IAKFLGLKGNTTAELVDSLVKAVYDLGVSVGIDMNLKAQGVTQEVLDSTVDRMAELAYED
QCTTANPKEPLISELKQIIIDAYNG

>fig|888066.3.peg.1166  Acetaldehyde dehydrogenase (EC 1.2.1.10) / Alcohol dehydrogenase (EC 1.1.1.1)
MKRAVNDLIVSKTFDNGMICASEQAVIVDKEVYASVKAEFEAHQVYVVKAKELQKLEDAV
MNEGKYAVNPAIVGHSAMDIAKLAGINVPEGTKLLIAELDGVGADYPLSREKLSPVLAMI
KANNTEDAFEKCEAMLDLGGLGHTAVIHTENEDLQLAFGLRMKACRILVNTPSAEGGIGN
IYNEMIPSLTLGCGSYGKNSVSRNVSAVNLINVKTVAKRRNNMQWFKLPPKIFFEKNSLM
YLEKMENVERVMIVCDPGMVQFGYCDTVREVLARRKNDVKIEVFSDVEPNPSTNTVYAGT
KMMVDFKPDTVIALGGGSAMDAAKGMWMFYEHPDTSFFGAKQKFLDIRKRTYKIDKPEKT
QFVCIPTTSGTGSEVTPFAVITDSETHVKYPLADYALTPDVAIVDPQFVMSVPASVTADT
GMDVLTHAIESYVSVMASDYTRGLSLQAIKLVFDYLEKSVKTPDMESREKMHNASTMAGM
AFANAFLGICHSVAHKIGGEYGIPHGRTNAILLPHIIRYNAKDPQKHAMFPKYDFFRADT
DYADIAKFLGLKGKTTAELVEALATAVYELGQSVGIDMSLKAQGVTQQTLDTTVDRMAEL
AYEDQCTTANPKEPLISELKQIIVDAYNG

>fig|888066.3.peg.1167  Acetaldehyde dehydrogenase (EC 1.2.1.10) / Alcohol dehydrogenase (EC 1.1.1.1)
MAKTLEKEVTIDVQAMIDDLATKANVALKEMESFDQEKVDHIVHEMAMAALDKHMPLAKM
AVEETGRGIYEDKAIKNMYASEYIWNSIKHDKTVGVINEDKQKGLIEIAEPVGVVCGVTP
TTNPTSTTIFKAMIALKTRNPIVFAFHPSAQKCSAEAARIVRDAAIAAGAPENCVQWIEH
PSIEATGLLMNHP

>fig|420889.6.peg.1830  Acetaldehyde dehydrogenase (EC 1.2.1.10) / Alcohol dehydrogenase (EC 1.1.1.1)
MSSKNTKKELTAADKATLVEKAEQYTDGLVKKAHQAALQFEDYTQAQVDKIVAAMALAAS
EHSLELAHEAHNETGRGIVEDKDTKNRFASESVYNSIKNDKTVGVISENKVAGSVEIAAP
LGVLAGIVPTTNPTSTTIFKSLLTAKTRNAIVFAFHPQAQNCSSHAARIVYEAALKAGAP
ENFIQWVEDPSLYNTTALIQNHGIASILATGGPGMVNAALKSGNPSLGVGAGNGAVFVDA
TANVDRAVEDLLLSKRFDNGMICATENSAVVAAEIYDEFLEKLQAHGAYVVPKEDYPAIE
KFVFVERAGEGFGVTGPVAGRPGPWIAEQAGVQVPEGKDVLLFELDEKNIGEALSSEKLS
PLLSIYKSTSRENGTAIVQKLLAYQGAGHNAAIQIGAQDDPFVKEYADAIGAARILVNQP
DSIGGVGDIYTDAMRPSLTLGTGSWGKNSISHNLSTYDLLNIKTVARRRNRPQWVRLPKE
IYYENNSISYLQEMPNIERAFVVTDHGMLQFGFVDHMLEQLAVRETQVQTSIYGSVKPDP
TLSQAIEIARQMADFKPDTVIALGGGSPLDAAKIGRLIYEYSARGEVDLNDDAALKALFE
QLAQKFIDIRKRIVKFPHQDQTQLVCIPTTSGTGSEVTPFAVITDDETHVKYPLADYQLT
PQVAIVDPEFVMTVPKRTVAWSGIDALSHALESYVSVMASDYTKPLSLRAIKLIFDNLTT
SYQYDPSKPSKEGQVARANMHNAATLAGMAFANAFLGINHSLAHKVGGEFELPHGLAIAI
AMPHVIKFNAVTGNVKRTPYPRYEIYRAQEDYAEIARYIGLTGKDDAELVDKLIKEIKKL
TDSIDIDVTLSGNGVDKNHLERELDKLANLVYDDQCTPGNPRQPSISELKTLLQDQY

>fig|879090.3.peg.1613  Acetaldehyde dehydrogenase (EC 1.2.1.10) / Alcohol dehydrogenase (EC 1.1.1.1)
MAIKENAAQEVLEVQKVIDRLADNGQKALKAFESYNQEQVDNIVHAMALAGLDQHMPLAK
LAVEETGRGLYEDKCIKNIFATEYIWNNIKNNKTVGVINEDVQTGVIEIAEPVGVVAGVT
PVTNPTSTTLFKAIIAIKTRNPIIFAFHPSAQRCSSAAAKVVYDAAIAAGAPEHCIQWVE
KPSLEATKQLMNHDKVALVLATGGAGMVKSAYSTGKPALGVGPGNVPAYIEKTAKIKRSV
NDIILSKSFDQGMICASEQAVIVDKEVAKEVKAEMEANNCYFVKGAEFKKLESYVINPEK
GTLNPDVVGKSPAWIANQAGFKVPEDTKILVAEIKGVGDKYPLSHEKLSPVLAFIEAANQ
AEAFDRCEEMLVYGGLGHSAVIHSTDKEVQKAFGIRMKACRIIVNAPSAQGGIGDIYNGF
IPSLTLGCGSYGKNSVSQNVSATNLLNVKRIADRRNNMQWFKLPPKIFFEKYSTQYLQKM
EGVERVFIVTDPGMVQFKYVDVVIEHLKKRGNDVSYQVFADVEPDPSDVTVYKGAELMKD
FKPDTIIALGGGSAMDAAKGMWLFYEHPEASFFGLKQKFLDIRKRTFKYPKLGGKAKFVA
IPTTSGTGSEVTPFAVITDKENNIKYPLADYELTPDVAIVDAQYVTTVPAHITADTGMDV
LTHAIESYVSVMASDYTRGLSIRAIELVFENLRESVLTGDPDAREKMHNASALAGMAFAN
AFLGINHSLAHKIGPEFHIPHGRANAILMPHVIRYNALKPKKHALFPRYESFRADEDYAR
ISRIIGFPAATTEEGVKSLVDEIIKLGKDVGIDMSLKGQNVAKKDLDAVVDTLADRAFMD
QCTTANPKQPLVSELKEIYLEAYKGV

>fig|879090.3.peg.1151  Acetaldehyde dehydrogenase (EC 1.2.1.10) / Acetaldehyde dehydrogenase (EC 1.2.1.10), ethanolamine utilization
MALEDKDLRSIQEVRNLIESANKAQKELAAMSQQQIDTIVKAIADAGYGAREKLAKMAHE
ETGFGIWQDKVIKNVFASKHVYNYIKDMKTIGMLKEDNEKKVMEVAVPLGVVAGLIPSTN
PTSTVIYKTLISIKAGNSIVFSPHPNALKAILETVRIISEAAEKAGCPKGAISCMTVPTI
QGTDQLMKHKDTAVILATGGSAMVKAAYSSGTPAIGVGPGNGPAFIERSANIPRAVKHIL
DSKTFDNGTICASEQSVVVERVNKEAVIAEFRKQGAHFLSDAEAVQLGKFILRPNGSMNP
AIVGKSVQHIANLAGLTVPADARVLIAEETKVGAKIPYSREKLAPILAFYTAETWQEACE
LSMDILYHEGAGHTLIIHSEDKEIIREFALKKPVSRLLVNTPGALGGIGATTNLVPALTL
GCGAVGGSSSSDNIGPENLFNIRRIATGVLELEDIRKEENQATSELPVDADALIQSLVEK
VLAELK

>fig|889204.3.peg.258  Acetaldehyde dehydrogenase (EC 1.2.1.10) / Alcohol dehydrogenase (EC 1.1.1.1)
MKKLTKDLQSLKAMEENMADKKTVTPEEKKLAAEKHVDGLVQKALVALEEMRKLDQDQVD
YIVAKASVAALDAHGELALHAFEETGRGVFEDKATKNLFACEHVVNNMRHTKTVGVIEED
DVTGLTLIAEPVGVVCGITPTTNPTSTAIFKALISLKTRNPIVFAFHPSAQESSAHAAQI
VRDAAIKAGAPENCVQWITEPSMEATSALMNHEGVATILATGGNAMVKAAYSCGKPALGV
GAGNVPAYVEKSANIRQAAHDIVMSKSFDNGMVCASEQAVIIDKEIYDEFVAEFKSYHTY
FVNKKEKALLEEFCFGVKANSKNCAGAKLNADIVGKPATWIAEQAGFTVPEGTNILAAEC
KEVGENEPLTREKLSPVIAVLKSESREDGISKARQMVEFNGLGHSAAIHTADEELTKEFG
KAVKAIRVICNSPSTFGGIGDVYNAFLPSLTLGCGSYGRNSVGDNVSAINLLNIKKVGRR
RNNMQWMKLPSKTYFERDSIQYLQKCRDVERVMIVTDHAMVELGFLDRIIEQLDLRRNKV
VYQIFADVEPDPDITTVERGTEIMRSFKPDTIIALGGGSPMDAAKVMWLFYEQPEVDFRD
LVQKFMDIRKRAFKFPLLGKKTKFIAIPTTSGTGSEVTPFAVISDKANNRKYPIADYSLT
PTVAIVDPALVLTVPGFVAADTGMDVLTHATEAYVSQMASDYTDGLALQAIKLVFENLES
SVKNADFHSREKMHNASTIAGMAFANAFLGISHSMAHKIGAQFHTVHGRTNAILLPYVIR
YNGTRPAKTATWPKYNYYRADEKYQDIARMLGLPASTPEEGVASYAKAVYELGERVGIEM
NFKAQGVDEKEWKEHSRELAFLAYEDQCSPANPRLPMVDHMQEIIEDAYYGYKERPGRLK

>fig|743719.3.peg.2537  Acetaldehyde dehydrogenase (EC 1.2.1.10) / Alcohol dehydrogenase (EC 1.1.1.1)
MAVSKASGETKASAETKVKEQTAEQYVQGLIDRANRAQAQFMELDQEQVDRIVHAMAMAG
LEKHMQLAKMAVEETGRGVYEDKIIKNLFATEYIHNNIKYDKTVGVIEDNPYDQFQKIAE
PIGIIMGITPVTNPTSTTIFKALISIKTRNPIIFGFHPSAQACSREAAAILLEAARKHGA
PADCIQWIEEPSMEKTNALMHHPDVACILATGGSAMVKAAYSCGKPALGVGPGNVPCFIE
KSADLDQAVNDLILSKTFDNGMICASEQAVIIEEPVFEQVKKKMMAAGCYFMNKEETVKL
SAKAMISDKCAVNSAIVGQPAVKIAEQCGLDVPAGTKILVAELDGVGPGYPLSAEKLSPV
LACYRVKNAQEGIKRSEEMVAFGGMGHTSVIHSHNEDVIRAFSSRMKTCRILVNQPSSQG
GIGDIYNTNLPSLTLGCGSYGRNATSSNVTAVNLINVKRVNRRTVNMQWFKVPDKIYFEK
GSTQYLAKMPGISRIAIITDPMMVKLGYVERVEHYLRQRRAPVAIEVFSEVEPDPSTTTV
ERGTEMLNRFQPDCIIALGGGSPMDAAKAMWLFYEHPDADFKDLKQKFMDIRKRVYKYPK
LGQKAKFVAIPTTSGTGSEVTSFAVITDKVSGHTKYPLADYELTPDVAIIDPEFVYTLPK
TAVADTGMDVLTHAIEAYVSIMANDYTDGLAIKAIQLVFQYLEQSALTGDKLAREKMHNA
STLAGMAFANAFLGINHSLAHKWGGQYHTAHGRTNAILMPHVIRYNAKKPTKFAAWPKYT
HFVADQRYAEIARILGLPARTTEEGVNSLILAIRELNAKLGIEESFQQLGIDPQDFENRV
DELADRAFEDQCTTSNPKLPLVSELADVYRNAFYGRF

>fig|521000.6.peg.3978  Acetaldehyde dehydrogenase (EC 1.2.1.10) / Acetaldehyde dehydrogenase (EC 1.2.1.10), choline utilization
MVALDKDLQSRQLARELVRNAKQAQKEFATFSQEKIDNIVKHIAIESALHAEELAKMANE
ETGFGKWQDKVLKNTFASMRVYEHIKDLKTVGIINDDKVNKVMDVGVPLGVITALVPSTN
PTSTIIYKTLIALKAGNAIVFSPHPNAKACSFRTLEIVKKAALEAGAPAGIVDGVTMLTL
EATKELMHSKDVSLILATGGEGMVRAAYASGTPTISGGPGNGPAFIERSANIKQAVSDII
TSKTFDNGVICASEQSIIVERCIYNEVHRELLAQGAYFMNEDEAKRMASMLLRANGTINP
EVVGKDAITLSQRAGFTVPANTRVLIALQDTVSPKNPYSREKLCPILGMYIEEDWQSACH
RVVDLLTNEGLGHTLVIHTQNEDVIRQFSLEKPVNRILINTPAALGGIGATTNITPALTL
GCGAVGGGSSSDNVGPMNLLNIRKVGYGVRSIDDLRQPAQPCAPAQPTASTSVNQPQVSI
FDDNRFRNPVTVASPAAANPTGDNRFGSTVTTAATAEAVVSQGDITEENVEQIIKAVLGR
LNK

>fig|521000.6.peg.1863  Acetaldehyde dehydrogenase (EC 1.2.1.10) / Alcohol dehydrogenase (EC 1.1.1.1)
MSVTNVTELNELVARVKKAQREFATFSQEKVDEIFRAAALAAADARIPLAKLAVEESGMG
IVEDKVIKNHFASEYIYNAYKDEKTCGTLSEDPTFGTITIAEPIGIICGIVPTTNPTSTA
IFKSLISLKTRNAIIFSPHPRAKIATNRAAQIVLDAAIAAGAPKDIIGWIDSPSVELSNA
LMHHPDINLILATGGPGMVKAAYSSGKPAIGVGAGNTPVVIDETADIKRAVASILMSKTF
DNGVICASEQSVVVVDEIYNQVRERFSSHGGYLLQGKELKAVQDIILKNGNLNAAIVGQP
AYKIAEMAGITVPKTTKILIGEVKSIDESEPFAHEKLSPLLAMYRGKNFEDAVAKAEQLV
EMGGIGHTSCLYTDQDNQHERVNYFGQKMKTARILINTPASQGGIGDLYNFKLAPSLTLG
CGSWGGNSISENVGPKHLINTKTVAKRAENMLWHKLPNSIYFRRGCLPIALEEIATDGAK
RAFIVTDGYLFNNGYVDEVVNVLKKHHIETDVFFEVEADPTLTVVRKGAAQMQAFQPDVI
IALGGGSPMDAAKIMWVMYEHPETHFEELALRFMDIRKRIHRFPKMGVKAKLVAITTTSG
TGSEVTPFAVVTDDKTGQKYPLADYALTPNMAIVDANLVMNMPKSLTAFGGLDAVTHALE
AYVSVLANEFTDGQALKALSLLKDYLPASYHEGAKNPVARERVHNGATLAGIAFANAFLG
VCHSMAHKLGSEFHIPHGLANALLICNVIRFNANDNPTKQTAFSQYDRPHARRQYAEIAD
HLGLTNVGDRTAAKIEKLLTWLEEMKADLGIPKSIRETGVTEADFLARVDKLSEDAFDDQ
CTGANPRYPLISEIKQLLLDSYYGREFVEHQDALVIEKEEKKAPQKKSTVKKEAEKKNTK
K

>fig|742743.3.peg.1456  Acetaldehyde dehydrogenase (EC 1.2.1.10) / Alcohol dehydrogenase (EC 1.1.1.1)
MPENRQAAGIFRKKEEIFMFRFTLPRDIYAGYGAIEKLAVLKGHKRAFICTGGHSMRRGG
FLQKAEKVLKDNGMETRIMEGIAPDPSIEAVREGAKAMSEFQPDVIVAIGGGSPIDAAKA
MWVFYEHPELSFDDVKKPFSLPPLRQKAIFVAIPSTSGTATEVTSFSVITDYSTGIKYPL
ADFNLTPDLAILDLDIPLTMPPKLTAHTGMDALTHATEAYVSTCANGFTDPLAKQAVSDI
FDSILESYHGDKEARGKMHIAQCLAGMAFSNGLLGITHSLAHKIGAVFHIPHGCANAILL
PYVIQYNKKACMSRYADLARIVGLPGHTDAQLVLSYEDAIRHLDRMMDIPLSLKDYGVPE
ALYLEKKDAIAHNAVLDACTPENPRKVDDETMGRILECAYYGKPVTF

>fig|1121334.3.peg.2630  Acetaldehyde dehydrogenase (EC 1.2.1.10) / Alcohol dehydrogenase (EC 1.1.1.1)
MATKKAPEIGVQEPVVVVYESAAETLAPKMAALRKAQKLFSTYSQEQVDRIFLAVAMAAN
HQRIPLAKLAVAETGMGVVEDKVIKNHYASEYIYNAYKNTKTCGVLEQDSSFGVQTIAEP
VGVIAAVIPTTNPTSTAIFKTLLCLKTRNAILICPHPRAKESTIAAARVVLNAAVAAGAP
KDIIGWIDAPSVELTNQAMKEANLILATGGPGMVQAAYSSGKPAIGVGAGNTPAIIDDSA
DLILAVNSIIHSKTFDNGMICASEQSVIVLDGVYERVKAEFAARGCHLLSPEETEKVRRT
ILINGALNSKIVGQSAHTIAKLSGFDVPENAKILIGEVESVEPQEAFAHEKLSPVLAMYR
AKDFADAIRKAERLVVDGGYGHTSSLYINTVTEPERLRQFTGAMKTCRVLVNTPAAQGGI
GDLYNFKLAPSLTLGCGSWGGNSVSENVGVKHLLNLKTVAERRENMLWFRAPEKVYFKRG
CLPVALGELKDALNKKRVFLVTDEFLFRNGYTKSITDRLDELGIVHTTFFDVQPDPTLHC
AKEGAAAMKAFAPDCIIALGGGSAMDAAKIMWTMYEHPEVDFMDLAMRFMDIRKRVYTFP
KMGEKAHFIAIPTSAGTGSEVTPFAVITDEATGIKYPLADYELMPKMAIVDADLMMHMPK
GLTAASGIDAMTHALEAYAAMLATDYTDGLALKALKNIFTYLPRAYEHGAADPIAREKMA
DASTMAGMAFANAFLGVCHSMAHKLGAFHHLPHGVANALLITYVVRYNADPRPAKMGTFP
QYQYPHTLERYCECADFLGIPGKDEEEKFNGLLAAIEELKAKIGIPKSIQAWGVDEAAFL
ATLDEMTEHAFDDQCTGANPRYPLMSEIRQMYLDAYYGR

>fig|944562.4.peg.1870  Acetaldehyde dehydrogenase (EC 1.2.1.10) / Alcohol dehydrogenase (EC 1.1.1.1)
MATSKKHQVEQKQTEQDKQQAAHELIDGLVQKSQVAFDQLRNFTQEQVDNICQAMALAAE
EHHMDLAVSAANETGRGVAEDKAIKNIYASEYIWNNIRHDKTVGIIENNDEDQTITIADP
LGIIAGVVPVTNPTSTTIFKSIISAKTRNTIIFSFHPQAFESSVKTAKILQAAAEKAGAP
KNMIQWIPQCSRENTNALLQHPNIATILATGGPGLVKAAYSSGNPALGVGPGNGPAYIEK
SANIERSVYDIVLSKTFDNGMICASENSVVVDDEIYDQVKEEFQKWNCYFVKPNELQTFS
DGFIDPQRHQVRGPIAGRSANAIAEMCGLKNVPDNTKVLIAEIDGVGDDYPLSAEKLSPV
LTMYRASSHENAFDICRQLLHYGGEGHTAAIHTLDDDLATKYGLEMRASRIIVNSPSGIG
GIGNIYNNMTPSLTLGTGSYGGNSVSHNVTDWDLLNIKVIAKRRENRQWVKIPPKVYFQR
NSLKELRDIPNINRAFIVTGPGMSKRGYVQRVIDQLRLRQNETPFLVFDDVEEDPSTHTV
EKGVAMMNDFKPDTIIALGGGSPMDAAKAMWMFYEHPETSWYGVMQKYLDIRKRAYQIKK
PTKSQLIGIPTTSGTGSEVTPFAVITDSETHVKYPLADYALTPNIAIVDSQFVETVPAKT
TAYTGLDVLCHATESYVSVMATDYTRGWSLQTVKGAMEYLPKSVQGDKLARRKMHDFSTM
AGMAFGQAFLGITHSLAHKMGGAFGLPHGLLIAIAMPQVIRFNAKRPQKLALWPHYETYH
ATKDYADLARFIGLKGNTDEELAEAYAQKYIDVAHECGVTLSLKANGVSREEFDKVVDEL
AVLAYEDQCTTTNPVEPLVSQLKELLERCYNGTGVEEN

>fig|500640.5.peg.1824  Acetaldehyde dehydrogenase (EC 1.2.1.10) / Alcohol dehydrogenase (EC 1.1.1.1)
MAVTNVAELNALVERVKKAQREYASFTQEQVDKIFRAAALAAADARIPLAKMAVAESGMG
IVEDKVIKNHFASEYIYNAYKDEKTCGVLSEDDTFGTITIAEPIGIICGIVPTTNPTSTA
IFKSLISLKTRNAIIFSPHPRAKDATNKAADIVLQAAIAAGAPKDLIGWIDQPSVELSNA
LMHHPDINLILATGGPGMVKAAYSSGKPAIGVGAGNTPVVIDETADIKRAVASVLMSKTF
DNGVICASEQSVVVVDSVYDAVRERFATHGGYLLQGKELKAVQDVILKNGALNAAIVGQP
AYKIAELAGFSVPETTKILIGEVKVVDESEPFAHEKLSPTLAMYRAKDFEDAVDKAEKLV
AMGGIGHTSCLYTDQDNQPERVAYFGQMMKTARILINTPASQGGIGDLYNFKLAPSLTLG
CGSWGGNSISENVGPKHLINKKTVAKRAENMLWHKLPKSIYFRRGSLPIALDEVITDGHK
RALIVTDRFLFNNGYADQITSVLKAAGVETEVFFEVEADPTLTVVRKGAELANSFKPDVI
IALGGGSPMDAAKIMWVMYEHPETHFEELALRFMDIRKRIYKFPKMGVKAKMIAVTTTSG
TGSEVTPFAVVTDDATGQKYPLADYALTPDMAIVDANLVMDMPKSLCAFGGLDAVTHALE
AYVSVLASEFSDGQALQALKLLKENLPASYHEGSKNPVARERVHSAATIAGIAFANAFLG
VCHSMAHKLGSQFHIPHGLANALLISNVIRYNANDNPTKQTAFSQYDRPQARRRYAEIAD
HLGLSAPGDRTAAKIQKLLGWLEEIKAELGIPKSIREAGVQEADFLAHVDKLSEDAFDDQ
CTGANPRYPLISELKQILLDTYYGREYSEGQTTAKTEAVAAPKAEKKAKKSA

>fig|405531.7.peg.4406  Acetaldehyde dehydrogenase (EC 1.2.1.10) / Alcohol dehydrogenase (EC 1.1.1.1)
MVVKEKVVNEMQEVKEMIDTLVNNGQQALQALESFTQEQIDNIVHEMALAGVDQHMPLAK
LAVEETGRGVYEDKCIKNIFATEYIWHSIKQDKTVGIIHEDPHEEIIEIAEPVGVVAGVT
PVTNPTSTTMFKALIAIKTRNPIIFAFHPSAQNCSVAAAKTVYDAAMKAGAPKHCIQWIE
RPSVEATKQLMNHDGVALVLATGGAGMVKSAYSTGKPALGVGPGNVPCYIEKSAHVKRAV
NDLILSKTFDNGMICASEQAIIVDKEIYDDVKTEMIENNCYFVTEEERKKLEKLVINENT
CAVNSDIVGKSAQYIAELVGITVPEHTKMLVAEIQGIGAAYPLSREKLSPVLACVKANSL
EKGFTYCEEMLNLGGLGHSAVIHSTNKEVQKQFGLRMKACRLIVNAPSSQGGIGDIYNGF
IPSLTLGCGSYGKNSVSQNVTATHLLNIKRLANRKKNMQWFKLPPKIYFEKHATAYLANM
PNISRAFIVTDPGMVEHGYVDTVTHYLNKHANDVKIEVFFEVEPDPSDETVFKGAEMMRS
FKPDVIIALGGGSAMDAAKGMWLFYEHPETTFYGIKQKFLDIRKRTCKYPELGNKAQFVA
IPTTSGTGSEVTPFAVITDKKNNIKYPLADYELTPDVAIVDPQFVMTVPPHVTADTGMDV
LTHAIEAYVSVMANDYTDGLALKAIDLVFKYLPRAYKDGNDEEAREKMHNASAIAGMAFA
NAFLGINHSLAHKIGPEFHIPHGRANAILMPHVVRYNAIKPRKHALFPKYEHFVADERYA
HIARMLGLPASSVAEGVESLVKAIIELGKSLNINMSIAGQGVDKEQFEEVVGVLAERAFE
DQCTTANPKLPLISELKEIYMEAYKGE

>fig|585054.5.peg.1929  Acetaldehyde dehydrogenase (EC 1.2.1.10) / Acetaldehyde dehydrogenase (EC 1.2.1.10), choline utilization
MIELDTDLRSRQNARVLVRNAKKAQAIMATFSQQQIDAIVKNVAQEAAHHAEALAKMAAE
ETGFGNWQDKVLKNRFASLRVYDAIKDMKTVGIIHDDQQQKVMDVGVPLGVICALVPSTN
PTSTIFYKTLIALKAGNAIIFSPHPGARQCSWKAIEVVKRAAEAAGAPAGIVDGVTELTL
EATHELMHSKDVSLILATGGEGMVRAAYASGTPTISGGPGNGPAFIERSADIHHAVKDII
TSKTFDNGVICASEQSIIVERCIYNEVHRELEAQGAYFMNEDEAAKMAALLLRPNGTINP
KVVGKTALYLSQMAGFCVPASTRVLIAEQTTVSHKNPYSREKLCPVLGLYIEEDWKAACH
RVVELLTNEGLGHTLVIHTRNQDVIRQFCLEKPVNRILINTPAALGGIGATTNITPALTL
GCGAVGGGSSSDNVGPMNLLNIRKVGYGVRSIDELRSPGSRAEPQPAIAAPVADPHRSIL
DDARFTSPAPATTSADDRFTVATTDPEGEINEQNVERVIRQVLERLGK

>fig|585054.5.peg.1658  Acetaldehyde dehydrogenase (EC 1.2.1.10) / Alcohol dehydrogenase (EC 1.1.1.1)
MAVTNVAELNALVERVKKAQREYASFTQEQVDKIFRAAALAAADARIPLAKMAVAESGMG
IVEDKVIKNHFASEYIYNAYKDEKTCGVLSEDDTFGTITIAEPIGIICGIVPTTNPTSTA
IFKSLISLKTRNAIIFSPHPRAKDATNKAADIVLQAAIAAGAPKDLIGWIDQPSVELSNA
LMHHPDINLILATGGPGMVKAAYSSGKPAIGVGAGNTPVVIDETADIKRAVASVLMSKTF
DNGVICASEQSVVVVDSVYDAVRERFATHGGYILQGKELKAVQDVILKNGALNAAIVGQP
AYKIAELAGFTVPQNTKILIGEVTAVDESEPFAHEKLSPTLAMYRAKDFEDAVEKAEKLV
AMGGIGHTSCLYTDQDNQPARVTYFGQKMKTARILINTPASQGGIGDLYNFKLAPSLTLG
CGSWGGNSISENVGPKHLINKKTVAKRAENMLWHKLPKSIYFRRGSLPIALDEVITDGHK
RALIVTDRFLFNNGYADQITSVLKAAGVETEVFFEVEADPTLSVVRKGAELANSFKPDVI
IALGGGSPMDAAKIMWVMYEHPETHFEELALRFMDIRKRIYKFPKMGVKAKMIAVTTTSG
TGSEVTPFAVVTDDATGQKYPLADYALTPDMAIVDANLVMDMPKSLCAFGGLDAVTHALE
AYVSVLASEFSDGQALQALKLLKENLPASYNEGSKNPVARERVHSAATIAGIAFANAFLG
VCHSMAHKLGSQFHIPHGLANALLICNVIRYNANDNPTKQTAFSQYDRPQARRRYAEIAD
HLGLSAPGDRTAAKIEKLLAWLESLKAELGIPKSIREAGVQEADFLANVDKLSEDAFDDQ
CTGANPRYPLISELKQILLDTYYGRDFVEGAAVNQEAAPAPKAEKKAKKSA

>fig|411467.6.peg.72  Acetaldehyde dehydrogenase (EC 1.2.1.10) / Alcohol dehydrogenase (EC 1.1.1.1)
MELFAIRPEIRFGPDALAALEELAGRRVLIVTDEFLARKSGLLEGVKERLKSCEISVFDQ
VKPDPSLRLVAQGVHALRAFGPDIVLAFGGGSPMDCAKAMRHFAGGNPPPELWCIPTTAG
TGSEVTSFAVLTDADAGVKYPLVDDALLPDCAVLDASLLAGVPPAVTADTGMDVLTHAAE
GCVARKATPFSDAMGEKAFSIAWRSLSHAHAGDNAAKGEMLLASCLAGISFNAAGLGICH
ALAHALGGRYHIPHGRLNAMLLPHVIAFNSADKGAADKYARLSGLCGLAKNPRALIGGVK
RLRAGLGMPEKLTACGVEGQTLLADLDSIAQAALADVCAPGNPRPATQEDLKAILKELM

>fig|411467.6.peg.2380  Acetaldehyde dehydrogenase (EC 1.2.1.10) / Alcohol dehydrogenase (EC 1.1.1.1)
MKEQKQATAIIDNVEALEAKMSAMREAQKVFATYTQEQVDAIFLAAATAANQARIPLAKM
AVAETGMGVVEDKIIKNHYAAEYIYNAYKHTKTCGVIEEDKAYGVKKIAEPIGLIAAVIP
TTNPTSTAIFKTLIALKTRNAIIISPHPRAKGCTIEAAKVVLEAAVKAGAPENIIGWIDV
PSLDLTNQVMRESDLILATGGPGMVTAAYSSGKPALGVGPGNTPVILDDTADIKMAVSSI
LHSKTFDNGMICASEQSVTVLAPVYDAVKKEFAARGAYFLKGDEVDKVRSIILVNGTVNA
KIVGQSAHTIAKMAGVDVPVDAKVLIGEVKSTDPSEPFAHEKLSPVLAMYKAETFDEALQ
KAERLVADGGYGHTSSLYVDLRETEKMAKHAAAMKTCRILVNTPAAQGGIGDLYNFKLAP
SLTLGCGSWGGNSVSENVGVKHLINIKTVAERRENMLWFRTPEKVYFKKGCMPVALDELG
TIMHKKRAFIVTDTFLYQNGYTKPITDKLDQMGIVYTVFSNVQPDPTLKNAQEGAAAMSA
FKPDCIIALGGGSAMDAGKIMWVMYEHPEEDFQDMAMRFMDIRKRVHTFPKMGEKAYFVA
IPTSSGTGSEVTPFAVITDQNTGVKYPLADYALLPNMAIVDTDNMMSQPKGLTSASGVDV
LTHALEAYASIMATDYTDGLALKAMKNVFEYLPTAYNDGSNVEARQKMADASCMAGMAFA
NAFLGVCHSMAHKLGAFHHLPHGIANALLISLVVEYNAVECPPKMGTFSQYQYPHTQARY
AECARFCGIQAKDDAEAVKKLIAKIEELKAAVGVKKTIAEYGVDEKYFLDTLDAMVEQAF
DDQCTGANPRYPLMSEIKEMYLKAYYGK

>fig|411467.6.peg.1761  Acetaldehyde dehydrogenase (EC 1.2.1.10) / Alcohol dehydrogenase (EC 1.1.1.1)
MSRFTLPRDIYYGANALEALKTLKGKKAVMVLGGGSMKRFGFVDKAIGYLKEAGIETKLF
ENVEPDPSVETVMKGAAMMREFEPDWIISMGGGSPIDAAKAMWAFYEYPETTFEDLITPF
NFPELRQKAKFCAIPSTSGTATEVTAFSVITDYAKGIKYPLADFNITPDVAIVDPALAET
MPPHLVAYTGMDALTHAIEAYVSTLHTVFTDPLAIEAIHIVEKDLIKSFKGDMTCREEMH
YGQCLAGMAFSNALLGIVHSMAHKTGAAFSTGHITHGLANAMYLPYVIAYNSKADGVAER
YADIARTMGVVGDTTAELVEGLRAKIRSMNDAMGIPNTLKDFGIIEDEFKEKLEAIATNA
VGDACTGSNPRPIDPATMAKLFTCIYYGTEVDF

>fig|1315976.3.peg.337  Acetaldehyde dehydrogenase (EC 1.2.1.10) / Alcohol dehydrogenase (EC 1.1.1.1)
MAVTNLAELDALVARVKKAQQEFANFSQEQVDTIFRAAALAANNARIPLAQMAVEESGMG
IIEDKVIKNHFASEYIYNKYKDEKTCGILSEDDEFGTITIAEPVGIICGIVPTTNPTSTA
IFKSLISLKTRNAIIFSPHPRAKNSTNTAAKLVLDAAIAAGAPKDIIGWIDEPSVELSNA
LMRHDDINLILATGGPGMVKAAYSSGKPAIGVGAGNVPVVIDETADVKRAVASVLMSKTF
DNGVVCASEQAVIVVDSVYDQVKERFASHKGHVLSKEDADKVRKVILINGALNAKIVGQP
AVKIAEMAGVTVPADTKILIGEGVKICDEEEFAHEKLSPLLGMFRAKDFEEAVQMACQMV
NLGGIGHTSGLYTDQDRNADRVKYFGEQMKTARILINTPTTQGGIGDLYNFAMAPSLTLG
CGSWGGNSISENVGPKHLINKKTVAKRAENMLWHKLPKSIYFRRGSLPIALGDLEGKKRA
MVVTDRFLFNNGYADEVVRLLKGLKMEVEVFYEVEADPTLSVVRKGAEMANSFKPDVIVA
LGGGSPMDAAKIMWVMYEHPNTHFEELAMRFMDIRKRIYKFPKMGVKAELVCITTTSGTG
SEVTPFAVVTDDRTGVKYPLADYELTPNMAIVDANLVMNMPKSLCAFGGVDAVTHAMEAY
VSVLANEYSDGQALQALKLLKEYLPASYKLGAQDPVAREKVHNAATIAGIAFANAFLGVC
HSMAHKLGAEFHIPHGLANALLISNVIRYNANDNPTKQTAFSQYDRPQARRRYAEVADHL
GLTAAGDRTAAKIEKLLHWLDSLKAELGIPASIRDAGVNEADFLAKVDALAVEAFDDQCT
GANPRYPLISELKQVLLDSYYGRPYVEQTAQVEAPVKAKAEKTAKAK

>fig|1006003.3.peg.4680  Acetaldehyde dehydrogenase (EC 1.2.1.10) / Alcohol dehydrogenase (EC 1.1.1.1)
MREAVSRAKEAHARFRAFSQEQVDRIVKSIAEAAYKEAASLARLAVEETGIGVVEHKKLK
NELGSMGVYESIKDEKTVGIIRKNSKDKIVEIAYPFGVIAAICPTTNPTSTAIFKTLIAL
KAQNAIVASPHPSAVTCTIAALKICHDAAVEAGAPEGLIGWIPQPSIETTLQLMKHRDVS
LILATGGGRWSKPPIAPVSRHTG

>fig|1006003.3.peg.4093  Acetaldehyde dehydrogenase (EC 1.2.1.10) / Alcohol dehydrogenase (EC 1.1.1.1)
MAVTNVAELNALVERVKKAQREYASFTQEQVDKIFRAAALAAADARIPLAKMAVAESGMG
IVEDKVIKNHFASEYIYNAYKDEKTCGVLSEDDTFGTITIAEPIGIICGIVPTTNPTSTA
IFKSLISLKTRNAIIFSPHPRAKDATNKAADIVLQAAIAAGAPKDLIGWIDQPSVELSNA
LMHHPDINLILATGGPGMVKAAYSSGKPAIGVGAGNTPVVIDETADIKRAVASVLMSKTF
DNGVICASEQSVVVVDSVYDAVRERFATHGGYMLQGKELKAVQDVILKNGALNAAIVGQP
AYKIAELAGFSVPETTKILIGEVTVVDESEPFAHEKLSPTLAMYRAKDFEDAVIKAEKLV
AMGGIGHTSCLYTDQDNQPERVAYFGQMMKTARILINTPASQGGIGDLYNFKLAPSLTLG
CGSWGGNSISENVGPKHLINKKTVAKRAENMLWHKLPKSIYFRRGSLPIALDEVITDGHK
RALIVTDRFLFNNGYADQITSVLKAAGVETEVFFEVEADPTLTVVRKGAELANSFKPDVI
IALGGGSPMDAAKIMWVMYEHPETHFEELALRFMDIRKRIYKFPKMGVKAKMVAVTTTSG
TGSEVTPFAVVTDDATGQKYPLADYALTPDMAIVDANLVMDMPKSLCAFGGLDAVTHALE
AYVSVLASEFSDGQALQALKLLKENLPASYHEGSKNPVARERVHSAATIAGIAFANAFLG
VCHSMAHKLGSQFHIPHGLANALLISNVIRYNANDNPTKQTAFSQYDRPQARRRYAEIAD
HLGLSAPGDRTAAKIQKLLGWLEEIKAELGIPKSIREAGVQEADFLAHVDKLSEDAFDDQ
CTGANPRYPLIAELKQILLDTYYGREYSEGQTTAKTEAVAAPKAEKKAKKSA

>fig|525258.3.peg.1160  Acetaldehyde dehydrogenase (EC 1.2.1.10) / Alcohol dehydrogenase (EC 1.1.1.1)
MAHKEQVIIENKKENEVMSVGLDTVNNVESLVKKLAKIKEAQKIFATYTQEQVDKIFLAA
SLAANKQRVPLAIMAQKETGMGIAEDKVIKNHYASEYIYNAYKETKTCGVIEKDEAFGMT
KIAEPIGVIAAVVPTTNPTSTAIFKALLALKTRNGIIFSPHPRAKNSTIEAAKVVLEAAV
LAGAPEGIIGWIDEPSLELTTTVMKEVDLTLATGGPGMVKSAYSSGKPAIGVGAGNTPAI
IDESADIKTAVNSILVSKTFDNGMICASEQSVIVLENIYNEVKKEFKERGAYLLDKDETE
KIRNIILVNGGLNSKIVGQTACTIAKLAGFEVPVDTKVLIGEVESVEIEEAFAHEKLSPV
LAMYKASDFDDAVRKAEKLVEDGGFGHTSSLYIDDVNQREKLDKFTSAMKTCRILINTPS
SQGGIGDLYNFKLAPSLTLGCGSWGGNSVSENVGVKHLLNIKTVAERRENMLWFRAPEKV
YFKKGCLGVALKELKDVMDKKRAFIVTDTFLYNNGYTKAVTDLLDEMNIKHTTFFEVEPD
PTLECAKIGAKAMREFNPDVIISIGGGSAMDAGKIMWTLYEHPDVDFQDLAMRFMDIRKR
VYTFPKMGEKANFVAIPTSAGTGSEVTPFAVITDQDTGVKYPLADYELMPNMAIVDSDMM
MNMPKSLTSASGIDALTHALEAYVSMLATDYTNGLALQAIKSIFEYLPRAYDNGAKDPEA
REKMANASTMAGMAFANAFLGVCHSMAHKLGAFHHVPHGVANALLITEVMKFNSSDAPKK
MGAFSQYKYPEALKRYAEVASFLGLKGNSEEEKFQSLLSAIEDLKFKVGIPKTIKEFGVE
ESKFMDSIDEMVIQAFDDQCTGANPRYPLMNEIKDMYLNSYYGR

>fig|525258.3.peg.396  Acetaldehyde dehydrogenase (EC 1.2.1.10) / Alcohol dehydrogenase (EC 1.1.1.1)
MEKKENVVEKSSVEVCSPEIVNSVETLRMRLEEIRLAQKEFATFTQEQVDKIFLAASTAA
NQQRIPLAKMAVEETGMGIVEDKVIKNHFASEYIYNAYKDTKTCGVIEKDEAFGFTRIAE
PVGVLSAVIPTTNPTSTAIFKSLIALKTRNGIIFSPHPRAKNCTIEAARVVHDAAVKAGA
PKGLIGWVDVPSIELTNVVMAEADLILATGGPGMVKSAYSSGKPAVGVGPGNVPAIIDES
ADIKMAVSSILVSKSFDNGMICASEQAVIVPEKIYEEVKKEFKYRGAHFLNKEETEKVGK
VVIIDGSLNAKIVGQPAHIIAKMADVEVPKTARIIIGEVESVELNEPFAHEKLSPVLAMY
KSKSFEDAVAKAEKLVADGGYGHTSSLYADSINHPERVEKFVNAMKTCRVLVNTPSSQGG
IGDLYNFKLAPSLTLGCGSWGGNSVSENVGVKHLLNIKTVAERRENMLWFRAPEKVYFKK
GCLGVAAREFKDVMDKKKAFIVTDSFLYNNGYTKKLTDLLDEMGIKHTTFFDVAPDPTLA
CAREGAKAMADFQPDLIIAVGGGSAMDAGKIMWVMYEHPEVDFQDLAMRFMDIRKRVYVF
PKMGEKAYFAAIPTSAGTGSEVTPFAVITDQDSGVKYPLADYELMPNMAIIDADMMMEMP
PRLTASSGVDALTHALEAYVSMLRTEPADGLALQAGKIIFEYLPRAYKNGKNDKEAREKM
AMASTMAGMSFANAFLGICHSLAHKLGAFHHVQHGVANALLINEVIKFNCAEAPNKMGAF
SQYRYPDCIQRYAEFASFAGIKGNTDQEKVDNLIKAIDELKAKVGLPKTIKEAGVEESKF
LEGLDAMVEQAFDDQCTGANPRYPLMSELKEIYLKVYYGK

>fig|518635.7.peg.1376  Acetaldehyde dehydrogenase (EC 1.2.1.10) / Alcohol dehydrogenase (EC 1.1.1.1)
MAETKNSAAKPAPEEKLAAAEAEVDALVAKGQKALVEFEKLDQKQVDHIVAKASVAALNK
HLVLAKMAVDETHRGLVEDKATKNIFACEHVTHYMAGQKTVGIIREDDVLGIDEVAEPVG
VVAGVTPVTNPTSTAIFKSLIALKTRCPIIFGFHPGAQNCSVAAAKIVRDAAIEAGAPEN
CIQWIEHPSIEATGALMKHDGIATILATGGPGMVKAAYSSGKPALGVGAGNAPAYVDKDV
DIVRAANDLVLSKHFDYGMICATEQAIIAHKDIYKDLIKELKLRKAYFVNKEEKAKLEQY
MFGCVAGSGQTPKLNSVVPGKSPQFIAKAAGFEIPADATILAAECKEVSDDEPLTHEKLA
PVQAVLKADNKEQAFEMCETMLKLGAGHTAAIHTNNEDLVREYGLRMHACRIIWNQPSSL
GGIGDIYNSIAPSLTLGCGSYGGNSVSGNVQAVNLINIKRIARRNNNMQWFKIPAKTYFE
PNAIKYLRDMYGIEKAVIVCDKVMEQLGIVDKIIDQLRARDNRVTFRIIDYVEPEPSVDT
VEKGAAMMREEFEPDTIIAVGGGSPMDAAKIMWLLYEHPEIAFSDVREKFFDIRKRAFKI
PPLGEKAKLVCIPTSSGTGSEVTPFAVITDHKTGYKYPITDYALTPSVAIVDPVLARTQP
RKLASDAGFDALTHSFEAYVSVYANDFTDAMALHAAKLVWDNLAESVNGEPGLAKTNAQE
KMHNAATMAGMAFGSAFLGMCHGMAHTLGALLHIAHGRTNSILLPYVIRYNGQIPEEPTS
WPKYNKYIAPERYQEIAKNLGVDPGKTPAEGVENLAKAVEDYRDNKLGMNKSFQECGVDE
DFFWSILDQAGMRAYEDQCTPANPRIPLINDMKDIAVAAYYGVSQAEGHKIRVEREGEAA
TEEASERV

>fig|321956.7.peg.830  Acetaldehyde dehydrogenase (EC 1.2.1.10) / Alcohol dehydrogenase (EC 1.1.1.1)
MVEDKDTKNRFATENVYNSIKHEKTVSIIERNQVEGYIKVAAPLGVLAGIVPTTNPTSTT
MFKILVALKTRNAIIFSFHPKAQKCSIHAAQILYDAALKAGAPKNIIQWIHKASLEKHHC
LDPQPKDRFYFGNWWYRHGARRAAVWQPVNGGRGRQRCCLHRPHRLFGPGC

>fig|321956.7.peg.828  Acetaldehyde dehydrogenase (EC 1.2.1.10) / Alcohol dehydrogenase (EC 1.1.1.1)
MVKFHFVDKVYEQLALKDKQVDTAIYSEVLPDPPLSQAIKIAKQMKKFAPDTIIAIGGGS
ALDVSKIARYIYEYSLDQEDGWLDIYDNVSELIKELQQKFVDIRKRIVKFKHETRTSLVM
TRSLKAPS

>fig|321956.7.peg.1556  Acetaldehyde dehydrogenase (EC 1.2.1.10) / Alcohol dehydrogenase (EC 1.1.1.1)
MPKQSTTEVEKSVQTEDKIYHNIDILVNKSHEALAQMDDFSQEDVDKLCQVIEKVGEDNA
RYLAQMAVDETGRGKVEDKVTKNTYAAQTIWESMKDMKTVGVIEEDRQEGLMKIAEPIGV
IAGITPVTNPTSTVIFKAMIAMKSKNTIIFGFHPQAQKCCVETAKLIKEATVAAGAPENW
IQWIEHPSLTATTALMNNPKVQMVLATGGPGMVKAAYSTGKPTLGVGPGNGPSYIEKTAD
IEQSVNDIVLSKTFDNGMICASENSVVVDKEVYDQVKEAFLMCHCYFLKADEIKLFEEHF
IDPRRGTVASPMAGKSAVKIAEMCGVTVPADTQVIVAEYSGVGPKYPLSAEKLSPVFTLY
KAENSAQAFKICTDLLNYGGRGHTAGIHTQNSKVIRKFAFAMSACRILVNSPAALGGIGG
VYNNMMPSLTLGTGSYGANSVSHNITAKDLLNIKTVAMRRKPIL

>fig|321956.7.peg.829  Acetaldehyde dehydrogenase (EC 1.2.1.10) / Alcohol dehydrogenase (EC 1.1.1.1)
MVHAALQSGNPSMGVGAGNGAVYIDHTAFLDRAVEDILLSKRFDNSMVCATENSAVVEAP
IYDKWLQMIQDKGAYLVPKKDYQKLADFVFNDKRGVNGPVAGMSARWICEHAGVTLSEGK
DVLLFELDPKNIGEKLSSEKLSPLLSVYKAKDREDGIRIVKALLDYQGAGHNAAIQIGSQ
NDPFIDEYGKAVQASRVLVNQPDALGGIGDIYSDGLRPSLILGTGSWGKNSLSHNLSTSD
LLNIKTIAKQRNRPQWIRLPEKIFTKKTSLPIFQMKMSRKSAGPLSSLTRAWSSSTSLTR
SMNSWL

>fig|997872.3.peg.673  Acetaldehyde dehydrogenase (EC 1.2.1.10) / Alcohol dehydrogenase (EC 1.1.1.1)
MTKALPLIDSVDALTERLASMRKAQAEFATFSQEQVDKIFYEASLAANKARIPLAKLAVE
ETGMGIVEDKVIKNHYASEYIYNKYKNMKTCGVIEDDPAFGYKKVAEPLGVVAAVIPTTN
PTSTAIFKALICLKTRNAILISPHPRAKGCTIAAAKIVREAAETAGAPKGIIDWIDVPSL
ELTNTLMSSADMILATGGPGMVAAAYSSGKPALGVGPGNTPAIIDSTADIKLAVNSIIHS
KTFDNGMICASEQSVTIVEDVYDEAKAEFKRRGCYFLKGAELDKVRKTVIINGGVNAKIV
GQSAYTIAQIAGVEVPKSTKILIGEVTSVDPSEEMAHEKLSPVLGMYKAKSFDDALAKAE
RLVADGGYGHTSSLYVNVNEAEKLEKHRNAMKTCRILINTPSSQGGIGDLYNFMMPPSLT
LGCGSWGGNSVSGNVGPQHLLNIKSVAERRENMLWLRTPEKVYFKKGCMPVALQELKDVY
NKKRCFIVTDQFLYTSGFTKKVEESLDAMGIVHSSFWSISPDPKLQDALKGLELLKAFEP
DCIIAIGGGSAMDAGKIMWSMYENPEEKFEDMSMDFMDIRKRVYQFPKMGKKAFFVAIPT
SSGTGSEVTPFAIITDAETGVKWPITDYELMPNMAIVDTDNMMSQPKGLTAASGVDVLTH
CLESFVSVMASDYTDGMALRGMKLVFEYLPRAYDNPNDVEARDHMANASCLGGLAFANAF
LGVNHSMAHKLGAFHHIPHGLANAVILPRVMRYNSAERPAKMGTFPQYDHPKTLARYAEA
ARFCGVTGKDDQEVFEKFIEKIYDLFDHVGVKRTIAEYNVDEKYFLDTLDDMAEQAFNDQ
CTGANPRYPLISEIASLYMDAYYGREATTYED

>fig|997872.3.peg.1180  Acetaldehyde dehydrogenase (EC 1.2.1.10) / Acetaldehyde dehydrogenase (EC 1.2.1.10), choline utilization
MSLIDNDLLSVQEARILLEHAAGSVEALESLPLSLVEDFLTHLREGLYQNARTYADLAFD
ESDYGNPQEEAQLIEWVLTDVLDDVCAQTPVQEIVWDTKSAAVYLSKGVVVSLLPDWLAV
PTLLSQLFYALRSKSPIVFSAGARVHESCCRVMEDVLSIARSCHYPEEALGFLRVCCPEG
EQWMCSQPCVSVIIDSRENANEHPYAAYGKDVYYASLGNNPVFVESTADIAACAQEIVRG
KSFCHGMLPGVEQSIVVEAAVDSQLQAALRQMGCYFLDESETDRLGDLLFMSDGKTYPEL
IAKSAEDLARRANIAVPAQTKVLIVRKPYVSERSFFSKAKYGPVLSYYVEESWRDACEKC
IELILNSGHGNALSIFSNSPEVIQQFILKKPVGRVLVNVSTALGSIGSHTELPKTLTITG
WDHATTSSLGVTYSDFVRKRQVGVAGNTHQQDLVKQISSHTHPTLTTPNTKTEVQPLSNT
ADVTQEQCTESIDWFSGLLESMRDK

>fig|997872.3.peg.48  Acetaldehyde dehydrogenase (EC 1.2.1.10) / Alcohol dehydrogenase (EC 1.1.1.1)
MGRFTNPRDLYFGEGARHEVKNFKGSRAMIVSGGSSMRRGGFLQDIEADLKSAGFEVAFF
EGVESDPSVETVMKGAAAMVEFQPDWIIAVGGGSPIDAAKAMWIKYEYPETTFEQMCVVF
GLPELRQKARFCAISSTSGTATEVTAFSIITDYEKGIKYPIADFEITPDVAIVDPELTYS
MPAKLCAHTGMDALTHCIEAYVSTVASMYTDGNALHGIREITEWLPKSYKGDKEARQHMH
DAQCIAGIAFSSGLLGIVHSMAHKTGAAFSGGHVIHGCANAMYLGKVIQFNAKDERAAQR
YAFVAKEILHLEGATNEELVAALVQYIRDLNDKLDIPQGIKNYGEGGTKSETSIIDEAEF
LEKLPTIAANAIDDACTGSNPRKPTQEEMEQLLKCAYYDLPVEF

>fig|997872.3.peg.1168  Acetaldehyde dehydrogenase (EC 1.2.1.10) / Acetaldehyde dehydrogenase (EC 1.2.1.10), choline utilization
MQEFDYDLQSIQAARDLARKGKVAATQLASYTCEQIDAILRAMVEAAEQNAEALAQMAVD
ETGFGNVHDKIYKNHMASGLLYEQIKDKKTIGVIDVDEKNEVITIAEPVGLLMGITPSTN
PTSTVLYKSIIALKSRNAIVFSPHPQAAKCTNLAIQIMSDAAVSAGAPQNCIQGITLSSM
AAAETLMHAPEIDMIIATGGPAMVKAAYSSGKPALGVGAGNSPAYIERSADVHAAVKRII
ASKTFDNGTICASEQSIICESCNRDAVVAEFKSQGGYFLTEEECARVCSLLFRNGHAMCP
KFVGRDAQAIAHAAGIEVPKDTKVLIGEQGGVGDKWPLSFEKLTCVLAFYTVENWEEACD
LSIALLQNGIGHTMSIHTEDKTIVRKFSVKPASRILINTGGTQGGTGLSTGLEVALTLGC
GTWGGSSISENVGPQHLINVKRVVNGLIEPDELIAHDKIFAKYHPELIKNSGDHSSYQAS
QAQVSHTSAVDGTHHDLGIEMPVGHQSPISYSLGCNSCSSTSQPVTSTASSDGEIGVDDL
KNMVDELVAAFRGSK

>fig|525259.3.peg.2000  Acetaldehyde dehydrogenase (EC 1.2.1.10) / Alcohol dehydrogenase (EC 1.1.1.1)
MEKKENVVEKSSVEVCSPEIVNSVETLRMRLEEIRLAQKEFATFTQEQVDKIFLAASTAA
NQQRIPLAKMAVEETGMGIVEDKVIKNHFASEYIYNAYKDTKTCGVIEKDEAFGFTRIAE
PVGVLSAVIPTTNPTSTAIFKSLIALKTRNGIIFSPHPRAKNCTIEAARVVHDAAVKAGA
PKGLIGWVDVPSIELTNVVMAEADLILATGGPGMVKSAYSSGKPAVGVGPGNVPAIIDES
ADIKMAVSSILVSKSFDNGMICASEQAVIVPEKIYEEVKKEFKYRGAHFLNKEETEKVGK
VVIIDGSLNAKIVGQPAHIIAKMADVEVPKTARIIIGEVESVELNEPFAHEKLSPVLAMY
KSKSFEDAVAKAEKLVADGGYGHTSSLYADSINHPERVEKFVNAMKTCRVLVNTPSSQGG
IGDLYNFKLAPSLTLGCGSWGGNSVSENVGVKHLLNIKTVAERRENMLWFRAPEKVYFKK
GCLGVAAREFKDVMDKKKAFIVTDSFLYNNGYTKKLTDLLDEMGIKHTTFFDVAPDPTLA
CAREGAKAMADFQPDLIIAVGGGSAMDAGKIMWVMYEHPEVDFQDLAMRFMDIRKRVYVF
PKMGEKAYFAAIPTSAGTGSEVTPFAVITDQDSGVKYPLADYELMPNMAIIDADMMMEMP
PRLTASSGVDALTHALEAYVSMLRTEPADGLALQAGKIIFEYLPRAYKNGKNDKEAREKM
AMASTMAGMSFANAFLGICHSLAHKLGAFHHVQHGVANALLINEVIKFNCAEAPNKMGAF
SQYRYPDCIQRYAEFASFAGIKGNTDQEKVDNLIKAIDELKAKVGLPKTIKEAGVEESKF
LEGLDAMVEQAFDDQCTGANPRYPLMSELKEIYLKVYYGK

>fig|525259.3.peg.1275  Acetaldehyde dehydrogenase (EC 1.2.1.10) / Alcohol dehydrogenase (EC 1.1.1.1)
MAHKEQVIIENKKENEVMSVGLDTVNNVESLVKKLAKIKEAQKIFATYTQEQVDKIFLAA
SLAANKQRVPLAIMAQKETGMGIAEDKVIKNHYASEYIYNAYKETKTCGVIEKDEAFGMT
KIAEPIGVIAAVVPTTNPTSTAIFKALLALKTRNGIIFSPHPRAKNSTIEAAKVVLEAAV
LAGAPEGIIGWIDEPSLELTTTVMKEVDLTLATGGPGMVKSAYSSGKPAIGVGAGNTPAI
IDESADIKTAVNSILVSKTFDNGMICASEQSVIVLENIYNEVKKEFKERGAYLLDKDETE
KIRNIILVNGGLNSKIVGQTACTIAKLAGFEVPVDTKVLIGEVESVEIEEAFAHEKLSPV
LAMYKASDFDDAVRKAEKLVEDGGFGHTSSLYIDDVNQREKLDKFTSAMKTCRILINTPS
SQGGIGDLYNFKLAPSLTLGCGSWGGNSVSENVGVKHLLNIKTVAERRENMLWFRAPEKV
YFKKGCLGVALKELKDVMDKKRAFIVTDTFLYNNGYTKAVTDLLDEMNIKHTTFFEVEPD
PTLECAKIGAKAMREFNPDVIISIGGGSAMDAGKIMWTLYEHPDVDFQDLAMRFMDIRKR
VYTFPKMGEKANFVAIPTSAGTGSEVTPFAVITDQDTGVKYPLADYELMPNMAIVDSDMM
MNMPKSLTSASGIDALTHALEAYVSMLATDYTNGLALQAIKSIFEYLPRAYDNGAKDPEA
REKMANASTMAGMAFANAFLGVCHSMAHKLGAFHHVPHGVANALLITEVMKFNSSDAPKK
MGAFSQYKYPEALKRYAEVASFLGLKGNSEEEKFQSLLSAIEDLKFKVGIPKTIKEFGVE
ESKFMDSIDEMVIQAFDDQCTGANPRYPLMNEIKDMYLNSYYGR

>fig|500632.7.peg.3613  Acetaldehyde dehydrogenase (EC 1.2.1.10) / Alcohol dehydrogenase (EC 1.1.1.1)
MSKKETNVPGIIDNVEALVAKMEAMREAQKVFATFTQEQVDKIFFEAAVAANTQRIPLAK
MAVEETGMGIVEDKVIKNHYAAEYIYNAYKDTKTCGVIEEDKAYGIKKIAEPIGLIAAVI
PTTNPTSTAIFKTLIALKTRNAIIISPHPRAKNATIAAAKVVLEAAVKAGAPEGIIGWID
VPSLELTNEVMKSADIILATGGPGMVKAAYSSGKPALGVGAGNTPVIIDDTADVKMAVNS
IIHSKTFDNGMICASEQSVTVLEKVYKEVKDEFALRGCYFLKKDEIEKVRKTIIINGALN
AKIVGQSAHTIAALAGVKVPEETKILIGEVESVDISEEFAHEKLSPVLAMYKAKTFDEAI
AKAEQLVADGGYGHTSSIYVHPAETEKLAKHAAAMKTCRILVNTPSSHGGIGDLYNFKLA
PSLTLGCGSWGGNSVSENVGVKHLINIKTVAERRENMLWFRAPEKVYFKKGCMPVALDEL
GTVMGKKKAFIVTDSFLYHNGYVKGIEEKLDEMGIQHTCFYEVAPDPTLECAKAGAEAMR
AFGPDVIIALGGGSAMDAGKIMWVMYEHPEADFMDMAMRFMDIRKRVYTFPKMGEKAYFV
AIPTSSGTGSEVTPFAVITDEKTGVKYPLADYELLPKMAIIDADNMMSQPKGLTSASGID
ALTHALEAYASIMATDYTDGLALKAMKNIFEYLPSAYENGANDPKAREKMADASCMAGMA
FANAFLGVCHSMAHKLGAFHHLPHGVANALLITEIMKFNATDVPTKMGTFSQYQYPHALE
RYAECARFCGVVGKDDKDTFEKFLVKIEELKDRVGIKKTIKDYGVDEKYFLDTLDDMVEQ
AFDDQCTGANPRYPLMKEIKEMYLKVYYGK

>fig|500632.7.peg.1612  Acetaldehyde dehydrogenase (EC 1.2.1.10) / Alcohol dehydrogenase (EC 1.1.1.1)
MSRFCLPRDIYHGKGCLEELKNLKGKKAILVVGGGSMKRQGFLDKAVNYLKEAGMEVQLF
EGVEPDPSVETVMKGAEAMRAFEPDWIVAMGGGSPIDAAKAMWAFYEYPDVTFEDLCIPF
NFPELRQKAKFAAIPSTSGTATEVTAFSVITDYAKGIKYPLADFNITPDVAIVDSELVEG
LPAHQVAYTGMDALTHAIEAYVSTLNCAYTDPLAIQAIEMVFDYLPASYKGNMDARAHMH
DAQCLAGMAFSNALLGIVHSMAHKTGAAFSTGHITHGLANAMYLPYVIKYNAKDPVAAKR
YAEIARRVGLEGASEKALINSLCKKIDDFNVILGIPATLKEFGIKEDEFKEKIASIAELA
VGDACTGSNPRAIDPATMERLFTCVYYGTEVDF

>fig|998088.4.peg.1409  Acetaldehyde dehydrogenase (EC 1.2.1.10) / Alcohol dehydrogenase (EC 1.1.1.1)
MAVTNLAELDALVARVKEAQREFASFSQEQVDKIFRAAALAANNARIPLAQMAVEESGMG
IIEDKVIKNHFASEYIYNKYKEEKTCGILSEDTQMGTITIAEPVGIICGIVPTTNPTSTA
IFKSMIALKTRNAIIFSPHPRAKNSTNTAAKLVLDAAVAAGAPKDIIGWIDQPSVELSNA
LMKHEDINLILATGGPGMVKAAYSSGKPAIGVGAGNVPIVIDETADVKRAVASILMSKTF
DNGVVCASEQAVIVVDAIYDQVKERFASHKGHVLSKEDADKVRKVILINGALNANIVGQP
ATKIAEMAGVTVPADTKILIGEGVKLCAEDEFAHEKLSPLLGMFRASSFENAVDMACDMV
NIGGIGHTSGLYTDQDRNADRIKYFGDKMKTARILINTPSTQGGIGDLYNFAMAPSLTLG
CGSWSGNSISENVGPKHLINKKTVAKRAENMLWHKLPKSIYFRRGSLPIALSDLEGKKRA
MVVTDRFLFNNGYADELVSLLKAQNMEVEVFYEVEADPTLAVVRKGAEMANSFKPDVILA
LGGGSPMDAAKIMWVMYEHPNTAFEDLAMRFMDIRKRIYKFPKMGVKAELVCITTTSGTG
SEVTPFAVVTDEVSGQKYPLADYELTPNMAIVDANLVMGMPKSLCAFGGIDAVTHAMEAY
VSVLANEYSDGQALQALKMLKEYLPSSYQNGANDPIAREKVHNAATIAGIAFANAFLGVC
HSMAHKLGAEFHIPHGLANALLISNVIRYNANDNPTKQTAFSQYDRPQARRRYAEVADHL
GLTAAGDRTAAKIEKLLTWLDELKATLGIPASIREAGVTEADFLAKVDQLAIEAFDDQCT
GANPRYPLISELKQVLLDSYYGRPFTEAAPVTAAPVEAKVEGKKKSKA

>fig|655811.4.peg.721  Acetaldehyde dehydrogenase (EC 1.2.1.10) / Acetaldehyde dehydrogenase (EC 1.2.1.10), choline utilization
MKVIDTDLLSIQQARILLEQAENSRGILLDIDKETRNELLKKIKQYYKTNIDQLAKMSFE
ETSYGKYEDEIKLGNYYLDNLENELKAYPQIYDIVKNQNSRQVALSKGVSLVFIAPYLST
LTSFQAIYFAIRALNPLIVVSDLRCEKTVTKMVEDIKKILKENFYPRGFLDILTYNSDLG
EKTLYESEKVSFILENLLSENKRKIQNDKAQIFKAEIGNNIVFIDKDCDIDKASCEVINS
KTFNNGLLPGVEQSIVVEENAYEKVVEKFKEYGAFFLSKDEHIKLEKILYDQDHNCRKEL
IGRSARQIAEIAGIKVNSDTKILVVTKPYVSEKSPYSKEKYNPIVSLYIENDWLNACEKC
VELILNDKKGQSLSIYSNDAYVIEQFIEKKPVARVLVNSPTGLGSVGIGTNLPISFSLST
KKIEGCNQTSLTPNHFMKFREIGICDKKDISSFLSEKTVKKDKDLFDKILNSLEKDY

>fig|347253.5.peg.1811  Acetaldehyde dehydrogenase (EC 1.2.1.10) / Alcohol dehydrogenase (EC 1.1.1.1)
MTKQTKDVQTVIDELATKGVEALDAMANFTQEQVDHIVHQAAIAALDKHMYLAKLAVDET
GRGIYEDKAIKNMYASEYIWNSIKYDKTVGVIAEDKEQGLVSIAEPVGVICGVTPTTNPT
STTIFKALIALKTRNSIVFAFHPSAQKSSAEAARIVRDAAIEAGAPKDCIQWIEEPSIEA
TGLLMNHPKIATVLATGGPGMVKAAYSTGKPALGVGAGNVPSYIAADAKVKRAVNDIIVS
KTFDNGMICASEQAAIVDAAIYDEVKAEFEAHQCVIISKKADIAKLEKVVLNEARTAVNG
AIVGHSAIEIAEKAGLKVPAGTKMLLAEIPDATMEHPLALEKLSPVLALIKSDGVEDGFK
KAEGMLNLGGLGHTAVIHTENEELQLQYGIRMKACRVLVNSPSAEGGIGNIYNNMIPSLT
LGCGSHGHNSVSHNVSSFDLLNVKTLSKRRNNMQWFRVPPKIFFEKDSITYLRHIDAERV
MLVCDPGMVQFGYADLVKRQLELNRHRPAVDVFSDVEPNPSTNTVYKGLERFVDFQPDVI
IALGGGSAMDAAKAMWMFFEHPDVSFFGAKQKFLDIRKRTYKIPYAQKTTFICIPTTSGT
GSEVTSFAVITDSETHIKYPLADYALTPDIAIVDPALVMSVPASVTADTGMDVLTHAIES
YVSVMASDYTRGLSLQAIKLVFENLEHSYRFGDEESREKMHNASTMAGMAFANAFLGINH
SLAHKVGPMFDIPHGRTNAILMPHVIRYNGRDPQKHAMFPKYDYFRADKDYADIARFMGW
GTDKQSDAELVEVLAQKVYELGVAVGIDMNWKGQGVTKKLLQDTAYTLAEHAYEDQCTTA
NPKEPLISELKEIIEIAFDYKG

>fig|657322.3.peg.1140  Acetaldehyde dehydrogenase (EC 1.2.1.10) / Alcohol dehydrogenase (EC 1.1.1.1)
MARFTLPRDLYHGKGALEALKSFTGKKAMICVGGGSMKRFGFLDRAVEYLKEAGMEVELF
EGIEPDPSVETVMRGAEAMLKFEPDWIIAMGGGSPIDAAKAMWIKYEYPEITFEEMCKVF
GIPPLRRKAHFCAISSTSGTATEVTAFSIITDYQKGIKYPIADFEITPDVAIVDPDLAET
MPKKLVAHTGMDAMTHAVEAYVSTAHCDYTDPLAIFAIRMIQGDLVDSYNGDMSKRDSMH
NAQCLAGMAFSNALLGIVHSMAHKTGAAFADYGAHIIHGAANAMYLPKVIAFNAKDPEAK
KRYGVIADEMKLGGANDDEKVKLLIEYLRGMNDALNIPHCIQHYGPDSYPTEQGFVPENV
FLERLPEIAKNAIADACTGSNPRQPSQEEMEKLLKCCYYDTEVDF

>fig|469603.3.peg.1405  Acetaldehyde dehydrogenase (EC 1.2.1.10) / Acetaldehyde dehydrogenase (EC 1.2.1.10), ethanolamine utilization
MDKDLLSIQQVRDLIKSAKVAQKLYSTFTQEQIDKVIYAIVQEMRNHYVDLAKKAHEETG
FGKCEDKVIKNRFANEFVYDYIKDMKTVGVLKETDTITEIGVPMGIVAALTPSTNPTSTA
IYKTLISLKAGNAIIVSPHPNAKDCVIDTVKLMQKAAYAAGAPVGLIGVIEIPTMEGTNE
LMKSKDTSIILATGGEAMVRAAYSSGRPAIGVGPGNGPAFIEKSANVKEAVRKIVESKTF
DNGVICASEQSVIVEPCNKEAVMEEFRKQGGYFLSKEESEKLGRFILRANGTMNPQIVGK
DAQTLAKLSGLNIPSNVKLLLSEQSTVSKSNPYSREKLTTILAFYVEDNPEKACERAIEL
LENEGKGHTLIIHSENKDIIREFALKKPVSRMLVNVGGSLGGVGATTDLAPAFTLGCGAV
GGSSTSDNITPMNLINIRRVAVGVRELSDLKKDTNTSSNLDVTNSEVEDMIRRIIAEYRK

>fig|411484.7.peg.2363  Acetaldehyde dehydrogenase (EC 1.2.1.10) / Alcohol dehydrogenase (EC 1.1.1.1)
MARFTLPRDLYFGENALETLKTIKGNKAVLCLGGGSMKRFGFVDKVVEYLKEAGIETKLI
EGIEPDPSVETVMKGAKVMQEFEPDLIIAMGGGSPIDAAKAMWVFYEHPETTFDDIKDPF
TIPPLRNKATFIAIPSTSGTATEVTAFSVITDYSTGIKYPLADFEITPDVAIVDPSLAET
MPQTLTAHTGMDALTHAIEAYVAGLHSPFSDPLAIHAIEMIFDNLKASYEGDMQARGNMH
IAQCLAGMAFSNALLGIVHSLAHKTGAVFNTGHIPHGCANAIYLPYVIQYNAKVCEDRFA
MIARKLGLPGVTDKALTLSLIKAVEDLRTSLHIVSNLKDFGVNEDEFLEKKHMIAERAVG
DACTGSNPRETSVEDMEKILECIYYGKDVTF

>fig|380703.7.peg.1342  Acetaldehyde dehydrogenase (EC 1.2.1.10) / Acetaldehyde dehydrogenase (EC 1.2.1.10), choline utilization
MIELDTDLLSRQNARELVRNAKQAQVIMATFSQQKIDAIVKNVAEEAARHAETLAKMAAE
ETGFGNWQDKVLKNRFASLHVYDAIKEMKTVGIIHDDQAKKVMDVGVPLGVICALVPSTN
PTSTIFYKTLIALKAGNAIIFSPHPGARQCSWKAIEIVKRAAEAAGAPAGIVDGVTQLTL
EATSELMHSKDVSLILATGGEGMVRAAYASGTPTISGGPGNGPAFIERSADIHQAVKDII
TSKTFDNGVICASEQSIIVERCIYDEVHRELAAQGAYFMNEDEAARMAALLLRPNGTINP
KVVGKTALHLSQLAGFSVPPSTRVLVAEQTTVSHSNPYSREKLCPVLGLYVEEEWRAACH
RVVELLTNEGLGHTLVIHTRNQDVIRQFSLEKPVNRILINTPAALGGIGATTNLTPALTL
GCGAVGGGSSSDNVGPMNLLNIRKVGYGVRTIEELRAPIQPVAVQPASAAPTAPQPCSIL
DDARFSAPAPACHSADDRFAGASAEVGGEISEQNVERVIRQVLERLGK

>fig|641112.4.peg.1756  Acetaldehyde dehydrogenase (EC 1.2.1.10) / Alcohol dehydrogenase (EC 1.1.1.1)
MTNLVMSEADIILATGGPGMVKAAYSSGKPALGVGAGNTPAIIDESADIILAVNSIIHSK
TFDNGMICASEQSTIVHKKIYNKVKAEFAARGCYFLNKEEKEKVGKTILINGALNAKIVG
QSAFKIAELAGVAVPEGTKILIGETDSTDLAEEFAHEKLSPVLAMYKADDIQDAFSKAER
LIADGGYGHTSSIYLDIQSKQDILEEFRSRMKTCRILVNTPSSQGGIGDIYNFMLTPSLT
LGCGSWGGNSVSENVGVKHLLNIKTVAERRENMLWFRAPEKVYMKKGCLPVALDELKTVM
NKKRAFVVTDQFLYENGFAAPITDKLDEMGIQHAVFFDVAPDPTLACAKEGAAQMTAFKP
DVIIALGGGSAMDAAKIMWVLYEHPEADFMDMAMRFMDIRKRVYTFPKMGEKAYFVAIPT
SAGTGSEVTPFAVITDEVSGVKYPLADYELLPNMAIVDADLHMTAPKGLTSASGIDAVTH
ALEAYASMMATDFTDGLALKALRIIFEYLPRAYDNGANDPVAREKMANAATMAGMAFANA
FLGVSHSLAHKLGAYHHIPHGVANALVIEDVLRFNAAETPAKMGTFPQYDHPHTLARYAE
IADYLGLGGKTDQDKLERLIKAIRELRRKIGIKDTIADYGISEEDFLATLDEMTENAFDD
QCTGANPRYPLMSEIKQMYLNAYYGRTFTEKEYPKAD

>fig|641112.4.peg.1758  Acetaldehyde dehydrogenase (EC 1.2.1.10) / Alcohol dehydrogenase (EC 1.1.1.1)
MNNAKYDIVDSVAQLEKAIERVRKAQQIFSTFSQEQVDKIFLAAASAANKQRIPLAKLAV
EETGMGIVEDKVIKNHYAL

>fig|641112.4.peg.1757  Acetaldehyde dehydrogenase (EC 1.2.1.10) / Alcohol dehydrogenase (EC 1.1.1.1)
MRSEYIYNTYRDTKTCGVIAEDKAYGVTKIAEPIGVIAAVIPTTNPTSTAIFKTLIALKT
RNGIIISPHPRAKKSTIEAAKVVL

>fig|742741.3.peg.3594  Acetaldehyde dehydrogenase (EC 1.2.1.10) / Alcohol dehydrogenase (EC 1.1.1.1)
MAKRKEAAVPAIVDSVEALEAKMQSMREAQRKFAAFTQEQVDKIFYEAAMAANKQRIPLA
KMAVEETRRGIVEDKIIKNHYAAEYIYNAYKSTKTCGVIEEDPAYGIKKIAEPIGLVAAV
IPTTNPTSTAIFKTLICLKTRNAIIISPHPAAKACTIAAAKVVLEASVKAGAPEGIIGWI
DVPSLELTNMVMREADITLATGGGGMVKSAYSSGKPALGVGAGNTPVIIDDTADVKMAVN
SIIHSKTFDNGMICASEQSVTVMDSIYDEVKKEFEYRGCYFLKKGEELDKVRKTIIINGA
LNSRIPGKSAYEIAMLAGVDVPENTKILIGEVESVDISEEFAHEKLSPVLAMYRAKTFDE
ALAKAEQLVADGGYGHTASLYVHPAETEKMAKHAAAMKTCRILVNTPSSFGGIGDLYNFK
LAPSLTLGCGSWGGNSVSENVGVKHLLNIKTVAERRENMLWFRTPEKVYFKKGCMPVALD
ELGTIMHKKKAFIVTDSFLYNNGYVKPIEAKLDEMGIKHTCFFEVAPDPTLQCAREGAAQ
MTAFEPDTIIAVGGGSAMDAAKIMWVLYEHPEADFEDMAMDFMDIRKRVYTFPEMGKKAY
FVAIPTSSGTGSEVTPFAIITDAETGVKWPLADYQLLPNMAIVDVDNMMMQPKGLTSASG
IDVMTHAIEAYVSIMASDYTDGLAMKAVKMVFDYLPSAYENGAGDPTAREKMANASCLAG
MAFANAFLGLNHSMAHKLGAFHHLPHGVANALILTEVMRYNADDVPTKMGTFSQYQYPHA
LERYAELGRFAGCAGSTDEEVFENFLAKLEVLKEKIGIKKTIREYGIDERYFLDTLDEMV
EQAFNDQCTGANPRYPLMKEIKEIYLKCYYGK

>fig|742741.3.peg.3712  Acetaldehyde dehydrogenase (EC 1.2.1.10) / Alcohol dehydrogenase (EC 1.1.1.1)
MAKEVTPEQIQMIEEMVARARVAADIIATYDQETVDRLCQAVAAAVCDMKVWAPICDEAV
DETGLGDKVTKRNKRNKIKLILRDCLRNKSVGIIEENPEKGLVKYAKPVGVIASLVPTTN
PCLTPAGQIIYAIKARDVMICSPHPRAKVVTNKCIDIIREVLVREGAPADIIQGIKEPSI
SLTNELMKRADLIIATGGRPMVKSAYSAGVPAYGSGAGNATVIIDDTCNTPERQREAASN
TRISKTSDFGSGCSCDGNLVIHESIYDDFVKALEAEGAYLANEEEAEMLKKVMWDETGHR
LPQTVAISPQKLALTAGFEIPEDRKFIAVTGGGINEIGKEFFFSSEKLTTLLSLFKYEGE
FENALTMMQAIFNVGGKGHSCGIYSFDDEHIHRLGMAAPVSRIMVRQPNNKGNSGSATNG
MPPTSSMGCGTWGGNIVSENIALKHYMNTTWVARPLPEDMPSNEELFGEFFKPGMDEE

>fig|471881.3.peg.3386  Acetaldehyde dehydrogenase (EC 1.2.1.10) / Alcohol dehydrogenase (EC 1.1.1.1)
MSVTNVTELNDLVARVKKAQREFANFSQEQVDAIFRAAALAAADARIPLAKLAVKESGMG
IVEDKVIKNHFASEYIYNAYKDEKTCGILSEDLTYGTITIAEPIGIICGIVPTTNPTSTA
IFKALISLKTRNGIIFSPHPRAKEATNRAAEIVLNAAIAAGAPKDIIGWIDEPSVALSNA
LMHHEDINLILATGGPGMVKAAYSSGKPAIGVGAGNTPVVIDDSADIKRAVASILMSKTF
DNGVICASEQSVIVVDSIYKQVRERFSTHGGYMLTGKELKAVQDIILKDGNLNAAIVGQP
ATKIAEMAGIEVPVNTKILIGEVKETTEAEPFAHEKLSPLLAMYHAQSFEDAVHKAEKLV
EMGGIGHTSCLYTDQDNCPEHVAYFGDKMKTSRILINTPASQGGIGDLYNFKLAPSLTLG
CGSWGGNSISENVGPKHLINTKTVAKRAENMLWHKLPKSIYFRRGCLPIALEEIATDGKK
RAFIVTDGFLFNNGYVDEVTRVLKKFGVETEVFFEVEADPTLSVVRKGAEQMNSFKPDVI
IALGGGSPMDAAKIMWVMYEHPETHFEELALRFMDIRKRIYKFPKMGVKAQMVAITTTSG
TGSEVTPFAVVTDDETGQKYPLADYALTPDMAIVDANLVMNMPKSLCAFGGLDAVTHALE
AYVSVLANEYSDGQALQALKLLKEYLPASYHEGAKTQLLVNVFIMRQLLRVLLLLTHSWV
FVTQWRIN

>fig|471881.3.peg.3283  Acetaldehyde dehydrogenase (EC 1.2.1.10) / Acetaldehyde dehydrogenase (EC 1.2.1.10), choline utilization
MSDIITSKTFDNGVICASEQSIIVERCIYNEVHRELLAQGAYFMNDEEATKVASMLLRAN
GTINPAVVGKDAIYLSQRAGFSVPANTRVLIALQDTVSPKNPYSREKLCPILGMYIEEDW
KSACDRVVQLLTNEGLGHTLVIHTKNEDVIRQFSLEKPVNRILINTPAALGGIGATTNIT
PALTLGCGAVGGGSSSDNVGPMNLLNIRKVGYGVRTVEELKQPCPLAQEAAQPAVSACSV
SSANHQTSILDDDRFRSPSLTPVHAECATAQRQTQGDDRFGASPYATTVSACAQQVIEQG
DITEENVERIIKEVLGRLSK

>fig|471881.3.peg.3385  Acetaldehyde dehydrogenase (EC 1.2.1.10) / Alcohol dehydrogenase (EC 1.1.1.1)
MAHKLGSEFHIPHGLANALLISNVIRYNANDNPTKQTAFSQYDRPQARRRYAEIADHLEL
SAPGDRTAAKIEKLLAWLEEMKSSLGIPSSIREAGVQESDFLARVDKLSEDAFDDQCTGA
NPRYPLISELKQLLLDSYYGREFNEHPVVEVKEETKPAKKSSKK

>fig|471881.3.peg.3284  Acetaldehyde dehydrogenase (EC 1.2.1.10) / Acetaldehyde dehydrogenase (EC 1.2.1.10), choline utilization
MVALDKDLQSRQLARELVRNAKNAQLVYAKFSQEKIDSIVKHIAFEAARHAEELAKKMAN
EETGFGKWEDKVLKNTFASLRVYEHMKDMKTVGIINDDKVKKVMDVGVPLGVITALVPST
NPTSTIIYKTLIALKAGNAIIFSPHPNAKQCSFRALEIVKKAALEAGAPAGIVDGVTLLT
LEATKELMHSKDVSLILATGGEGMVRAAYASGTPTISGGPGNGPAFIERSADIKKSSE

>fig|585524.3.peg.570  Acetaldehyde dehydrogenase (EC 1.2.1.10) / Alcohol dehydrogenase (EC 1.1.1.1)
MAKTQQKETMSEEEKNKQIYDMVDDLVKKSHVALDQMANFTQEQVDKICEAIATAGEQNA
YPLAKMAVEETRRGVLEDKTTKNMYASENIWNSLRHEKTVGVIDEDKEQGLVKIAEPKGV
IAGVTPVTNPTSTVIFKAMLALKTRNTIIFGFHPQAQKCCVATGKILQKAAEAAGAPKNA
IQWIEEPSLQATTDLMTNPGVQTILATGGPGMVKAAYSSGKPAIGVGPGNGPSYIEKSAN
IERAVYDIVLSKTFDNGMVCASENSVVVDTEIYDRVKEEFKKWNCYFLKKEEIKKFEQHF
IDPRRGTVAGPVAGKSAYEIAKLCGVDVPKDTKVIIAEYHGVGKEFPLSAEKLSPVFTLY
RAKNHDDAFKICTDLINYGGRGHTAGLHSSDKKIIDEFAMKMDACRILVNSPAALGGIGD
LYNNMLPSLTLGTGSYGANTFSHNIGARDLLNIKTVAMRRDNMQWVKVPAKTYFEHNAAN
YLRHMPNVNRFFIVTDEGVADQGFADEITDIISKRRGAKEYEVFKAVTLDPNTDVIKDGV
HRMNIFKPDVVIAIGGGSVMDAAKAMRLFYENPDMTFEEAYQKFLDIRKRVVRFPKINGV
QLVCIPTTSGTGSEVSPIAVISDAKSGIKHTLCDYALTPDVSIVDDQFVQTLPKRLIAWS
GFEALGHAIESYVSTMATDFTRGWSLEAIKIIFGNLKASYDGDLDARKRMHDAATIAGMA
YSNAFLGLEHSIAHTVGSTFGIPSGVSDAIVLPQVIRFNAKRPEKLAMWPNYSVYRAEKD
YADIARALGLTGTTDHELVEKLVDKIIELAHSVDIKLAFKDYGVDKKQFEDKVDELAVKA
YGDQNTVTNPVAPLINQIVDLMKDCYDGKGISNK

>fig|742742.3.peg.725  Acetaldehyde dehydrogenase (EC 1.2.1.10) / Acetaldehyde dehydrogenase (EC 1.2.1.10), choline utilization
MPLIDNDLLSIQEARILLEHAEESQGVLEGLGDGLVRGFLQQLRERLLPQAGDLAKQACR
ESDYGNPEDERALTEWVLTEMLDEVSSQLEVQQIYRDGWTHGIETGLPKGVVVSFLPDWL
TVPTLLSQLLCAVKAKTPVIFSARVRTHATCESLMAEVADVAAACHYPLEALGFLHQYSE
EGDAWLACQPAVRMVIDSREYERVVASDLGGKDVYHASIGNNPVFVEETADLAHCAEEVV
AGKSFCYGMMPGAEQSLVVERAVDEKFRAQLKARGCYFLSDEEAESLAKTLFKPCGKPYR
ELIGKSAFDMARRAGLVVPESTKVLVVEKPYVSEHSVFSKAKYGPVLSYYVEESWRGACE
KCIELILNSGDGNALSIFSRDGEVVRQFVLKKPVGRILVNVGTGMGATGCHSTLPKTLTI
TGWDNACSSDMGVTYRDFIRRRQVGVGASHGDCELLKDAGLMDPDEAAAPTACESACEKE
PDRLEECREKPASESMSNWFSSLLEDVKTY

>fig|742742.3.peg.1246  Acetaldehyde dehydrogenase (EC 1.2.1.10) / Alcohol dehydrogenase (EC 1.1.1.1)
MGRFTNPRDLYFGEGARHEVKNLKGSRAMIVTGGGSMRRGGFLQDVEADLKEAGFEVEIF
EGVESDPSVDTVMKGAKAMEDFQPDWIIGIGGGSPIDAAKAMWLFYEYPEETFEQAVVPF
SFPELRTKAKFCAIASTSGTATEVTAFSVITDYEKGIKYPLADFNITPDVAIVDPELTYT
MPAKLCAHTGMDALTHAIEAYVSTAGSMYTDGNALHAIREIVEWLPKSYQGDHEARAHMH
DAQCIAGIAFSSGLLGIVHSMAHKTGAAFTGDHIIHGCANAMYLGKVIQFNAKDERAKSR
YAFIAKDILHLEGETEDELVAALVQKIRDLNDALDIPQGIKNYGKGGVKADESIIDYEEF
EAKKHDVAANAILDACTGSNPRQPSQEEMEQLLECVYNDTPVEF

>fig|742742.3.peg.712  Acetaldehyde dehydrogenase (EC 1.2.1.10) / Acetaldehyde dehydrogenase (EC 1.2.1.10), choline utilization
MQEFDFDLQSIQAARELARRGKVAANQIAHYSEEQIDRILRNMVEAAEANAEVLAQMAVE
ETGFGVVCDKVYKNHMASGLLYEQIRDKKTIGIIEVDEKKQTIVLAEPVGLLMGIVPSTN
PTSTVLYKSMIAIKARNSIVFSPHPAAAKCTAMAIKIMNDAAVEAGAPENVIQGISLSTM
AATNELMHSPEVAMIIATGGPGMVKAAYSSGKPALGVGAGNSPAYIERTADVPAAVRRIM
ASKTFDNGTICASEQSVICETCNRDAVVAEFTRQGAYFLNEEECRKVCTLLFRNGHAMSP
KFVGRSAQVIADAAGISVPAGTRVLIGEQHGVGDAWPLSYEKLTSVLAFYTVDNWEEACD
LSIALLQNGIGHTMSIHTESKDIVRKFSIKPASRILINTGGTQGGTGLSTGLDIALTLGC
GTWGGSSISENVGPEHLINVKRVANGLIEPVELVAHDELFAKYHPELAKKHGACAPVSAA
APSEPKGVSGITYSAGCGCCAPNASAPVSDGERKSDVIDAEELKRMVEELVNAFKGV

>fig|742742.3.peg.295  Acetaldehyde dehydrogenase (EC 1.2.1.10) / Alcohol dehydrogenase (EC 1.1.1.1)
MAKKPIANPAPQIVDSVESLEAKLARMREAQGIFAKFTQEQVDKIFYEAAMAANKARIPL
ARMAVEETGRGVLEDKVIKNHYAAEYIYNAYKNTKTCGVIERDEAYGITKIAEPIGLVGA
VIPTTNPTSTAIFKCLICLKTRNAIIISPHPAAAKCTIAAAKLVLDAAVKAGAPEEIIGW
VDVPSIDLTNMVMRDVDIILATGGPGMVKAAYSSGKPALGVGAGNTPVVIDDTADVKLAV
NSIIHSKTFDNGMICASEQSVTVIDTIYDQVKSEFARRGCYFVKKGAEMEALREAMFKNG
ALDHRIPGMPAAKIAELAGIEVPAKTKILIAEVESTDPEKEEFSHEKLSPVLAMYHAANF
QEAVDKAEHLVLAGGPGHTASLYVHPAQAEKIALFEDTMKACRIVVNTPSSQGGIGDLYN
FGMKPSLTLGCGSWGGNSVSENVGVKHLLNVKTVAERRENMLWFRAPEKVYFKKGSTPVA
LDELGTVMGKKRAFIVTDQFLFKNGNTRAIEAKLDEMGIAHDCFYDVEPDPSLQCARRGA
AQMALFEPDVIIAVGGGSAMDAGKIMWMMYEHPECNFEDMAMDFMDIRKRIFTFPEMGKK
AYFVAVPTSSGTGSEVTPFAIITDKDTGIKWPLADYALLPNMAIVDVDNAMTAPRGLTAA
SGIDVMTHAIESYVSIMASDYTQGLSMKAVKLVFENLPSAYENGAKDPHAREEMHNASCM
AGMAFANAFLGLNHSMAHKLGAFHHLPHGIANAIILTRVMRYNAAEAPVKMGTFSQYPYP
NALHNYADLARYAGIQGKDDKEVFENFVVALEELKETIGVKKTIADYGVDEQYFLDTLDD
MVEQAFNDQCTGANPRYPLMSEIKELFLDAYYGREPQSYEV

>fig|469608.3.peg.483  Acetaldehyde dehydrogenase (EC 1.2.1.10) / Alcohol dehydrogenase (EC 1.1.1.1)
MAVTNIAELNALVERVKKAQREYASFTQEQVDKIFRAAALAAADARIPLAKMAVAESGMG
IVEDKVIKNHFASEYIYNAYKDEKTCGVLSEDDTFGTITIAEPIGIICGIVPTTNPTSTA
IFKSLISLKTRNAIIFSPHPRAKEATNKAADIVLQAAIAAGAPKDLIGWIDQPSVELSNA
LMHHPDINLILATGGPGMVKAAYSSGKPAIGVGAGNTPVVIDETADIKRAVASVLMSKTF
DNGVICASEQSVVVVDSVYDAVRERFASHGGYLLQGKELKAVQDIILKNGALNAAIVGQP
AAKIAELAGFTVPATTKILIGEVTNVDESEPFAHEKLSPTLAMYRAKDFEDAVTKAEKLV
AMGGIGHTSCLYTDQDNQPARVAYFGQMMKTARILINTPASQGGIGDLYNFKLAPSLTLG
CGSWGGNSISENVGPKHLINKKTVAKRAENMLWHKLPKSIYFRRGSLPIALDEVITDGHK
RALIVTDRFLFNNGYADQITSVLKAAGVETEVFFEVEADPTLTIVRKGADLANSFKPDVI
IALGGGSPMDAAKIMWVMYEHPETHFEELALRFMDIRKRIYKFPKMGVKAKMVAITTTSG
TGSEVTPFAVVTDDATGQKYPLADYALTPDMAIVDANLVMDMPKSLCAFGGLDAVTHALE
AYVSVLASEFSDGQALQALKLLKEYLPASYHEGSKNPVARERVHSAATIAGIAFANAFLG
VCHSMAHKLGSQFHIPHGLANALLICNVIRYNANDNPTKQTAFSQYDRPQARRRYAEIAD
HLGLSAPGDRTAAKIEKLLAWLESIKAELGIPKSIREAGVQEADFLANVDKLSEDAFDDQ
CTGANPRYPLISELKQILLDTYYGREFVEGETAAKTDAAPVKAEKKAKKSA

>fig|1158612.4.peg.557  Acetaldehyde dehydrogenase (EC 1.2.1.10)
MQQVDEDLLSIQEARILVETARDAQQLVKEYEQKNLDVIVNKLLEEIKPAISQFLTTEIE
ETNLGCYKDKEALIFQFLKAWVEELDQQLCVGTIVEDSAGNVLQVGVPFGVIPVLLPAEN
TTLNVLYSLTIGIKSGNAMVLIPHPKAQRTTYQIFQKIREICEANGLPKGCLGCVSARTD
KGVNEILASQDISMILAIGNQNYINAANYQRPIIYGGSGATPVFIERSADVRKAVQAIID
SRSYDCGLLPATEQYLIAEGVIASEVKALLQNYGAHFLSKEEEEDLLALLKPKDNQINPS
CIGKNAQWLANAAKIKVAPTTKVLVSEQNYMHDEDPFANEMKCPVLAFYLEPDWMHACEK
SIRLLKEKNNGHTLAIHSHNKTVLTEFALKKPVGRMIVNAPASIASLGLESTLPVSVILG
GFTTGRGISAKNITAKDLTYVREISYPVEPITSNDGLCDTRSIIDAEVLEKILKKIIEE

>fig|1158612.4.peg.1263  Acetaldehyde dehydrogenase (EC 1.2.1.10) / Alcohol dehydrogenase (EC 1.1.1.1)
MAKTMKKEDTKMTDVSAMIDELAKKANVALKEMEDFDQEKVDHIVHQMAMAALDQHMPLA
KMAVEETGRGIYEDKAIKNMYASEYIWNSIKHDKTVGVINKDDQTGLIEIAEPVGVVCGV
TPTTNPTSTTIFKALISIKTRNPIVFAFHPSAQKCSAEAARIVRDAAIKAGAPENCVQWI
EQPSLEATSGLMNHPGIAIVLATGGAGMVKSAYSTGKPALGVGPGNVPSYIEKTAKIKRA
VNDLIVSKSFDNGMICASEQAVIVDKEVYAAVKAEFEAHQVYFIKPNELQKLEDAVMNEG
KYAVNPAIVGYSAEHIADLAGIKVPKGTKILVAEIEGAGAEYPLSREKLSPVLAMMKAKN
TDHAFDLCEAMLELGGLGHTAVIHTEDEDLQVKFGLRMKACRILVNSPSAEGGIGNIYNE
MIPSLTLGCGSYGKNSVSKNVSAVNLINVKTVAKRRNNMQWFKLPPKIFFEKNSLQYLQK
MENVERVMIVCDPGMVQFGYADTVRKELQKRKNDVQIEVFSAVEPNPSTNTVYAGTKVMV
DFEPDTIIALGGGSAMDAAKGMWMFYEHPDTEFFGAKQKFLDIRKRTYKIDKAVKTQFVC
IPTTSGTGSEVTPFAVITDSDTHVKYPLADYALTPDVAIIDPQFVMSVPASVTADTGMDV
LTHAIESYVSVMASDYTRGLSLQAIKLVFEHLENSVKRPDAESREKMHNASTMAGMAFAN
AFLGICHSVAHKIGGEYGIPHGRTNAILLPHIIRYNAKDPSKHAMFPKYDYFRADTDYAD
IAKFLGLKGKNTAELVDALATAVYDLGVSVGIDMNLKAQGVTQEILDSTVDHMAELAYED
QCTTANPKEPLISELKQIIIDAYNG

>fig|1158612.4.peg.964  Acetaldehyde dehydrogenase (EC 1.2.1.10)
MTELKVKEIETLVDTAKKAQAKYENYTQEQVDLIVKNVYQKTLDNAEELALSAHEETGFG
KVSDKIIKNTFASEQVYESIKDLKTVGIINRRKEDKIIEIGIPLGVVAGLIPSTNPTATV
IFKALIALKTRNAIVFSPHPKALKSILMAADIIEKAAVEAGAPAGLVQVIHEPTLDATSA
LMKHEDISLILATGGKAMVQAAYSSGNPAIGVGPGNVPVLIDATADIVHAIDCVVSSKTF
DNGIICASEQALVVDRSVKEAVIEQLKAKKAYFMDEEESAKVSQYILRETGTLNPDIVGK
SAADVAKLVGISVPEETSILISEQTEIGHHNPYSREKLTPILGLFTVDSFEAGVQTCKAL
LANEGTGHTAVIHTTTDANAETYGLEMRASRILVNTLGALGAIGATTKLAPSMTLGCGAM
GGSSTTDNVTAYHLMNVKRIAYGVE

>fig|1158612.4.peg.569  Acetaldehyde dehydrogenase (EC 1.2.1.10) / Acetaldehyde dehydrogenase (EC 1.2.1.10), choline utilization
MEMFDKDLRSVQEARDLTRKGKIAADQIATFSEEQIDKILQNMKEAASKYAVGLAQRAVE
ETGFGKVMDKTYKNHAASRLLYDEIKGEKTIGIISEDPKKGTFDVAEPVGLVLGIIPSTN
PTSTVIFKAMIALKSRNAIVFSPHPTAVNCTKKAADLLNRAAVAAGAPDGIISCLSIPTM
AGTNELLHAKEVSLIIATGGPGMVKAAYSSGKPALGVGAGNSPAYIERTADVKSAVAKII
ASKTFDNGTICASEQSIICEEVNKNEVIQELKAQGGYFMTEAETEKVCQLLFKNGYAMNA
KFVGRSAIVIAEAAGITVPDGTKVLIGAQGGVGAGYPLSFEKLTTVLAFYVVNNWEEACE
LSIQLLQNGIGHTMSLHTNNRDIVLKFAAKPASRILVNTGGSQGGTGISTGLPISFTLGC
GTFGGSSVSENVGPKHLLNIKKVAYGLKDVTTLVQDDLTFNYGKNEAPETSEMTTTISQP
VDTKTIKDTDVETLANMVRQVLASMNN

>fig|1095730.3.peg.1422  Acetaldehyde dehydrogenase (EC 1.2.1.10) / Alcohol dehydrogenase (EC 1.1.1.1)
MADKKTLTPEEKKLAAEKHVNELVQKGLIALEEMRKLNQEQVDYIVAKASVAALDAHGIL
AEHAVKETGRGVFEDKATKNLFACEHVVNNMRGVKTVGVIEDDPITGLTKIAEPVGVICG
VTPTTNPTSTAIFKSLISLKTRNPIVFAFHPSAQESSAHAAQIVRDAAIAAGAPENCVQW
ITQPSMEATTALMNHEGIATILATGGNAMVKAAYSCGKPALGVGAGNVPAYVEKSANIRQ
AAHDIVMSKSFDNGMVCASEQAVIIDKEIYDEFVEEFKSYHTYFVNKKEKALLEEFCFGA
KANSKNCAGAKLNPNIVGKSAVWIAEQAGFTVPEDTNILAAECKEVGEKEPLTREKLSPV
IAVLKSEDTEDGLKKARQMVEFNGLGHSAAIHTKDETLAKRFGTEIKAMRIIWNSPSTFG
GIGDVYNAFIPSLTLGCGSYGRNSVGDNVSAINLLNIKKVGKRRNNMQWFKVPSKIYFER
NSIQYLQTCEGIERVMIVTDKSIEKLGFVQRVIDQLNLRANKVTIQVFSDVEPDPDITTV
RRGTEAMREFEPDTIIALGGGSPMDAAKGMWMFYEQPEVDFSDLVQKFMDIRKRAFKFPS
LGKKAKYIGIPTTSGTGSEVTPFAVISDKANNRKYPLADYALTPTIAIVDPALVESVPAF
IAADTGMDVLTHVTEAYTSNFANDYTDGIALQTIKLVFKYLEKSVKTADPEAREKMHNAS
TMAGMAFANAFLGMSHSMAHKIGAVHHTIHGRTNAILLPYVIRYNGTRPSKTTTWPKYNY
WKADEKFQDIARMLGLPCSTPEEAVEAYAKAVYDLGVAVGIKMNFKDQGIDEKTWKDSLH
DIAVLAYEDQCSPANPRLPIVTDMEEIMADAYYGYAERPGRRK

>fig|471874.6.peg.1913  Acetaldehyde dehydrogenase (EC 1.2.1.10) / Alcohol dehydrogenase (EC 1.1.1.1)
MSVTNVTELNDLVARVKKAQREFANFSQEQVDRIFRAAALAAADARIPLAKLAVEESGMG
IVEDKVIKNHFASEYIYNAYKDEKTCGVLSEDPTFGTITIAEPIGIICGIVPTTNPTSTA
IFKSLISLKTRNAIIFSPHPRAKNATNKAAEIVLKAAIEAGAPKDIIGWIDAPSVELSNA
LMHHEDINLILATGGPGMVKAAYSSGKPAIGVGAGNTPVVIDETADIKRAVASILMSKTF
DNGVICASEQSVVVVDEIYNQVRERFATHGGYILQGKELKAVQDVILKNGSLNAAIVGQT
AYKIAEMAGVTVPVTTKILIGEVKVIADSEPFAHEKLSPLLAMYRAKNFEEAVDKAEQLV
EMGGIGHTSCLYTDQDNQAERVNYFGVKMKTARILINTPASQGGIGDLYNFKLAPSLTLG
CGSWGGNSISENVGPKHLINTKTVAKRAENMLWHKLPNSIYFRRGCLPIALEEIATDGAK
RAFIVTDGYLFNNGYVEEVVNVLKKHHIETDVFFEVEADPTLTVVRKGAAQMNAFKPDVI
IALGGGSPMDAAKIMWVMYEHPETHFEELALRFMDIRKRIHRFPKMGVKAKLVAITTTSG
TGSEVTPFAVVTDDKTGQKYPLADYALTPNMAIVDANLVMNMPKSLTAFGGLDAVTHAME
AYVSVLANEYSDGQALQALSLLKEYLPTSYHEGATNPVARERVHNAATIAGIAFANAFLG
VCHSMAHKLGSEFHIPHGLANALLISNVVRYNANDNPTKQTAFSQYDRPQARRRYAEIAD
HLGLTKSSDRTDAKIEKLLAWLEEIKADLGIPKSIREAGVPEADFLARVDKLSEDAFDDQ
CTGANPRYPLISELKQLLLDSYYGREFTEQTSTATAAKVEKKSSKK

>fig|525362.3.peg.149  Acetaldehyde dehydrogenase (EC 1.2.1.10) / Alcohol dehydrogenase (EC 1.1.1.1)
MAEENTQAAEMVNGLIKRSQHAQAILSTFTQEQVDKICEAIAKAGKEHAQELAQAAVQET
RRGVVADKVTKNIFASECIWESLKDVKTVGVVSEDEDKGLVSIAEPMGVIAGVTPVTNPT
STVIFKSMIALKTRNTIVFGFHPQAQKSCVMAGKLVEAAAEAAGAPKDSILWIEEPSLEA
TTALMHNPNVSLILATGGPSMVSAAYSSGKPALGVGPGNGPAYVAESANVTKAIDDIVTS
KTFDNGMICASENSIVVDASIYDEVKELLKGHGAYFLNDEQVPEFSKAFIDEKRGTVRGM
LAGKSAKEIATLCSLEVPADTRIIVAELDGVGREYPLSAEKLSPVLSMYKAKDAKEAFFI
CQQLLDYGGRGHTAAIHSEDHNLIVKFAIEMTACRILVNTPSALGGVGGLYNNLTPSLTL
GTGTYGGNAVSHNITATDLLNMKTVAFRHETDFLKSLN

>fig|525362.3.peg.235  Acetaldehyde dehydrogenase (EC 1.2.1.10) / Alcohol dehydrogenase (EC 1.1.1.1)
MEKEATKPKKKVLTEEEKAARMEAARKYTDTLVDKAAAAESEYAHFTQDQVDKIVAAAAL
AGSEAALMLAHEAVEETNRGVVEDKDTKNRFATENIYNAIKDEKTVGIIAEDKIKGEVQI
AAPLGVLAGIVPTTNPTSTAMFKSLMALKTRNAIVFAFHPQAQKCSVHAAQIVYEAAVAA
GAPKNIIQWVETPSIENTTALIQNRKIASILATGGPGMVNAALKSGNPSMGVGAGNGAVF
VDHTAHLDRAVEDLLLSKRFDNGMICATENSVVIEAPVYKDWMKKMEEKGAYLLPKKDYE
KLADFVFNDRHGVNGPVAGKPARWIAENAGIDLPEGKDVIMFELDSKNIGEKLSSEKLSP
LLSVYKAKDREDGIKIVAALLDYQGAGHNAAIQIGSQADPFLNEFADKTKAARILVNQPD
SIGGIGDIYTDALRPSLTLGTGSWGKNSLSHNLSTSDLLNVKTVAKRRNRPQWVRLPEKI
YYEKNALSYLTDETEHIDRAMIVADPGMVKFGFVDKVYDELEARENPVKTSLYGTVHPDP
TLGQTMEIARQMEEFQPDTVIAIGGGSAMDAAKIARYIYEYSLEQEPGFLESYEKVSELF
TRLQQKFVDIRKRIVKFHHGTHTKLFCIPTTSGTGSEVTPYAVITDDNTHVKYPLTDYEM
TPQVAIVDPEFVMTVPKRTVAWSGLDTLSHALESYVSVMASDFTRPWSLQAIKLVFENLE
KSYNYDPKNPTLEGETARENMHYAATLGGMAFANAFLGINHSLAHKTGGEFGLPHGLAIS
IAMQHVIRFNGASGKVKRTPFPRYEVYRAQKDYADIARALGLKGRTDADLVEALCNKIEE
LMKAVDVTPKLSANGVTKEAFDGALDKLCDLVYNDQCTTANPRQPSLEEIRQLLIDQF

>fig|1002368.3.peg.4236  Acetaldehyde dehydrogenase (EC 1.2.1.10) / Acetaldehyde dehydrogenase (EC 1.2.1.10), choline utilization
MIELDNDLQSRQCARDLVRQAKKAQSILATFSQQQIDAIVKNVAQEAAHHAESLAKMASE
ETGFGNWQDKVLKNRFASLRVYDAIKEMKTVGIIHDDPVKKVMDVGVPLGVICALVPSTN
PTSTIFYKSLIALKAGNAIVFSPHPGAKKCSWQAIEIVKRAAEAAGAPAGVVSGITQLTL
EATSELMHSDDVSLILATGGEGMVRAAYASGTPTISGGPGNGPAFIERSADIHHAVKDII
TSKTFDNGVICASEQSIIVERCIYDDVHRELIAQGAYFMNESEAAKMAALLLRPNGTINP
KVVGKTALYLSQLAGFCVPASTRVLIAEQTTVSHKNPYSREKLCPVLGLYVEEDWKAACH
RVVELLTNEGLGHTLVIHTRNQDVIRQFCLEKPVNRILINTPAALGGIGATTNISPALTL
GCGAVGGGSSSDNVGPMNLLNIRKVGYGVRSIEELRTPGTPVEPQPQVVATAAAAQVSIL
DDVRFTGGTNVATGTDDRFAPAPAASANSDINEQNVERVIRSVLERLGK

>fig|1002368.3.peg.3444  Acetaldehyde dehydrogenase (EC 1.2.1.10) / Alcohol dehydrogenase (EC 1.1.1.1)
MAVTNVAELNALVERVKKAQREYASFTQEQVDKIFRAAALAAADARIPLAKMAVAESGMG
IVEDKVIKNHFASEYIYNAYKDEKTCGVLSEDDTFGTITIAEPIGIICGIVPTTNPTSTA
IFKSLISLKTRNAIIFSPHPRAKDATNKAADIVLQAAIAAGAPKDLIGWIDQPSVELSNA
LMHHPDINLILATGGPGMVKAAYSSGKPAIGVGAGNTPVVIDETADIKRAVASVLMSKTF
DNGVICASEQSVVVVDSVYNAVRERFATHGGYMLQGKELKAVQDIILKNGALNAAIVGQP
AHKIAELAGFSVPETTKILIGEVKLVDESEPFAHEKLSPTLAMYRAKDFEDAVDKAEKLV
AMGGIGHTSCLYTDQDNQPERVAYFGQMMKTARILINTPASQGGIGDLYNFKLAPSLTLG
CGSWGGNSISENVGPKHLINKKTVAKRAENMLWHKLPKSIYFRRGSLPIALDEVITDGHK
RALIVTDRFLFNNGYADQITSVLKASGVETEVFFEVEADPTLSVVRKGAELANSFKPDVI
IALGGGSPMDAAKIMWVMYEHPETHFEELALRFMDIRKRIYKFPKMGVKAKMIAVTTTSG
TGSEVTPFAVVTDDATGQKYPLADYALTPDMAIVDANLVMDMPKSLCAFGGLDAVTHALE
AYVSVLASEFSDGQALQALKLLKENLPASYNEGAKNPVARERVHSAATIAGIAFANAFLG
VCHSMAHKLGSQFHIPHGLANALLISNVIRYNANDNPTKQTAFSQYDRPQARRRYAEIAD
HLGLSAPGDRTAAKIEKLLGWLEEIKAELGIPKSIREAGVQEADFLAHVDKLSEDAFDDQ
CTGANPRYPLISELKQILLDTYYGRPFVEGAVVAEKKEAAAPAKTEKKAKKTA

>fig|887929.3.peg.1548  Acetaldehyde dehydrogenase (EC 1.2.1.10) / Alcohol dehydrogenase (EC 1.1.1.1)
MQRFTLPRDLYHGEGALAVLKELKGSKAMVLVGGGSMKRGGFLQQACDYLVEAGFAISVY
EGIEADPSIETVMQGAQAMLDFKPDWIVAMGGGSVIDAAKAMWIKYEVPDITFEDMQKPL
PKLRQKAHFAAIPSTSGTATEVTAFSIITDYSKGIKYPIADYEITPDIAIVDAALVAALP
QKQVAHTGMDALTHAIEAYVSTANSAYSDGLALHAIELVHNNLIASYNGDQQARAVMHDA
QCLAGMAFSNALLGIVHSMAHKTGAAFADYGAHIIHGAANAMYLPKVVAFNAADPAAKAR
YGRIADTMGLAGKDDGEKVASLIAELRAMSDALNIPHGIGTYGADAYPAEQGFVPEAVFL
ERLPEIAKNAIADACTPSSPRQPSQEEMEALLKCCYYDTEVDF

>fig|1123318.3.peg.1972  Acetaldehyde dehydrogenase (EC 1.2.1.10) / Alcohol dehydrogenase (EC 1.1.1.1)
MVTKTIEVTEKAQVTDTQVMIDRLADQAVVALDAMADFTQEQVDHIVHQAAIAALDKHML
LAKMAVDETGRGVYEDKAIKNMYASEYIWNSIKDNKTVGVIAEDKEAGLVSIAEPVGVIC
GVTPTTNPTSTTIFKALIALKTRNPIVFAFHPSAQQSSAEAARIVRDAAIEAGAPENCVQ
WIDQPSIEATGLLMNHPKVATVLATGGPGMVKAAYSTGKPALGVGAGNVPSYIAADAKIK
RAVNDIIVSKSFDNGMICASEQAAIVDEEVYDDVKAEFEAHQCVVISKKADLEKLESAVL
NEAKTAVNAKIVGKSAEEIATLAGLKVPKGTKILLAEIKDAGPDYPLSREKLSPVLALIK
SKGIKDGFAKAEAMLNLGGLGHTAVIHTEDEDLQIQYGIRMKACRVLVNSPSAEGGIGNI
YNEMIPSLTLGCGSYGHNSISHNVGAFDLINVKTLAKRRNNMQWFKLPPKVYFEKNSITY
LRQIKAEKVMLVCDPGMVQFGYADLVRKQLELNPNNPKIEIFSDVEPNPSTNTVYKGLEI
FNRFQPDTVIALGGGSAMDAAKAMWMFFENPDVSFFGAKQKFLDIRKRTYKIPYAEKTTF
ICVPTTSGTGSEVTPFAVITDSDDHTKYPLADYALTPDIAIVDPSLVMSVPASVTADTGM
DVLTHAIESYVSVMASDYTRGLSLQAIKLVFENLETSVKKATEESREKMHNASTMAGMAF
ANAFLGICHSIAHKVGGEWGIPHGRTNAILLPHIIRYNAKDPQKHAMFPKYDFFRAEKDY
ADIARFMGFEGKNDAELAEELARRVYQLGKAVGIEMSWKAQGVTKEQLKADADRLAEKAY
EDQCTTANPKEPLISELKEIIEIAYDYKGK

>fig|467705.9.peg.114  Acetaldehyde dehydrogenase (EC 1.2.1.10) / Alcohol dehydrogenase (EC 1.1.1.1)
MKAMEENMADKKTVTPEEKKLAAEKHVDELVQKALVALDEMRKLDQEQVDYIVAKASVAA
LDAHGELALHAYEETGRGVFEDKATKNLFACEHVVNNMRHTKTVGVIEEDDVTGLTLIAE
PVGVVCGITPTTNPTSTAIFKSLISLKTRNPIVFAFHPSAQESSAHAAQIVRDAAIAAGA
PENCVQWITQPSMEATSALMNHEGVATILATGGNAMVKAAYSCGKPALGVGAGNVPAYVE
KSANIRQAAHDIVMSKSFDNGMVCASEQAVIIDKEVYDEFVEEFKSYHTYFVNKKEKALL
EEFCFGAKANSKNCAGAKLNADIVGKPAAWIAEQAGFTVPEGTNILAAECKEVGEKEPLT
REKLSPVIAVLKSDSREDGINKARKMVEFNGLGHSAAIHTADEELTKEFGKAVKAIRVIC
NSPSTFGGIGDVYNAFLPSLTLGCGSYGRNSVGDNVSAINLLNIKKVGRRRNNMQWMKLP
SKTYFERDSIQYLQKCRDVERVMIVTDHAMVELGFLDRIIEQLDLRRNKVVYQIFADVEP
EPDITTVERGTEIMRSFKPDTIIALGGGSPMDAAKVMWLFYERPEVDFRDLVQKFMDIRK
RAFKFPLLGKKTKFIAIPTTSGTGSEVTPFAVISDKANNRKYPIADYSLTPTVAIVDPAL
VLTVPGFVAADTGMDVLTHATEAYVSQMASDYTDGLALQAIKLVFENLESSVKNADFHSR
EKMHNASTIAGMAFANAFLGISHSMAHKIGAQFHTIHGRTNAILLPYVIRYNGTRPAKTA
TWPKYNYYRADEKYQDIARMLGLPASTPEEGVESYAKAVYELGERVGIQMNFKAQGIDEK
EWKKHSRELAFLAYEDQCSPANPRLPMVDHMQEIIEDSYYGYKERPGRRK

>fig|500638.3.peg.2463  Acetaldehyde dehydrogenase (EC 1.2.1.10) / Alcohol dehydrogenase (EC 1.1.1.1)
MAVTNTAELDALVARVKNAQREFANFSQEQVDKIFRAAALAAADARIPLAKMAVAESGMG
IVEDKVIKNHFASEYIYNAYKDEKTCGILSEDDTFGTITIAEPTGLICGIVPTTNPTSTA
IFKALISLKTRNGIIFSPHPRAKQATNKAADIVLQAAIAAGAPKDIIGWIDEPSVELSNA
LMHHPDINLILATGGPGMVKAAYSSGKPAIGVGAGNTPVVIDETADIKRAVASILMSKTF
DNGVICASEQSVIVVDSVYDKVRERFATHGGYMLQGKELKAVQDIILKNGGLNAAIVGQP
AAKIAEMAGITVPAGTKILIGEVSVVDDSEPFAHEKLSPTLAMYRAKDFEDAVSKAEKLV
AMGGIGHTSCLYTDQDNQGSRVNYFGEKMKTARILINTPASQGGIGDLYNFKLAPSLTLG
CGSWGGNSISENVGPKHLINKKTVAKRAENMLWHKLPKSIYFRRGALPIALEEVATDGAK
RAFIVTDRFLFNNGYADQVTNVLKAHGIETEVFFEVEADPTLSIVRKGAEQMHSFKPDVI
IALGGGSPMDAAKIMWVMYEHPETHFEELALRFMDIRKRIYKFPKMGVKAKMVAITTTSG
TGSEVTPFAVVTDDATGQKYPLADYALTPDMAIVDANLVMNMPKSLCAFGGLDAVTHALE
AYVSVLANEYSDGQALQALKLLKEFLPASYAEGAKNPVARERVHNAATIAGIAFANAFLG
VCHSMAHKLGSEFHLPHGLANALLISNVIRYNANDNPTKQTAFSQYDRPQARRRYAEVAD
HLGLSAPGDRTAQKIEKLLAWLDSIKAELGIPASIREAGVQEADFLAKVDKLSEDAFDDQ
CTGANPRYPLIAELKQILLDTYYGRDYVEHAQADDKAAATKAEKKAKKA

>fig|474186.5.peg.609  Acetaldehyde dehydrogenase (EC 1.2.1.10) / Alcohol dehydrogenase (EC 1.1.1.1)
MVKTVKKEKTETVDVSSMIDELATKANVALKAMEDFTQEQVDHIVHQMAMAALDQHMPLA
KMAVEETGRGIYEDKAIKNMYASEYIWNNIKHDKTVGVINKDEQTGLMEIAEPVGVVCGV
TPTTNPTSTTIFKSLIALKTRNPIVFAFHPSAQKCSAEAARIVRDAAIAAGAPENCIQWI
EQPSIDATSALMNHPGIAIVLATGGAGMVKSAYSTGKPALGVGPGNVPAYIEKTAKVKRA
VNDLIVSKSFDNGMICASEQAVIVDKEIYASVKAEFEAHNVYFVKPNELQKLEDAVMNEG
KYAVNPAIVGNSAEKIAELAGISVPKGTKILVAELEGAGPEYPLSREKLSPVLAMMKSNN
AEHAFELCEAMLNLGGLGHTAVIHTEDEELQVAFGLRMKACRILVNTPSAEGGIGNIYNE
MIPSLTLGCGSYGKNSVSKNVSAINLINIKTVAKRRNNMQWFKLPPKIFFEKNSLQYLQK
MENVERVMLVCDPGMVQFGYADIVRKELQKRKNDVKIEVFSDVEPNPSTNTVYAGTKMMV
DFQPDTVIALGGGSAMDAAKGMWMFYEHPDTEFFGAKQKFLDIRKRTYKIAKPEKTQFVC
IPTTSGTGSEVTPFAVITDSETHVKYPLADYALTPDVAIVDPQFVMSVPASVTADTGMDV
LTHAIESYVSVMASDYTRGLSLQAIKLVFDHLENSVKRPDMESREKMHNASTMAGMAFAN
AFLGICHSIAHKIGGEYGIPHGRTNAILLPHIIRYNAKDPSKHAMFPKYDYFRADTDYAD
IAKFLGLKGNTTAELVEALATAVADLGKSVGIDMNLKAQGVSQETLDTTVDRMAELAYED
QCTTANPKEPLISELKQIILDAYVG

>fig|758678.3.peg.1737  Acetaldehyde dehydrogenase (EC 1.2.1.10) / Alcohol dehydrogenase (EC 1.1.1.1)
MERFTLPRDLYFGEGSLEALKTLKGKKAVVVVGGGSMKRFGFLDKVQSYLNEAGIEVKLI
EGVEPDPSVETVMNGAAVMREFEPDLIVSIGGGSPIDAAKAMWIFYEYPEFTFEQAVIPF
GIPELRQKARFVAIPSTSGTATEVTAFSVITDYKKKIKYPLADFNLTPDIAIVDPDLAQT
MPAKLTAHTGMDALTHAIEAYVAGLRSVFSDPLAMQAIVMVKEYLVKSYNGNKEARGQMH
LAQCLAGMAFSNALLGITHSMAHKTGAVFHIPHGCANAIFLPYVIQYNSKSCGERYATIA
KKLGLAGENQDELVKSLIEMIREMNKTMNIPSNLKEYGITEEDFKENVKYISHNAVLDAC
TGSNPREINDETMEKLFACTYYGEEVTF

>fig|758678.3.peg.2196  Acetaldehyde dehydrogenase (EC 1.2.1.10) / Acetaldehyde dehydrogenase (EC 1.2.1.10), choline utilization
MENFDKDLRSIQQARDLARLGKVAADKIADYTEEQIDKILRNMVRVAEENAVCLAQMAVE
ETGFGIVEDKTFKNHLAATILYNSIKDMKTIGIIKEDETNKLIEIAEPVGLVMGIVPSTN
PTSTAIFKAMISIKSRNAIVFAPHPAAAKCTIKAVELMRDAAIEAGAPENIISSVTIPTI
GATNELMKSKEVAIIIATGGPGMVKAAYSSGTPAIGVGAGNSPAYIERTANVEKAVKNII
ASKTFDNGTICASEQSIICEECNHDLVVAEFKKQGGYFMTAEETEKVCKLLFKKGNAMNA
KFVGRSPQVIASAAGFTIPAGTKVLIGRQNGVGEGYPLSFEKLTTVLGFYTVKDWHEACE
LSIKLLQNGIGHTMSIHTEDRDMVMKFARKPASRILVNTGGTQGGTGASTGLNPSFTLGC
GTWGGSSVSENVTPKHLINVKRVAYGIKDCTNLASNDPSFNCIKTAENCHGVQNQFMNMS
PAQIAAAAEVLNKANNCSESSNTCTECNSENGKNEELLDLVNQIVAAMKGAN

>fig|758678.3.peg.2210  Acetaldehyde dehydrogenase (EC 1.2.1.10) / Acetaldehyde dehydrogenase (EC 1.2.1.10), choline utilization
MNIIDNDLLSMQEARILVENAREAQKKLATFPQEKLDEIVERMAEEVEKHLKELSKISNE
ETEYGKWQDKYVKNHFVCEYLKNKLKGMRCVGIINEDKINKTMDVGVPMGVVIAFPPATS
PVSTTIYKALIAIKSGNAIIFSPHKRAKNTISKTVDILIRAAEGVGLPEGALAYLHTVTE
SGSLELMKHKDTSLIMNTGVIEMLDRAYKSGKPVIYGGNGNGPAFIERTADIEKAVKDII
TSKNFDYGVVSAAEQSIVVDSLIASEVKQELIKNGGYFMTEEEALKLGKILFNQNGSPDL
EMIGKSPRFLAKKAGFQVSEGVKVLISNEKFVSKNNPYSREKLCPVLAFYIEDDWMHACE
KCIELLLTERYGHTLVIHSKDEEVIRQFALKKPVGRVLVNTAGTFGSMGATTNLFPSMTL
GSGSAGQGMTSDNVSPMNLLYIRKVGYGVRMVDEIVKTVNDKENSIPAVLNGKLNGNEID
NYKLLESILKKVLQDLK

>fig|758678.3.peg.371  Acetaldehyde dehydrogenase (EC 1.2.1.10) / Alcohol dehydrogenase (EC 1.1.1.1)
MKITTTEELIRKIEKIKEAQKIYSTYSQDKVDKIFKAAAIAANKERIKLAKMAVEETGMG
IVEDKVIKNHFASEYIYNKYKDEKTCGVIEKDEAFGLTKIAEPIGVIAAIVPTTNPTSTA
IFKALIALKTRNGIIFSPHPRAKKSTIMAAKIVLDAAVQAGAPKEIIGWIDEPTLELSNA
VMSNSNLVLATGGPGMVKAAYSSGKPAIGVGPGNVPAIIHETADIKMAVSSVVLSKTFDN
GMICASEQSVIVMNSIYEEVKKEFVIRGAYVLNKEEIEKVKKIILVNGNVNAKIVGQTPQ
KIGEMAGIKVPDWAKLLVGEVQSVELEEPFSHEKLSPVLAMYKVKTYEEALTKAERLVEL
GGFGHTSSLYINTIKCKEEVEKFSNNMKTGRTIINMPSAQGGIGDIYNFKLAPSLTLGCG
SWGGNSVSENVGPKHLLNIKNVAERRENMLWFRVPEKVYFKYGCLPIALKELKRMNKKKA
FIVTDKVLYELGVAKKATDVLDEIGINYKVFFDVAPDPTLETAKKGAKEMVDFNPDTIIA
IGGGSAMDAAKIMWVMYEHPEVEFEDLAMRFMDIRKRVYEFPHMGDKAMMISVATSAGTG
SEVTPFAVITDEKTGVKYPLADYELTPDMAIVDADLMLNMPKGLTAASGIDALTHAVEAY
VSVMASEYTDGLCLEAIKTIFEYLPKAYKEGAQDIEAREKMAHASTIAGMAFANAFLGVC
HSMAHKLGSMHHVPHGIANALLINETIKFNSEDMPRKQTAFPQYKYPNAKAKYANIADYL
SLGGKTPEEKVELLIKAIDKLKAEVNIPTSIEEAGVSKDKFFKTLDEMSEQAFDDQCTGA
NPRYPLISEIKEMYTNVFSTKK

>fig|1130798.3.peg.1346  Acetaldehyde dehydrogenase (EC 1.2.1.10) / Alcohol dehydrogenase (EC 1.1.1.1)
MTVKAKATVKATEKPKDKEQTAEELINGLIDKSEKALDQLRTFSQEQVDKICQNLALAAE
EHHMDLAISAAEETGRGVAEDKAIKNIYASEYIWNNIRNDKTVGIIDEDDENQMITIADP
LGVIAGVVPVTNPTSTVIFKSIIALKTRNTIIFSFHPQAFKSCLKTGQILEAAAEAAGAP
KDVIQWIPQCSRENTTALLQNPRIATILATGGPGLVKAAYSSGNPALGVGPGNGPAYIEK
SANIDRSIYDIVLSKTFDNGMICATENSVVIDDEIYDQVKEAFKKWNCYFLKPSEIPTFT
NGFIDPDRHQVRGPIAGRSANDIAEMCGLKNVPANTKVLIAELDGVGPKYPLSAEKLSPV
LTMYRAKSREDAFRICSELLAYGGEGHTAAIHTNDDELIKEYSLKMKASRIIVNSPSGLG
GIGNVYNNMTPSFTLGTGSYGSNSISHNVSDWDLLNIKKVAMRRDNPQWVQIPPKVYFQR
NSLKYLKEIPNINKAFIVTGPGMVKRGYIQRVIDQLRLRNNRVQYEIFSDIEPDPSTDTV
DKGVAWMNDFQPDTIIALGGGSPMDAAKAMWMFYEHPDTTWNGVRQKYLDIRKRAYKIGR
PKKAQFIGIPTTSGTGSEVTPFAVITNSKTHVKYPLADYALTPDIAIVDSQFVESVPANT
TAWTGLDVLTHATESYVSVMATDYTRGWSLEAIKGVMENLEASVKGDKLARKKMHDSSTI
AGLAFANAFLGITHSLAHKMGGAFDLPHGLVIAIALPQVIRFNAKRPTKLAMWPHYEDYR
ADKDYAAIARFLGLKGDTTEELVEAYVQKIIELAHKCGVTLSLKANGVKREDFDKVVDQL
AVLAYEDQCTTANPVEPLVSQLKELLERCYEGTGVETEE

>fig|257314.6.peg.1591  Acetaldehyde dehydrogenase (EC 1.2.1.10) / Alcohol dehydrogenase (EC 1.1.1.1)
MVQDKKATKEEKAIDVNKMIDGYVEKAHVALDEMANFDQEQVDKICEAIASAGEQNSYLL
AKMAVEETGRGVVEDKTIKNMFASENIWNSLRHEKTVGVIEEDKEKQLVKIAEPKGVIAG
VTPVTNPTSTVIFKAMLALKTRNAIIFGFHPQAQKSCVKTGEIIREAAIKAGAPKDAIQW
IEYPSLEATSTLMNHPNVQTILATGGPGMVKAAYSSGKPAIGVGPGNGPSYIEKTANIPE
SVYDIVLSKTFDNGMICSSENSVVVDEDIYNEVKDEFKSWNCYFLKPDEIKKFEEKFIDP
KRGTVAGPVAGRSAYQIAKLCGVDVPEDTKVIIAEYKGVGKKYPLSAEKLSPVFTMYKAK
GHEDAYKICTDLLNYGGRGHTAGVHSQDEKVIDEFSMKMDACRILVNSPASVGGVGDLYN
NMLPSLTLGTGSYGANTFSHNIGARDLLNIKTVAKRRDNMQWIKVPKKTYFEHNAANYLK
HMPDVERFFIVTDEGVASKYINEITDIISQRRGKKSYEVFQAVTKDPDTDIIADGVHRMN
IFKPDVVIAIGGGSVMDAAKAMRLFYENPDMSFEDAYSKFLDIRKRTVRFPKYNAIQLVC
IPTTSGTGSEVSPFSIIKDAKTGIKHTLCDYSLNPDVAIVDDQFVETMPKELIARSGFEA
LAHAVESYVSTMATDFTRGWSMEAIKLIFENLEKSYNGDQNARSRMHNAATLAGMAYANA
FLGVGHAIAHTESSEFGIPSGLSDAIAMPYVIRFNSKKPRKLAMRPHYSTFRADKDYAEI
ARSLGLKGNSDQELIDALIKKVVELGHAVGMKLSLKANGISEADFNNKVENMAVEAYGDQ
NVVTNPSALLISEIKNLMKETYTGKGIEA

>fig|936154.3.peg.49  Acetaldehyde dehydrogenase (EC 1.2.1.10) / Alcohol dehydrogenase (EC 1.1.1.1)
MVEFNGLGHSAAIHTADEALAKRFGTEMKAMRIIWNSPSTFGGIGDVYNAFIPSLTLGCG
SYGRNSVGDNVSAINLLNIKKVGRRRNNMQWFKVPSKTYFERDSIQYLQKARDVERVMIV
TDHAMVELGFLNRVIEQLDLRRNKVVYQIFSDVEPDPDISTVNKGTELMRAFKPDTIIAL
GGGSPMDAAKVMWLFYEQPEVDFRDLVQKFMDIRKRAFKFPELGKKQNS

>fig|936154.3.peg.48  Acetaldehyde dehydrogenase (EC 1.2.1.10) / Alcohol dehydrogenase (EC 1.1.1.1)
MVEQKMTPEQKLADAQAHVDELVQKGLGALEEFRKLNQEQVDYIVAKASVAALDAHGILA
MHAFEETGRGVFEDKATKNLFACEHVVNNMRHTKTVGIIEEDDVTGLTMIAEPVGVICGV
TPTTNPTSTAIFKSLIALKTRNPIVFGFHPSAQESSAHAAQIVRDAAIAAGAPENCIQWI
SKPSMEATGALMNHDGIATILATGGNAMVRAAYSCGKPALGVGAGNVPAYVEKTANIRQA
AHDIVMSKSFDNGMVCASEQAVIIDKEVYDQFVEEFKSYRTYFVNKKKKLFLKNSVLVQK
QTAKTVLVQN

>fig|936154.3.peg.50  Acetaldehyde dehydrogenase (EC 1.2.1.10) / Alcohol dehydrogenase (EC 1.1.1.1)
MTPTIAIVDPSLVMSVPGFIAADTGMDVLTHATEAYVSQMANDFTDGLALQAIKIVFENL
ERSVKDADFESREKLHNASTMAGMAFANAFLGMSHSMAHKIGGVHHTVHGRTNAILLPYV
IRYNGTRPSKTATWPKYNYWKADEKFQDIARLLGLPASTPEEAVASYAKAVYDLGVAVGI
KMNFKDQGIDEKEWKDSLHEIALLAYEDQCSPANPRLPLVADMEEIMSDAYYGYEERPGR
LK

>fig|527004.3.peg.2650  Acetaldehyde dehydrogenase (EC 1.2.1.10) / Alcohol dehydrogenase (EC 1.1.1.1)
MAVTNVAELNELVARVKKAQREYANFTQEQVDKIFRAAALAAADARIPLAKLAVEESGMG
IVEDKVIKNHFASEYIYNAYKDEKTCGILEEDKTFGTITIAEPIGLICGIVPTTNPTSTA
IFKALISLKTRNGIVFSPHPRAKDATNKAADIVLQAAIAAGAPADIIGWIDAPTVELSNQ
LMHHPDINLILATGGPGMVKAAYSSGKPAIGVGAGNTPVVVDETADIKRVVASILMSKTF
DNGVICASEQSIIVVDSVYDAVRERFASHGGYLLQGKELKAVQDIILKNGGLNAAIVGQP
ATKIAEMAGIKVPANTKILIGEVKVVDDSEPFAHEKLSPTLAMYRAKSFEDAVEKAEKLV
EMGGIGHTSCLYTDQDNQPARVKYFGDKMKTARILINTPASHGGIGDLYNFKVAPSLTLG
CGSWGGNSISENVGPKHLINKKTVAKRAENMLWHKLPKSIYFRRGSLPIALEEVATDGAK
RAFIVTDRYLFNNGYADQITSVLKSHGIETEVFFEVEADPTLSIVRKGAEQMNSFKPDVI
IALGGGSPMDAAKIMWVMYEHPETHFEELALRFMDIRKRIYKFPKMGVKAKMIAVTTTSG
TGSEVTPFAVVTDDATGQKYPLADYALTPDMAIVDANLVMNMPKSLCAFGGLDAVTHALE
AYVSVLANEYSDGQALQALKLLKEFLPASYNEGAKNPVARERVHNAATIAGIAFANAFLG
VCHSMAHKLGSEFHIPHGLANAMLISNVIRYNANDNPTKQTAFSQYDRPQARRRYAEVAD
HLGLSAPGDRTAQKIQKLLTWLDEIKAELGIPASIREAGVQEADFLAKVDKLSEDAFDDQ
CTGANPRYPLISELKQILMDTYYGREFSEELEQEATVAVAAPAAKAEKKAKK

>fig|561177.4.peg.870  Acetaldehyde dehydrogenase (EC 1.2.1.10) / Acetaldehyde dehydrogenase (EC 1.2.1.10), choline utilization
MVHIFLSKDEHIKLEKILYDKNYNCRKELIGRSAKQIAEIAGIKVNSDTKILVVTKPYVS
ENSPYSKEKYNPILSLYIENDWLNACEKCVELILNDKKGQSLSIYSNDSYVIEQFIEKKT
GCKSSSKFSNRFRISRNRN

>fig|561177.4.peg.1476  Acetaldehyde dehydrogenase (EC 1.2.1.10) / Alcohol dehydrogenase (EC 1.1.1.1)
MAIKTFAIPRTIVHGVDSLEYLKNLEGKKAVLVTGGHSMKKFGFLDQAKKYLEEAGMEVM
ILDGVEPDPSVKTCLEGGKKMEEFGPDWIIPIGGGSAMDAAKAMWIFYEHPGYSFEKLAA
FDNPPLRTKAKMACIPSTSGTASEITAFSVITDTEKEIKYPLVHPDFVPDVAICDPVIAS
KMPPRITAQTGMDVMTHAVEAFVSTSADDYTSPLAIRAIELVFGNLKKAYDNGEDMDARE
KMHDASTLAGMAFSNASLGIVHSMAHKIGGIFHLTHGEANAIMLPYIIDYNRKATDKYDK
LEKILGIDDIAEEIRKLNEAVGLTANIKDGKNTVIEEDKFLEVLDKMSENAFKDACTLTN
PRETSPEDIKKIYEAAYYGKKVEF

>fig|561177.4.peg.857  Acetaldehyde dehydrogenase (EC 1.2.1.10) / Acetaldehyde dehydrogenase (EC 1.2.1.10), choline utilization
MAELDFDLSSIQAARDLARKGAEAEKKLRDYTFDQIDRIIKAIAEAGEIHAKELAEIAVE
ETGFGKVEDKIYKNHMASGLLYEEIKNQKTIGIVDADEKGQVITVADPVGLVMGIVPSTN
PTSTVLYNSMIAIKSRNPIIFSPHPKASKCTSRAIEIVNEAAVRAGAPENIVQGLTKLSM
DATNELMHADEVKLIIATGGPAMVKAAYSAGKPAIGVGAGNSPAYIEKTADIKKAVRNIM
ASKTFDNGTICASEQSLIVERSNRQEVVSEFEKAGAYFMTDEECKKVCALLFRNGTAMNP
NFVGRSAKVIADAAGISIPNGTRVLVGEQYGVGKEYPLSYEKLTSVLGFYTVNDWKEACD
LSFKLLENGIGHTMSLHTEDKEIARKFAIKPASRILVNTGGTMGGTGLTTGLPIALTLGC
GTMGGSSVSENVGPKHLVNFKKLVYGVKDADKLVEEDELFKKYHGNNSSINNNSLPNYGN
QPKYFEYSTGCNNCKTEEEKRSSNFNETGEINLEELKEMVDSLVNAFKGE

>fig|561177.4.peg.871  Acetaldehyde dehydrogenase (EC 1.2.1.10) / Acetaldehyde dehydrogenase (EC 1.2.1.10), choline utilization
MKVIDTDLLSVQQARILLEQAESSKESLLEIDKEERNDLLNKIKQYYKANIDQLAKMSFE
ETSYGRYEDEIKLGKYYLDNLDNELDFYPNIFDIVSGQNSRQVALSKGLSLVFIAPYLST
LTCFQAIYFAIRALNPLIIVSDTRCENTVTKMVEDIKKILKEDFYPRGFLDILTYNSDLG
EKTLYESDKVSFILENLLSEDKREIQNDQAQIFKAEIGNNIVFIDKDCDIDKASCEVINS
KAFNNGLLPGVEQSVVVEENAYDQVVQKFKEYGAYFFKQGRAYKT

>fig|537007.6.peg.952  Acetaldehyde dehydrogenase (EC 1.2.1.10) / Alcohol dehydrogenase (EC 1.1.1.1)
MARFTLPRDLYWGKGSLENLKTLQGKKAVLVLGGGSMKRFGFVDKAVAYLKEAGIETKLF
ENVEPDPSVETVMKGAEFMREFEPDWIISMGGGSPIDAAKAMWVFYEYPECTFEEILTPF
SFPELRKKAKFCAIPSTSGTATEVTAFSVITDYAKGIKYPLADFNITPDVAIVDPELAET
MPKHLVAYTGMDALTHAIEAYVSTLHGTFTDPLALKAIQIVNDELTKSYDGDMASREEMH
YGQCLAGMAFSNALLGIVHSMAHKTGAAFSTGHITHGLANAMYLPYVIKYNAKEAEAKKR
YETIAAYLGLEASVDALCNRIVELNNYMGIPNTLKEFGIKEDEFKEKISEIAKNAVGDAC
TGSNPRSIDPETMEKLFTYIYDGKEVDF

>fig|445975.6.peg.1100  Acetaldehyde dehydrogenase (EC 1.2.1.10) / Alcohol dehydrogenase (EC 1.1.1.1)
MAKKPTVAAAPEVVDSIESLEAKLELMREAQGIFATYSQEQVDKIFYEAAMAANKARIPL
AKMAVEETGRGVLEDKVIKNHYAAEYIYNAYKNTKTCGVIERDDAYGITKIAEPIGIVGA
VIPTTNPTSTAIFKCLICLKTRNAIIISPHPAAAKCTIAAAKLVLEAAVKAGAPEGIIGW
VDVPSIDLTNKVMADVDIILATGGPGMVKAAYSSGKPALGVGAGNTPVIIDDTADIKLAV
NSIIHSKTFDNGMICASEQSVTVLESIYKEVKDEFARRGCYFVKKGAEMEALRGAMFKNG
ALDHRIPGMPAAKIAELAGIEVPAKTKILIAEVTSTDPEKEEFSHEKLSPVLAMYKAKSF
QEAVDKAEHLVLAGGPGHTASLYVHPAQAEKIALFEDTMKACRIVINTPSSQGGIGDLYN
FGMKPSLTLGCGSWGGNSVSENVGVKHLLNVKTVAERRENMLWFRAPEKVYFKKGSTPVA
LDELGTVMGKKRAFIVTDQFLFKNGNTRAIEAKLDEMGIAHDCFYDVEPDPSLQCARRGA
AQMALFEPDVIIAVGGGSAMDAGKIMWMMYEHPECNFEDMAMDFMDIRKRVFTFPKMGEK
AYFVAIPTSSGTGSECTPFAIITDKDTGIKWPLADYALLPNMAIVDVDNAMTAPKGLTAA
SGIDVMTHAIESYVSIMASDYTKGLSMKAAKLVFENLPSSYENGAKDPHAREEMHNASCM
AGMAFANAFLGLNHSMAHKLGAFHHLPHGIANAVILTRVMRYNAAEAPVKMGTFSQYPYP
NALHNYAEMAKYCGIEGKDDKEVFENFITKLEELKDFIGVKKTIADYGVDEAYFLETLDE
MTEQAFNDQCTGANPRYPLMSEIKELYLDAFYGREPQDYAVL

>fig|536233.3.peg.2257  Acetaldehyde dehydrogenase (EC 1.2.1.10) / Acetaldehyde dehydrogenase (EC 1.2.1.10), choline utilization
MSTIDNDLLSIQESRILVENAREAQRKLATFSQEKLDEIVERMIEEIKKHISELAKMSSD
ETDYGKWEDKCIKNRFVCKYLFNRLKGMKCVGIINQDKENKTMDVGVPMGVIIAFCPSTS
PVSTTIYKALIAIKSGNAIIFSPHPRAKNTMSKTLDILIRAAEGYGLPEGALAYLHNVTP
SGTAELMNHRDTSLIMNTGVPGLLKESYKSGKPVIYGGTGNGPAFIERTADIKQAVKDII
DSKIFDNGVVSAAEQSIVVDSPIASEVKKELQKNGAYFMDTNESEKLGSIFYHTDGSVDF
EVVGKSPQYLAKRAGFIVSNDVKVLISEQKYVSKGNPYSREKLCPVLSYYIEDDWMHACE
KCIELLLSERHGHTLIIHSKDEEVIRQFALKKPVGRVLVNTPGSFGSMGATTNLFPSMTL
GSGSAGHGMTSDNVSPMNLIYIRKVGYGVRKTNEIIDSVLSEKGLCENIEKKSDVSDIDN
VEFLQNILKEVIKDLK

>fig|536233.3.peg.1549  Acetaldehyde dehydrogenase (EC 1.2.1.10) / Alcohol dehydrogenase (EC 1.1.1.1)
MKVTNPEELTKRIKELREAQKKFAHFTQEQVDEIFRQAAMAANDNRIKLAKMAVEETGMG
IVEDKVVKNHFAAEYIYNQYKDMKTCGVLEEDFTYGIEKVAEPIGVIAAIVPTTNPTSTA
IFKTLIALKTRNAIIISPHPRAKNATIAAAKIVLDAAVKAGAPSGIIGWIDEPSVELSQN
VMRESDIILATGGPAMVKAAYSSGRPALGVGAGNTPAIIDETAHIKMAVNSILLSKTFDN
GVICASEQSLVVLDEVYDEVKKELSARGAYILKGDEVDKVRKIILNEKGGLNADMVGQPA
YKIAAMGGVTIPESSKVLVAEVESVELEEPFSHEKLSPVLAMYRAKSFEEALDKADRLII
LGGMGHTSILYTNEIKCKDRIEAFGERMKTARTLINMPASQGAIGDLFNFKLAPSLTLGC
GSWGGNSVSENVGPKHLINVKTVAKRRENMLWFRVPEKTYFKYGCLPVALQELGDMGKKK
AFIVTDRVLFDFGYTDKITEILERNKIHYKIFAEVEPDPTLKCAKAGAREMLSFNPDVII
SLGGGSAMDAAKIMWVMYEHPEVRFEDLAMRFMDIRKRVFKFPVLGEKAMMVAVATSAGT
GSEVTPFAVITDEESGVKYPLADYELTPDMAIVDAELMMTSPKGLTACAGIDVLVHSIEA
YVSIMASEFTNGLALEAIRLVFKYLPDAYNEGLTNIKAREKMAHASCMAGMAFSNAFLGI
CHSMAHKLGAFHHLPHGMANSLLINEVIRFNASDAPTKQAAFAQYKYPNAEYRFARIADY
LHLGGSSDKEKVELLTKAIEELQRKVNMPMTIKEAGVSEDKFQATLDEMVEQAFDDQCTG
ANPRYPLMSELKEMYINAYHGKAKKVENIKKNSKKK

>fig|536233.3.peg.2244  Acetaldehyde dehydrogenase (EC 1.2.1.10) / Acetaldehyde dehydrogenase (EC 1.2.1.10), choline utilization
MENFDRDLCSIQEARNLARLGKVAAEKIADYTEEQIDKILCNMVKVAEANAVCLAQMAVE
ETGFGKVEDKTYKNHMASTILYDSIKDMKTIGIIKEDEANKLIELAEPVGLVMGIVPSTN
PTSTAIFKAMIAIKSRNAIVFSPHPSAAQCTIKAAKLMNEAAIEAGAPENIIGCVSTPTI
GATNELMKSKEVAIIIATGGPGMVKAAYSSGKPALGVGAGNSPAYIERSANVEKAIRNII
ASKTFDNGTICASEQSIICEECNHDEVVAELKKQGGYFMTAEETDKVCNLLFKNGHSMNA
KFVGRSPQVIASSAGISIPQDTKVLIGEQKGVGEGYPLSFEKLTTVLAFYTVKDWHEACE
LSIELLQNGIGHTMSIHTEDRDIVMKFARKPASRILVNTGGSQGGTGASTGLIPSFTLGC
GTWGGSSVSENVTPMHLINIKRVAYGLKDCATLASNDPTFNHIKTENNCHHTQNQCGSLS
PDQYAAASKCINTDDIKNANNEELLDMINKLVKVMKGEA

>fig|525337.3.peg.2491  Acetaldehyde dehydrogenase (EC 1.2.1.10) / Alcohol dehydrogenase (EC 1.1.1.1)
MLKNTAKTATEVDVKSMVDELVANAHAALKIMKTFDQEKIDHIVHRMAIAGLDHHMELAK
LAVDETGRGVWEDKAIKNMFATEEIWHSIKNNKTVGVINEDKQRGLVSIAEPIGVIAGVT
PVTNPTSTTMFKSEIAIKTRNPIIFAFHPGAQKSSARALEVIRDEAEKAGLPKGALQYIP
VPSMDATKALMDHPGIATILATGGPGMVKSAYSSGKPALGVGAGNAPAYIEASANIKQAV
NDLVLSKSFDNGMICASEQGVIIDSSIYDDVKKEFEAQGAYFVKQKDMKKFESTVINLEK
QSVNPRIVGQSPKQIAEWAGITIPDNTTILIAELKGVGEKYPLSREKLSPVLAMVKADGH
EDAFKKCETMLDIGGLGHTAVIHTADDELALKYADAMQACRILINTPSSVGGIGDLYNEM
IPSLTLGCGSYGGNSISHNVGTVDLLNIKTMAKRRNNMQWMKLPPKIYFEKNSVRYLEHM
EGIKRAFIVADRSMEKLGFVKIVEDVLARRENPVQVQTFVDVEPDPSTDTVFKGTDIMRS
FGPDTVIAIGGGSVMDAAKGMCLFNDAGDADFFGAKQKFLDIRKRTYTFPNLNKTKLVCI
PTTSGTGSEVTPFAVITDSKAGIKYPLADYALTPDIAIVDSQFIESVPPVVVADSGLDVL
CHATESYVSTMATHYTKGLSLEAIKLVFENLEKSYHGDVEAKSKMHDASTIAGMAFANAL
LGINHSIAHKIGQAFHLPHGRCIAITMPHVIRFNASQPKKRAIWAKYSYFRANEDYAEIA
RYLGLPGKTTDELVESYVQAFIKLAHSVGVKLSLKEQGVKKADLDKQVDRLAELAYEDNC
TVTNPQEPLIGDLKHIILDEYEGTESTF

>fig|525310.3.peg.1365  Acetaldehyde dehydrogenase (EC 1.2.1.10) / Alcohol dehydrogenase (EC 1.1.1.1)
MIENKVKELKTTKPEKTNVDDMINKLVSKAQKALEIMDSFDQEKVDHITHEMVMAGQDKH
MDLALMAAEETGRGVAEDKAIKNMYATEEIWHSIRDHKTVGVIKDDRERQLITVAEPLGV
LAGITPVTNPTSTTLFKSIIAMKTRNPIIFSFHPQAMKSSVAAAKTVRDAAIAAGAPEGA
IQWIEEPSIEATNKLINNPGVASTLATGGPGMVKAAYSTGKPALGVGPGNGPVYIERTAN
ILRAVNDIVLSKTFDNGMICATENSAIIDNEIYDDVKENFIKNGVFFVTKKDQPKLAEAM
FDPKRGGVRGPIAGKSAKGIAKLAGIKVPDNTKVLAAEMTGIGPKYPLSGEKLSPVISVY
KAKSHEDAFSIAEQLLNYGGLGHTAAIQTTDDDIALKFGIKMKAARVLVNTPGGFGGIGN
LYNEMTPSLTLGTGSWGANSISHNVTDYDLLNIKTIAKRRNNMQWVKLPRVYFEKTSIRY
LDDMPGINKVFIVTTPGMVEHGYVDTVLDELKRRPNEIEYSLFSDVEPDPTTDTVEKGVA
QMRSFKPDTIIALGGGSPLDAAKNMWLFYEDPTTSFFGAKQKFIDIRKRAYRFNKPRKAQ
MIAIPTTSGTGSEVTPFAVITDSKTHVKYPLADYALTPDVAIVDPQFVQTVPKGTVAASG
LDTLCHGIESFVSVMASDYTRPLSLQAIKLVFENLTNSYNGDEHAREEMHNAATLAGMAF
GNAFLGITHSVAHKLGGEFGLTHGIAIAITLPHVIRFNAKLPEKIAVWPKYEYFRANKDY
AEIARYVGIQGKTDEDLVEGLVQKIIDLAHSVGVTLSLKAWGVDKDKFDAAVDRLSVLAY
EDQCTTANPKEPLIADLKQIMMDDYDGKGVEK

>fig|525338.3.peg.676  Acetaldehyde dehydrogenase (EC 1.2.1.10) / Alcohol dehydrogenase (EC 1.1.1.1)
MIKTEKNQTSKVTDEVDQLVQRSKKALAILKSYTQAQIDDLCEKVAVAALDNHMKLAKLA
VEETGRGVVEDKAIKNIYASEYIWNSMRHDKTVGVIKEDDEEQLMEIAEPVGIVAGVTPV
TNPTSTTVFKTLISLKGRNTIVFGFHPQAQKCSSAAADVMREAIKAAGGPADAVLYIEHP
SIEATDALMHHTDVATILATGGPSMVTAAYSSGKPALGVGPGNGPTYVEKTADIKQAVND
IVLSKTFDNGMICASENSAIIDKEIYAEVKAEFIRLGCYYVKPKDVQALSDAVIDPNRHT
VRGPVAGKTAYQIAQMAGLKDVAKDCRVLIAEINGVGIKYPLSGEKLSPVLTVYKADSHE
AAFKRANELLHYGGLGHTAGIHTTDDALVKEFGLQMPACRILVNTPSSVGGLGNIYNNMA
PSLTLGTGSYGGNSISHNVTDMDLINIKTVAKRRNNMQWVKMPPKVYFERNSVRYLEHMA
GIKKVFLVCDPGMVEFGYADRVTAVLNKRTDPVDIDIFSEVEPNPSTDTVYKGVARMKAF
KPDTIIALGGGSAMDAAKGMWLFYEHPEASFLGAKQKFLDIRKRTYKVPVSEKVTYIGIP
TTSGTGSEVTPYAVITDSKTHVKYPITDYAMQPDIAIVDPQFVETVPKRTTAWTGLDVIT
HATEAYVSTMASDFTRGWSIQALQLAFKYLKASYDGDKMAREKMHNASTLAGMAFANAFL
GINHSIAHKLGGEFNLPHGLAIAITYPQVVRYNAEIPTKLAMWPKYNHNTALADYANIAR
ALGLPGKTDEELKESLVKAYIDLAHSMDVTLSLKANRVEKKHFDATVDELAELAYEDQCT
TANPREPLISELKAIIEREWDGQGTEK

>fig|525338.3.peg.245  Acetaldehyde dehydrogenase (EC 1.2.1.10) / Alcohol dehydrogenase (EC 1.1.1.1)
MLKEMEETTVSRSIDRLVLNASLAANRLEVMDQSQVDQAVAAMARAAHAARGMLAAMAVE
ETGRGNYRDKVAKNDFAAKNVYNYIKDDKTVGIINDDPVSGVMKVAEPVGIIAGVTPVTN
PTSTVIFNAMLALKTRNPIIFGFHPFAQKSCVETGRIIRDAAIAAGAPKDWIQWIKTPSL
EATNTLMNHPGVATIIATGGAGMVKTAYSTGKPALGVGPGNVPCFIEQTADIQQAVSDVV
TSKSFDNGMICASESNLIVADQIYDQVKRELSHNGVYFVGTENFKALEATVMNLDKQAVD
PKVAGQTPWQIAQWAGFDVPSDTKVLAVELPSIGGDQVLSREKLSPVLAVVHAKDTEAGF
NLMKRSLALGGLGHTAALHTTDEAVMNKFALEMTACRALINVPSSQGAIGYKYDNVAPSL
TLGCGTWGHNSISHNLEDWDLLNIKTVAKRLTKIR

>fig|888833.3.peg.568  Acetaldehyde dehydrogenase (EC 1.2.1.10) / Acetaldehyde dehydrogenase (EC 1.2.1.10), ethanolamine utilization / CoA-acylating propionaldehyde dehydrogenase
MYIEDKDLLSIQEVRHLIQRAKVAQQKLALMSQEQIDTIVKVVAKACYDQRERLAKMAAE
ETGFGKWQDKVLKNALASKGILEEIKDMRTVGILREDKENKVIEVGVPVGVVAGLIPSTN
PTSTVMYKALIALKGGNSIVFSPHPHAAKCINETVDIIKKAAVSAGCPEGAVSVIQRVSI
EATNELMKHKDTNLILATGGNAMVKAAYSSGTPAIGVGPGNGPAFIEKTADVPKAVRQIL
DSKTFDNGVICASEQSIIVEEEMKEKVVEEFKRQGAYFVPKEDAKKLGAFIILPSGAMNP
KMVGKTPQVIAKLAGISVPDDARVLIADGEGVGKQYPYSMEKLAPVLGFYTVKTWEEACE
LSIRILHHEGAGHTLAIHTQNENIVREFALRKPVSRLLVNTPAALGGVGATTGLFPAFTL
GCGAVGGSATSDNVSPLNLINIRRVAYGTAELADLRKTENQECLDCQVEKQIDEEQLVDL
LVQRVLSKLTK

>fig|888833.3.peg.1550  Acetaldehyde dehydrogenase (EC 1.2.1.10) / Alcohol dehydrogenase (EC 1.1.1.1)
MADKKTLSPEEKKLAAEKHVDELVQKALVALEEMRKLDQEQVDYIVAKASVAALDAHGEL
ALHAYEETGRGVFEDKATKNLFACEHVVNNMRHTKTVGVIQEDDVTGLTLIAEPVGVVCG
ITPTTNPTSTAIFKALISLKTRNPIVFAFHPSAQESSAHAAQIVRDAAIKAGAPENCVQW
ITQPSMEATSALMNHEGIATILATGGNAMVKAAYSCGKPALGVGAGNVPAYVEKSANIRQ
AAHDIVMSKSFDNGMVCASEQAVIIDKEIYDEFVEEFKSYHTYFVNKKEKALLEEFCFGV
KANSKNCAGAKLNADIVGKPAAWIAEQAGFSVPEGTNILAAECKEVGEKEPLTREKLSPV
IAVLKSESREDGINKARQMVEFNGLGHSAAIHTADEELTKEFGKAVKAIRVICNSPSTFG
GIGDVYNAFLPSLTLGCGSYGRNSVGDNVSAINLLNIKKVGRRRNNMQWMKLPSKTYFER
DSIEYLQKCRDVERVMIVTDHAMVELGFLDRIIEQLDLRRNKVVYQIFADVEPDPDITTV
ERGTEIMRAFKPDTIVALGGGSPMDAAKVMWLFYEQPEVDFRDLVQKFMDIRKRAFKFPL
LGKKTKFIAIPTTSGTGSEVTPFAVISDKANNRKYPIADYSLTPTVAIVDPALVLTVPGF
VAADTGMDVLTHATEAYVSQMASDYTDGLALQAIKLVFENLESSVKNADFHSREKMHNAS
TIAGMAFANAFLGISHSMAHKIGAQFHTIHGRTNAILLPYVIRYNGTRPAKTATWPKYNY
YRADEKYQDIARMLGLPCSTPEEAVEAYAKAVYELGERVGIQMNFKAQGIDEKEWKKHSR
ELAFLAYEDQCSPANPRLPMVDHMQEIIEDAYYGYKERPGRRK

>fig|717962.3.peg.2447  Acetaldehyde dehydrogenase (EC 1.2.1.10) / Alcohol dehydrogenase (EC 1.1.1.1)
MTDFLYPDILNEQLTYARQARAAWLWTNVAERSRIFLQVLDTLQPICASLARDSVQETGY
GIFEDRMLMITRLLRDLRSCCLQTESPFSERLSCTDTHTQSQPSGTLLGIPSSIHPVTET
LFAAAIAIQTGNPLIFFFSDSAFQISARTASLIRDAAIAAGAPDNCIQWLEIADDNLLEK
CNHCPDISGLILSGLSANIRKVFSAFSAECILSFPQPAFCYIHYSADPTLAARQIVLSKT
FDNGMCLNGEQIICADAVILPPLKDALRRTGGYFASPEEIVRLTAILANLSDNTVNPSVI
GQSAQALADLAGIVIPESTRLIILEIEPDNASHPLLLPFLCPVLVLISVNDYEQAADKIR
LLSTKSASFSTDFPFSDTRPLPTHHYLALYAADNAPISFLSYALPDFSIIENAPAASVSM
IQQYMDIYGHLLPSSAIPQLFSIRRCHSTMIETARCFSFPAEIYYGQNPLEQLKLYEHED
HLLFLQCPAFSESAVQTVIKRIQQKYPFIQYECLKLAPDDSQITDFLCQHSLFPELPAAP
DCLIVIGDSTAVHIAKMLMTRYQQSASSSLPRLIIMTSDAGCHAALLPFYPHYDSCSNRL
TDMSCRLSYFTLIADSHFSFFRSHKHLISASMAAMADAFDSLLFVGGDDISDAMAFRSIQ
LFLVWLPLFLSAPSERGHQKNRPDACLEHLQNACILSGLACSHTGLGLSHILSQQLCCEF
RISMSALQALLIPRLLLYYGSDSTHLSGKAWTVSSSACSADNYLKMLAAINPSFDGNRRA
ADILAEKIDTLLDDAHLPTNIKSCHIREKDYLQRIEDLALRSFEQLSAICADAGSGYPLV
SEIVRILKDIY

>fig|1639.166.peg.1751  Acetaldehyde dehydrogenase (EC 1.2.1.10) / Alcohol dehydrogenase (EC 1.1.1.1)
MAIKENAAQEVLEVQKVIDRLADNGQKALKAFESYNQEQVDNIVHAMALAGLDQHMPLAK
LAVEETGRGLYEDKCIKNIFATEYIWNNIKNNKTVGVINEDVQTGVIEIAEPVGVVAGVT
PVTNPTSTTLFKAIIAIKTRNPIIFAFHPSAQRCSSAAAKVVYDAAIAAGAPEHCIQWVE
KPSLEATKQLMNHDKVALVLATGGAGMVKSAYSTGKPALGVGPGNVPAYIDKTAKIKRSV
NDIILSKSFDQGMICASEQAVIVDKEVAKEVKAEMEANKCYFVKGAEFKKLESYVINPEK
GTLNPDVVGKSPAWIANQAGFKVPEDTKILVAEIKGVGDKYPLSHEKLSPVLAFIEAANQ
AEAFDRCEEMLVYGGLGHSAVIHSTDKEVQKAFGIRMKACRIIVNAPSAQGGIGDIYNGF
IPSLTLGCGSYGKNSVSQNVSATNLLNVKRIADRRNNMQWFKLPPKIFFEKYSTQYLQKM
EGVERVFIVTDPGMVQFKYVDVVIEHLKKRGNDVAYQVFADVEPDPSDVTVYKGAELMKD
FKPDTIIALGGGSAMDAAKGMWLFYEHPEASFFGLKQKFLDIRKRTFKYPKLGGKAKFVA
IPTTSGTGSEVTPFAVITDKENNIKYPLADYELTPDVAIVDAQYVTTVPAHITADTGMDV
LTHAIESYVSVMASDYTRGLSIRAIELVFENLRESVLTGDPDAREKMHNASALAGMAFAN
AFLGINHSLAHKIGPEFHIPHGRANAILMPHVIRYNALKPKKHALFPRYESFRADEDYAR
ISRIIGFPAATTEEGVKSLVDEIIKLGKDVGIDMSLKGQNVAKKDLDAVVDTLADRAFMD
QCTTANPKQPLVSELKEIYLEAYKGV

>fig|1639.166.peg.1279  Acetaldehyde dehydrogenase (EC 1.2.1.10) / Acetaldehyde dehydrogenase (EC 1.2.1.10), ethanolamine utilization
MALEDKDLRSIQEVRNLIESANKAQKELAAMSQQQIDTIVKAIADAGYGAREKLAKMAHE
ETGFGIWQDKVIKNVFASKHVYNYIKDMKTIGMLKEDNEKKVMEVAVPLGVVAGLIPSTN
PTSTVIYKTLISIKAGNSIVFSPHPNALKAILETVRIISEAAEKAGCPKGAISCMTVPTI
QGTDQLMKHKDTAVILATGGSAMVKAAYSSGTPAIGVGPGNGPAFIERSANIPRAVKHIL
DSKTFDNGTICASEQSVVVERVNKEAVIAEFRKQGAHFLSDAEAVQLGKFILRPNGSMNP
AIVGKSVQHIANLAGLTVPADARVIIAEETKVGAKIPYSREKLAPILAFYTAETWQEACE
LSMDILYHEGAGHTLIIHSEDKEIIREFALKKPVSRLLVNTPGALGGIGATTNLVPALTL
GCGAVGGSSSSDNIGPENLFNIRRIATGVLELEDIRKEENQATSELPVDADALIQSLVEK
VLAELK

>fig|1133568.3.peg.2248  Acetaldehyde dehydrogenase (EC 1.2.1.10) / Alcohol dehydrogenase (EC 1.1.1.1)
MTKDTKAKSGNSVLDDLISKAKKAQEIYSTFSQEQVDAIFKACAIAINSRRIPLAKMAVE
ETGMGVVEDKVIKNHFASEYIYNKFKDMKTCGIISEDTAMGMKKIAEPVGIIAGVVPTTN
PTSTAAFKALIALKTRNAIVFSPHPRAKKCTLEVCNIINKVAVEHGAPDGLVGCIEEPTV
ELSAALMSHPQIDLILATGGPGMVKAAYSSGKPALGVGAGNTPAIIDETADIKMAVNSVI
MSKTFDNGMICASEQTVVVVKSVYEEVKKEFLYRGAYLLNKDEKAKLSKVMIIDGALNAK
IVGQPAYVIAKMAGITVPEETKILIGEASSISKDEAFSYEKLSPVLGMYKADNYDDAVEK
AHSLIVFGGLGHTSVLYTDEDNQKERIKKFYEKMPTGRILINMPSSQGAIGDVYNFRLEP
SLTLGCGSWGNNSTSENVGPKHLLNIKSVASRRENMLWYRVPEKIYLKRGSLDVALREYA
NKKRALIITDGPLFKLGVTDNVTKVLDDIGVKYTIFSDVKPDPTISTVRDIVKTANVFEP
DVIIALGGGSPIDAGKIAWLLYENPEVKFEDIAMVFMDIRKRICDAGELGKKAQFVAIPT
TSGTGSETTPFAVITDDATHIKYPITDYALTPDMAILDANLVMSMPKGLCAASGIDSLTH
ALEAYASICSTEFSNSNAEKAIKLIFKYLPASYKEGAENPVAREQMHYAASLAGMAFANA
FLGICHSLAHKLGAAFNIPHGIANALLICQVVKYNSNEKPTKQGLFPQYKYPHARERYAF
IADMLGLGCKNDNEKVANLIKAINGLKKDLDIPLSIKDYGVAEKDFMAKLDDIVEQAFND
QCTGANPVYPLMKELKQIYLDAYNGVY

>fig|1133568.3.peg.259  Acetaldehyde dehydrogenase (EC 1.2.1.10) / Alcohol dehydrogenase (EC 1.1.1.1)
MSRFTIPRDLYYGDNAMEELKNLKGYKKAIIVTGGSSMKRGGFLDKCEKILKDTGLEVKI
FDGVEPDPSIETVYKGAEAMREFNPDVIVALGGGSALDAAKAMWVFYEYPEKKFDDIKTP
FTMPKLRKKAIFAAIPSTSGTASEVTAFSVITDYSTNIKYPLADFEITPDIAILDYSIPM
TMPETVSADTGMDALTHSIEAYVAGLRTDITDALAMKAIDMIVHNIEKAVKGDKEGRAKL
HVAQCLAGMSFSNALLGIVHSLAHKTGAEFHITHGRCNAILLPYVIEYNSKVCADRFADI
ARMLKLSGNTDAELTAALVNKVKELNLKLGIKQTYKDNGVTEDHFKQKYDDIAKNAVADP
CTGSNPRETDVANMKKVLEAAYYGNAVNF

>fig|1316931.3.peg.428  Acetaldehyde dehydrogenase (EC 1.2.1.10) / Alcohol dehydrogenase (EC 1.1.1.1)
MKEYGVEEADFKSNVKFIAHNAILDACTGSSPREIDEETMEKLFECTYYGTDVNF

>fig|1316931.3.peg.163  Acetaldehyde dehydrogenase (EC 1.2.1.10) / Alcohol dehydrogenase (EC 1.1.1.1)
MKEYGVEEAEFKANLEFISHNAVVDACTGSNPREIDDATMAKLFECTYYGTEVNL

>fig|1316931.3.peg.426  Acetaldehyde dehydrogenase (EC 1.2.1.10) / Alcohol dehydrogenase (EC 1.1.1.1)
MKVTNAQELTQRITELRRAQKEFATFTQEQVDKIFRAAAIAANNERIRLAKMAVEETGMG
IVEDKVVKNHFAAEYIYNQYKDMKTCGVLEEDHTYGVTKVAEPIGVIAAIVPTTNPTSTA
IFKTLIALKTRNAIIISPHPRAKNATIEAARVVLDAAVKAGAPEGIIGWIDQPSVELSQN
VMAESDIILATGGPAMVKAAYSSGRPALGVGAGNTPAIIDETAHIKMAVNSVLLSKTFDN
GVICASEQSLVVLEQVYDEVKKELAARGAYILKGEEIDKVRKIILNEKGGLNADMVGQSA
YKIAKMAGVTVPETAKVLVGEVTSVELEEPFSHEKLSPVLALYKVKNFEEALEKADRLIV
LGGMGHTSILYTDEIKSKDRIAAFGEKMKTARTLINMPASQGAIGDLFNFKLAPSLTLGC
GSWGGNSVSENVGPKHLINVKTVARRRENMLWFRVPEKTYFKYGCLPIALDELKDMGKKK
AFIVTDKVLFDLGYTNKVTEVLERNGIQFKVFCDVEPDPTLRCARAGAEEMLSFNPDVVI
SLGGGSAMDAAKIMWVMYEHPEVEFEDLAMTFMDIRKRIYKFPTMGQKAMMVAIATSAGT
GSEVTPFAVITDEQTGVKYPLADYELTPDMAIVDAELMMTSPKGLTACAGVDVLVHALEA
YVSIMASEYTNGLALEAIRLVFKYLPDAYSEGTTNVKAREKMAHASCMAGMAFSNAFLGI
CHSMAHKLGAFHHLPHGMANSLLINEVIKFNSCDAPTKQAAFAQYKYPNAACRYAKVADY
LGLGGNTDAEKVELLVKAIEELQRKLNMPMTIKEAGVEEDKFRADLDSMVEQAFDDQCTG
ANPRYPLMSELKEMYLNAYDVKAVADNKSKKDNKKK

>fig|525361.3.peg.1869  Acetaldehyde dehydrogenase (EC 1.2.1.10) / Alcohol dehydrogenase (EC 1.1.1.1)
MGTVDLLNIKTMAKRRNNMQWMKLPPKIYFEKNSVRYLEHMEGIKRAFIVADRSMEKLGF
VKIIEDVLARRENPVQVQTFVDVEPDPSTDTVFKGTDIMRSFGPDTVIAIGGGSVMDAAK
GMCLFNDAGDADFFGAKQKFLDIRKRTYTFPKLNKTKLVCIPTTSGTGSEVTPFAVITDS
KAGIKYPLADYALTPDIAIVDSQFIESVPPVVVADSGIDVLCHATESYVSTMATHYTKGL
SLEAIKLVFENLEKSYHGDIAAKSKMHDASTIAGMAFANALLGINHSIAHKLGQAFHLPH
GRCIAITMPHVIRFNASQPKKRAIWAKYSYFRANEDYAEIARYLGLPGKTTDELVESYVQ
AFIKLAHSVGIKLSLKDQGVQKADLDKQVDRLAELAYEDNCTVTNPQEPLISDLKHIILD
EYEGTDSTF

>fig|930942.3.peg.1441  Acetaldehyde dehydrogenase (EC 1.2.1.10) / Alcohol dehydrogenase (EC 1.1.1.1)
MQAARVYTDGLVEKALKAEQEYATFTQEQVDKIVAAAALAGSEAALTLAHEAVDETGRGV
VEDKDTKNRFATENIYNLIKNEKTVGVISEDKIKGQVKIAAPLGVLAGIVPTTNPTSTTM
FKALMALKTRNAIVFAFHPQAQNCSAHAAKIIYEAALAAGAPKNIIQWVEKPSLENTTGL
IQNPKIASILATGGPGMVNAALRSGNPSMGVGAGNGAVFVDHTANLDRAVEDLLMSKRFD
NGMICATENSAVVEAPVYDAWLQKMQEKGAYLVPKEDYAKIEEFVFNDNHGVNGPVAGKS
ARWIADQAGVFLPEGKDVMLFELDAKNIGEKLSSEKLSPLLSIYKAKDRNDGVKIVGALL
DYQGAGHNAAIQIGSQTDPFINEFSDKIKSARILVNQPDSIGGIGDIYTDALRPSLTLGT
GSWGKNSLSHNLSTGDLLNVKTVAKRRNRPQWVRLPEKIYYENNAISYLQDETEDIKRAF
IVADPGMVQFGFVDKVYDQLAVRDTPVKTALYGTVKPDPTLGQTIEIARQMAEFKPDTVI
ALGGGSSLDAAKIARYIYEYSLDQPAGFMDDYDKVSELFLLLQQKFVDIRKRIVKFHHAT
ATKLFAIPTTSGTGSEVTPFAVITDDKTHVKYPLADYELTPQVAIVDPEFVMTVPKRTVA
LSGLDTLSHALEAYVSVMSSEFTRPWALEAIKLVFENLVDSYNFDPKNPTAAGEKARENM
HYAATLGGMAFANAFLGINHSIAHKTGGEFGLPHGLCISIAMQPVIRFNGVSGKVKRSPY
PRYEVYRAQKDYADIARALGLKGNSDAELVEALCARIAQLFKDLDVEPKLSANGVTKEQF
EGALDEMVDLIYNDQCTPANPRQPFLEEIRELLWEQF

>fig|1257041.3.peg.121  Acetaldehyde dehydrogenase (EC 1.2.1.10) / Alcohol dehydrogenase (EC 1.1.1.1)
MAKETKTEALTAEEAAKQYTNSLVEKALKAEKIYATYTQEQVDKIVAAMALAGSEASLQL
AKEAHEETGRGVVEDKDTKNHFATEYVYERIKNEKTVGIIGEDKVAGSIEIAAPLGVLAG
IVPTTNPTSTTMFKILVALKTRNAIVFAFHPAAQKCSAHAAQILYDAAVKAGAPENIVQW
IETPSIANTGALISNKGIASILATGGPGMVNAALKSGNPSMGVGAGNGAVYVDATANLER
AVEDLLLSKRFDNGMICATENSAVVEAPIYKEWLAKMQEKGAYLVPKKDYKKFEDFVFND
NHGVNGPVAGMSAKWICEQAGVTLPEGKDVLLFELDKKKIGEKLSSEKLSPLLSVYKAKD
RKDGIDIVAALLDYQGAGHNCAIQIGSQADPFVAEYGDALNSSRVLVNQPDSVGGIGDVY
TDALQASLTLGTGSWGKNSLSHNLSTGDLLNVKTVAKRRNRPQWVRLPEKTYYEKNAISY
LQDETETMTRAIIVADPGMLQFGFVDTVLAQLSLRDEKVATSIYGTIKPDPTLGQTIEIA
RQMRDFKPDTVIAVGGGSALDAAKIARYIYEYSLDQEADFLDSYEKVSELFLELQQKFID
IRKRIVRFKHQTVTRLFCIPTTSGTGSEVTPYAVITDDFTHVKYPLTDYELTPQVAIVDP
EFVMTVPKRTVALSGLDTLSHALESYVSVMASDFTRPWSMEAIRLVIENLEDSYNFDPKN
PTLRGEQARENMHYAATLAGMAFSNAFLGINHSLAHKTGGEFGLPHGLAISIAMQHVIRY
NGVAGNVKRSVYPRYEEYRAQRDYADIARALGLKGKDDAELVEALCARIDQLMHAVDVEP
KLSANGVTKKAFDAAVDRLASLAYDDQCTPANPRQPYIEEMKQLLIDQF

>fig|321967.11.peg.777  Acetaldehyde dehydrogenase (EC 1.2.1.10) / Alcohol dehydrogenase (EC 1.1.1.1)
MLKNTAKTATEVDVKSMVDELVANAHAALKIMKTFDQEKIDHIVHRMAIAGLDHHMELAK
LAVDETGRGVWEDKAIKNMFATEEIWHSIKNNKTVGVINEDKQRGLVSIAEPIGVIAGVT
PVTNPTSTTMFKSEIAIKTRNPIIFAFHPGAQKSSARALEVIRDEAEKAGLPKGALQYIP
VPSMDATKALMDHPGIATILATGGPGMVKSAYSSGKPALGVGAGNAPAYIEASANIKQAV
NDLVLSKSFDNGMICASEQGVIIDSSIYDDVKKEFEAQGAYFVKQKDMKKFESTVINLEK
QSVNPRIVGQSPKQIAEWAGITIPDNTTILIAELKGVGEKYPLSREKLSPVLAMVKADGH
EDAFKKCETMLDIGGLGHTAVIHTADDELALKYADAMQACRILINTPSSVGGIGDLYNEM
IPSLTLGCGSYGGNSISHNVGTVDLLNIKTMAKRRNNMQWMKLPPKIYFEKNSVRYLEHM
EGIKRAFIVADRSMEKLGFVKIVEDVLARRENPVQVQTFVDVEPDPSTDTVFKGTDIMRS
FGPDTVIAIGGGSVMDAAKGMCLFNDAGDADFFGAKQKFLDIRKRTYTFPNLNKTKLVCI
PTTSGTGSEVTPFAVITDSKAGIKYPLADYALTPDIAIVDSQFIESVPPVVVADSGLDVL
CHATESYVSTMATHYTKGLSLEAIKLVFENLEKSYHGDVEAKSKMHDASTIAGMAFANAL
LGINHSIAHKIGQAFHLPHGRCIAITMPHVIRFNASQPKKRAIWAKYSYFRANEDYAEIA
RYLGLPGKTTDELVESYVQAFIKLAHSVGVKLSLKEQGVKKADLDKQVDRLAELAYEDNC
TVTNPQEPLIGDLKHIILDEYEGTESTF

>fig|525309.3.peg.1016  Acetaldehyde dehydrogenase (EC 1.2.1.10) / Alcohol dehydrogenase (EC 1.1.1.1)
MATSKKHQVEQKQTEQDKQQAAHELVDGLVKKSQVAFEQLRNFTQEQVDNICQAMALAAE
EHHMDLAVSAANETGRGVAEDKAIKNIYASEYIWNNIRHDKTVGIIEDNDEDQTITIADP
LGIIAGVVPVTNPTSTTIFKSIISAKTRNTIIFSFHPQAFESSVKTAKILQAAAEKAGAP
KNMIQWIPQCSRENTNALLQHPNIATILATGGPGLVKAAYSSGNPALGVGPGNGPAYIEK
SANIERSVYDIVLSKTFDNGMICASENSVVVDDEIYDQVKEEFQKWNCYFVKPNEMQTFS
DGFIDPQRHQVRGPIAGRSANAIAEMCGLKNVPDNTKVLIAEIDGVGDDYPLSAEKLSPV
LTMYRASSRENAFDICRQLLHYGGEGHTAAIHTLDDDLATKYGLEMRASRIIVNSPSGIG
GIGNIYNNMTPSLTLGTGSYGGNSVSHNVTDWDLLNIKVIAKRRENRQWVKIPPKVYFQR
NSLKELRDIPNIDRAFIVTGPGMSKRGYVQRVIDQLRLRQNETSFLVFDDVEEDPSTNTV
EKGVAMMNDFKPDTIIALGGGSPMDAAKAMWMFYEHPETSWYGVMQKYLDIRKRAYQIKK
PKKSQLIGIPTTSGTGSEVTPFAVITDSETHVKYPLADYALTPNIAIVDSQFVETVPAKT
TAYTGLDVLCHATESYVSVMATDYTRGWSLQTVKGAMEYLPKSVKGDKLARRKMHDFSTM
AGMAFGQAFLGITHSLAHKMGGAFGLPHGLLIAIAMPQVIRFNAQRPQKLALWPHYETYH
ATKDYADLARFIGLKGNTDEELADAYAQKYVDVAHECGVTLSLKANGVSREEFDKVVDKL
AVLAYEDQCTTTNPVEPLVSQLKELLERCYNGTGVEED

>fig|888048.3.peg.219  Acetaldehyde dehydrogenase (EC 1.2.1.10) / Acetaldehyde dehydrogenase (EC 1.2.1.10), ethanolamine utilization / CoA-acylating propionaldehyde dehydrogenase
MYIEDKDLLSIQEVRHLIQRAKVAQQKLALMSQEQIDTIVKVVAKACYDQREHLAKMAAE
ETGFGKWQDKVLKNALASKGILEEIKDMRTVGILREDKENKVFEVGVPVGVIAGLIPSTN
PTSTVIYKALIALKGGNSIVFSPHPHAAKCINETVDIIKKAAVSAGCPEGAVSVIQRASI
EATNELMKHKDTNLILATGGNAMVKAAYSSGTPAIGVGPGNGPAFIEKTADVPKAVRQIL
DSKTFDNGVICASEQSIIVEEEMKEKVVEEFKRQGAYFVPKEDAKKLGAFIILPSGAMNP
KMVGKTTQVIAKLAGISVPDDARVLIADGEGVGKQYPYSMEKLAPVLGFYTVKTWEEACE
LSIRILHHEGAGHTMVIHTQNENIVREFALRKPVSRILVNTPAALGGVGATTGLFPAFTL
GCGAVGGSATSDNVSPLNLINIRRVAYGTSELADLRNSENQEILDCQVEKQVDEEQLVDL
LVQRVLSKLTK

>fig|888048.3.peg.1450  Acetaldehyde dehydrogenase (EC 1.2.1.10) / Alcohol dehydrogenase (EC 1.1.1.1)
MADKKTLSPEEKKLAAEKHVDELVQKALVALEEMHKLNQEQVDYIVAKASVAALDAHGEL
ALHAYEETGRGVFEDKATKNLFACEHVVNNMRHTKTVGVISEDDVTGLTLIAEPVGVVCG
ITPTTNPTSTAIFKALISLKTRNPIVFAFHPSAQESSAHAARIVRDAAIAAGAPENCVQW
ITQPSMEATSALMNHEGVATILATGGNAMVKAAYSCGKPALGVGAGNVPAYVEKSANIRQ
AAHDIVMSKSFDNGMVCASEQAVIIDKEIYDEFVEEFKSYHTYFVNKKEKALLEEFCFGV
KANSKNCAGAKLNADIVGKPAAWIAEQAGFTVPEGTNILAAECKEVGEKEPLTREKLSPV
IAVLKSESREDGINKARQMVEFNGLGHSAAIHTADEELTKEFGKAVKAIRVICNSPSTFG
GIGDVYNAFLPSLTLGCGSYGRNSVGDNVSAINLLNIKKVGRRRNNMQWMKLPSKTYFER
DSIEYLQKCRDVERVMIVTDHAMVELGFLDRIIEQLDLRRNKVVYQIFADVEPDPDITTV
ERGTEIMRAFKPDTIIALGGGSPMDAAKVMWLFYEQPEVDFRDLVQKFMDIRKRAFKFPL
LGKKTKFIAIPTTSGTGSEVTPFAVISDKANNRKYPIADYSLTPTVAIVDPALVLTVPGS
VAADTGMDVLTHATEAYVSQMASDFTDGLALQAIKLVFENLESSVKNADFHSREKMHNAS
TIAGMAFANAFLGISHSMAHKIGAQFHTIHGRTNAILLPYVIRYNGTRPAKTATWPKYNY
YRADEKYQDIARMLGLPCSTPEEAVEAYAKAVYELGERCGIEMNFKAQGIDEKEWKKHSR
ELAFLAYEDQCSPANPRLPMVDHMQEIIEDAYYGYKERPGRRK

>fig|720554.3.peg.119  Acetaldehyde dehydrogenase (EC 1.2.1.10) / Alcohol dehydrogenase (EC 1.1.1.1)
MIMKEAIREKDRTIDIKMEIDKLVDKAQAALERFMGFDQDKIDTIVKEMAMAGLDEHMRL
AKMAIEETGRGVFEDKSIKNIFATEYIYHSIKYDKTVGVIRENDYEDYIEVAEPVGVIAA
VTPVTNPTSTTMFKSLIAIKTRNPIIFAFHPSAQKCSAEAARIVRDAAIKAGAPEDCIQW
IEQPSIEATQMLMNHPKVALVLATGGAGMVQAAYSTGKPALGVGPGNVPCYIEKTADVKR
AATDLILSKTFDNGMICASEQAVIVDKAISKEFEKFMKENKCYFLNAEETKKLEKTAIDE
VKCAMNPAVVGQPAYKIAKMAGFEVPEDTKILISKLNGVGPEYPLSREKLSPILAYYVVD
GWEQGIRIAEEMVEFGGLGHSAVIHSEDKNVIDEFARRIKAGRLIINSPSTHGAIGDIYN
TNMPSLTLGCGSFGRNSTTANVSAVNLINKKRVARRRVNMQWFKIPEKIYFQFGSTQYLE
KMPDISKAFIVTDPYMVKLGYVDRVLYYLRKRHDYVHCEIFSEVEPDPSVDTVLKGYNLM
KKFQPDVIIALGGGSAIDAAKGMWLYYENPETDFDSLRLKFMDIRKRVFKFPKLGKKAKF
VAIPTTSGTGSEVTSFAVITDRKNNTKYPLADYELTPDVAIIDPEFVMTVPPSVTADTGM
DVLTHAIEAYVSVMASDFTDGLAIKAIQLVFEYLPRSYKNGNDKLAREKMHNASCIAGMA
FTNAFLGINHSLAHKLGGEFHIPHGRANAILLPHVIEYNASKPSKFVSFPKYETFIADKK
YAEIAKALGLPASTVEEGVQSLIKAIKDLMKELNLPMTIAECKVDKKEFLSKVPMLAEKA
FEDQCTTANPRLPLVKELEEIYIKAYGL

>fig|405566.6.peg.507  Acetaldehyde dehydrogenase (EC 1.2.1.10) / Alcohol dehydrogenase (EC 1.1.1.1)
MKMDACRILVNSPAALGGIGDLYNNMLPSLTLGTGSYGANTFSHNIGARDLLNIKTVAKR
RDNMQWVKVPSKTYFEHNAANYLRHMPNVNRFFIVTDEGVADQGFADEITDIISKRRGQK
EYEVFKAVTLDPSTDVIKDGVHRMNIFKPDVVIAIGSGSVMDAAKVMRLFYENPEMKFEE
AYQKFLDIRKRVVRFPKINGVQLVCIPTTSGTGSEVSPIAVISDAKTGIKHTLCDYALTP
DVSIVDDQFVQDLPKRLIAWSGFEALGHAIESYVSTMATDFTRGWSLEAVKIIFANLKKS
YDGDLDARKKMHDAATIAGMAYSNAFLGLEHSIAHTVGSTFDIPSGVSDAIALPQVICFN
AKRPEKLAMWPHYSVYRADKDYAEIARAIGLTGSSDAELIEELVQKIIDLAQSVGIKMAY
KDYGVDENEFNKKVDQLAVEAYGDQNTVTNPVAPLISQIAQLMRDSFEGKDIKTK

>fig|405566.6.peg.504  Acetaldehyde dehydrogenase (EC 1.2.1.10) / Alcohol dehydrogenase (EC 1.1.1.1)
MAKTQPKETQTEEEKKKQIYDMVDNLVKRSHVALDEMANFTQEQVDKICEAVATAGEQNA
YPLAKMAVEETKRGVVEDKTTKNMYASENIWNSLRHEKTVGVIEEDKELGLTKIAEPKGV
IAGVTPVTNPTSTVIFKAMLALKTRNTIIFGFHPQAQKCCVETGKIIQAAAVAAGAPRDA
IQWIEEPSLDATTDLMNNPGVQTILATGGPGMVKAAYSSGKPAIGVGPGNGPSYIEKTAN
IDRAVYDIVLSKNFDNGMVCASENSVVVDDEIYDQVKEEFKKWSCYFLNKEEIKKFEERF
IDPRRGTVAGPVAGKSAYEIAKLCGVDVPKETKVIVAEYKGVGRKFPLSAEKLSPVFTLY
RAKDHDDAFRICSELLDYGGRGHTAGLHSSDQKVIELLRN

>fig|911104.3.peg.2069  Acetaldehyde dehydrogenase (EC 1.2.1.10) / Alcohol dehydrogenase (EC 1.1.1.1)
MQGKNDAELVDALLAKIDTLFAGVEVQPSLSANGVSKADFEKSLDTLPDLVYNDQTTPGN
PRQPRLEEIRQLLKDQF

>fig|585517.3.peg.1026  Acetaldehyde dehydrogenase (EC 1.2.1.10) / Alcohol dehydrogenase (EC 1.1.1.1)
MPANNKKQVEKKELTAEEKKQNAQKLVDDLMTKSQAAFEKLRYYSQEQVDKICQAMALAA
EEHHMDLAVDAANETGRGVAEDKAIKNIYASEYIWNNIRHDKTVGIIEDNDEDQTIKIAD
PLGVIAGIVPVTNPTSTTIFKSIISAKTRNTIIFSFHRQAMKSSIKTAKILQEAAEKAGA
PKNMIQWLPESTRENTTALLQHPNTATILATGGPSLVKAAYSSGNPALGVGPGNGPAYIE
KTANIERSVYDIVLSKTFDNGMICATENSVVVDEEIYDKVKEEFQKWNCYFLKPNEIDKF
TDGFIDPDRHQVRGPIAGRSANAIADMCGIKVPDNTKVIIAEYEGVGDKYPLSAEKLSPV
LTMYKATSHENAFDICAQLLHYGGEGHTAAIHTLDDDLATKYGLEMRASRIIVNSPSGIG
GIGNIYNNMTPSLTLGTGSYGSNSISHNVTDWDLLNIKTIAKRRENRQWVKIPPKVYFQR
NSLKELQDIPNINRAFIVTGPGMSKRGYVQRVIDQLRQRQNNTAFLVFDDVEEDPSTNTV
EKGVAMMNDFKPDTIIALGGGSPMDAAKAMWMFYEHPETSWYGVMQKYLDIRKRAYQIKK
PTKSQLIGIPTTSGTGSEVTPFAVITDSKTHVKYPLADYALTPNIAIVDSQFVETVPAKT
TAWTGLDVLCHATESYVSVMATDYTRGWSLQTIKGVMENLPKSVQGDKLARRKMHDFSTM
AGMAFGQAFLGINHSLAHKMGGAFGLPHGLLIAIAMPQVIRFNAKRPQKLALWPHYETYH
ATKDYADIARFIGLKGNTDEELAEAYAKKVIELAHECGVKLSLKDNGVTREEFDKAVDDL
ARLAYEDQCTTTNPVEPLVSQLKELLERCYDGTGVEEK

>fig|469606.8.peg.2053  Acetaldehyde dehydrogenase (EC 1.2.1.10) / Acetaldehyde dehydrogenase (EC 1.2.1.10), ethanolamine utilization
MDRDLLSIQQVRDLVKSAKIAQKLYSTFTQEQIDRVVYAIVQEMKNHYVDLAKKANEETG
FGKWEDKVIKNKFANEFVYNYIKNMKTIGILNETDTVTEVGVPMGIVAALTPSTNPTSTA
IYKTLISLKAGNAVIVSPHPNAKNCVIDTVKLMQKAAVTAGAPEGLIGVIEIPTIEGTNE
LMRSKDTSIILATGGEAMVRAAYSSGRPAIGVGPGNGPAYIEKSANVKEAVRKIIESKTF
DNGVICASEQSVIVEPCNKEAVMDEFRRQGGFFLSKEESEKLGRFILRPNGTMNPQIVGK
DAQTLAKLAGLNIPSNVKVLLSEQNTVSKSNPYSREKLTTILAFYVEENAEKACERAIEL
LENEGEGHTLIIHSENKDIIREFALRKPVSRLLVNVGGSLGGVGATTNLAPAFTLGCGAV
GGSSTSDNITPMNLINIRRVAIGVRELSDFKKDVNINSNSDITNSEVEDMIRRIIAEYRK

>fig|658659.3.peg.1649  Acetaldehyde dehydrogenase (EC 1.2.1.10) / Alcohol dehydrogenase (EC 1.1.1.1)
MQRFTLPRDMYHGQGALEALKTLAGKKAIVCVGGGSMRRGGFLDRAVAYLKEAGMEVRLF
EGIESDPSVETVMRGAEEMLAFEPDWIVAMGGGSPIDAAKAMWIKYEYPDITFEDMCKVF
GIPKLRRKAQFCAISSTSGTATEVTAFSIITDYEKGIKYPIADFEITPDVAIVDPDLVTT
MPVKLVAHTGMDAMTHAVEAYVSTANSNFTDPLAIHAIEMIKEHLVKSYNGDMDSRAAMH
DAQCLAGQAFSNALLGIVHSMAHKTGAVFADQGAHIIHGAANAMYLPKVIKFNAMDETAR
KRYGVIADYMHLGGSSDEEKVDLLIAYLRDMSDALHIPHCIAHYGKDGLPAEEGFVSEDV
FLSRVEDIAANAILDACTGSNPRQPSQEEMVKLLKCCYYDTEVDF

>fig|546266.6.peg.2301  Acetaldehyde dehydrogenase (EC 1.2.1.10) / Alcohol dehydrogenase (EC 1.1.1.1)
MNASADNVVSPAVAEVNSLVEKGLRSLDEFRKLNQEQIDYIVAKASIAALDKHGVLAMHA
VEETGRGVFEDKATKNLFACENVVRRLRDLKTVGVISEDDVTGITEIADPVGVVCGIVPT
TNPTSTTIFKSLIALKTRNPIIFSFHPSAQQCSAHAAQIVRDAAIAAGAPENCIQWIEKP
SMEGTSALMKHPGVATILATGGNAMVEAAYSCGKPALGVGAGNVPAYVEKTANIQQAAHD
IVMSKAFDNGMICASEQAVIADKEIYKELVEEFKSYGVYFANKKEKAMLEDFIFGVTANC
ANCGGAKLNSAVVGKPAAWIAEQAGFKVPEKTNIIIAECREVGPNEPLTREKLSPVLAML
KADSTEQGLQFAEQMVAFDGLGHSAAIHTADQELAKTFGTRVKALRVIWNSPSTFGGIGD
VYNAFLPSLTLGCGSYGKNSVGGNVSAVNLLNIKKVGRRRNNMQWFKVPAKIYFERDSIQ
YLQDMKDCEKVMIVTDRSMVDLGFVDKVTHQLHQRKNKVTIQLFTDVEADPSVQTVYKGT
DLMRSFQPDTIIALGGGSPMDAAKAMWLFYEQPQVDFEDLVQKFMDIRKRAFRFPELGRK
AKFIGIPTTSGTGSEVTPFTVISDGDKKYPIADYSLTPTIAIVDPAFTMTVPAGVTADTG
LDVLTHAVEAYVSVLANDFTDGLALQAIKLVFQYLERSYKHGASDPEAREHMHNASTIAG
MAFSNAFLGINHSMAHKIGGKYHVPHGRANAILLPHVIRYNGTRPQKTATWPKYNYYKAD
LKYQEIARTLGLPCATPAEGVESFARACHELAVNVGIKMSFKEQGIDEKTFIDGRKELAM
LSFEDQCTPANPRLALVADMEEILTKAYYGE

>fig|1203540.3.peg.1139  Acetaldehyde dehydrogenase (EC 1.2.1.10) / Alcohol dehydrogenase (EC 1.1.1.1)
MAETKNSATKPTPEEKLAAAEAEVDALVAKGQQALVEFEKLDQKQVDHIVAKASVAALNK
HLVLAKMAVDETHRGLVEDKATKNIFACEHITNYLAGQKTVGIIREDDVLGIDEVAEPVG
VVAGVTPVTNPTSTAIFKSLIALKTRCPIIFGFHPGAQNCSVAAAKIVRDAAIEAGAPEN
CIQWIEHPSIEATGALMKHDGIATILATGGPGMVKAAYSSGKPALGVGAGNAPAYVDKDV
DIVRAANDLVLSKHFDYGMICATEQAIIAHKDVYAPLIKELKLRKAYFVNAEEKAKLEKY
MFGCVAGSGEKPVLNSVVPGKSPQFIAKAAGFDIPEDATILAAECKEVSDDEPLTHEKLA
PVQAVLKADNKEQAFEMCEKMLKLGAGHTAAIHTNNQELVREYGVRMHACRIIWNQPSSL
GGIGDIYNAIAPSLTLGCGSYGGNSVSGNVQAVNLVNIKRIARRNNNMQWFKIPAKTYFE
PNAIKYLRDMYGIEKAVIVCDKVMEQLGIVDKIIDQLRARSNRVTFRIIDYVEPEPSVET
VEKGAAMMRDEFEPDTIIAVGGGSPMDASKIMWLLYEHPEIAFSDVREKFFDIRKRAFKI
PPLGKKAKLVCIPTSSGTGSEVTPFAVITDHKTGYKYPITDYALTPSVAIVDPVLARTQP
RKLASDAGFDALTHSMEAYVSVYANDFTDGMALHAAKLIWDNLAESVNGEPGLAKTDAQE
KMHNAATMAGMAFGSAFLGMCHGMAHTIGALCHIAHGRTNSILLPYVIRYNGQIPEEPTS
WPKYNKYVAPERYQDIARNLGIDTGKTPAEAVENLAKAVEDYRDNKLGMNKSFQDCGVDE
DYFWSVLDQIGMRAYEDQCTPANPRIPLINDMKDIAVGAYYGVSQEEGHKLRIEREGEAA
TEEASER

>fig|411474.6.peg.749  Acetaldehyde dehydrogenase (EC 1.2.1.10) / Alcohol dehydrogenase (EC 1.1.1.1)
MARFTLPRDLYHGKGALEALKTFKGKRAMVCVGGGSMKRFGFLDRAVQYLEEAGMEVKLF
EGIEPDPSVETVMKGAAAMLEFEPDWIVAIGGGSPIDAAKAMWIKYEYPDATFEDMCKVF
GIPELRKKAHFCAISSTSGTATEVTAFSIITDYEKGIKYPIADFEITPDVAIVDPELAET
MPQKLVAHTGMDAMTHAIEAYVSTANCDFTDPLALHAIKMIQNDLVGSYNGDMEKRDAMH
NAQCLAGMAFSNALLGIVHSMAHKTGAAFADYGAHIIHGAANAMYLPKVIAFNAKDETAK
IRYGEIADFMGLGGETLDEKIALLIAYLRKMNDELNIPHCIKNYGPDSYPCEQGFVPEDV
FLERLPEIAANAILDACTGSNPRQPSQEEMEKLLKCCYYDTEVDF

>fig|537937.5.peg.1803  Acetaldehyde dehydrogenase (EC 1.2.1.10) / Alcohol dehydrogenase (EC 1.1.1.1)
MAEAKKKVEATKPTPEEKQAAAEAEVDALVARAKKALVEFENLDQKQVDRIVAKASIAAL
NKHLVLAKMAVDETGRGLVEDKATKNIFACEHVTNYLAGQKTVGIIREDDVMGIDEVAEP
VGVVAGVTPVTNPTSTAIFKSLIALKTRCPIVFGFHPGAQKCSVEAAKIVRDAAIEAGAP
ENCIQWIEHPSIQATGALMQHPGVATILATGGPGMVKAAYSSGKPALGVGAGNAPAYVDS
DVDIVRAANDLVLSKHFDYGMICATEQAIIAHKNVYDQLIKELKVRKAYFVNAEEKAKLE
QYMFGCTAGSGVKPVLNSAVPGKSPQFIAKAAGFEIPADATILAAECKEVSDDEPLTHEK
LAPVQAVLKADNKEQAFEMCEKMLKLGAGHTAAIHTNNQELVREYGVRMHACRIIWNQPS
SLGGIGDIYNAIAPSLTLGCGSYGGNSVSGNVQAVNLVNIKRIARRNNNMQWFKIPAKTY
FEPNAIKYLRDMYGIEKAVIVCDKVMEQLGIVDKIIDQLRARSNRVTFRIIDYVEPEPSV
ETVEKGAEMMREEFEPDTIIAVGGGSPMDASKIMWLLYEHPEIAFSDVREKFFDIRKRAF
KIPPLGKKAKLVCIPTSSGTGSEVTPFAVITDHKTGYKYPITDYALTPSVAIVDPVLART
QPRKLASDAGFDALTHSMEAYVSVYANDFTDGMALHAAKLIWDNLAESVNGEPGLAKTNA
QEKMHNAATMAGMAFGSAFLGMCHGMAHTIGALCHIAHGRTNSILLPYVIRYNGQIPEEP
TSWPKYNKYIAPERYQDIARNLGIDTGKTPAEAVENLAKAVEDYRDNKLGMNKSFQDCGV
DEDYFWSVLDQIGMRAYEDQCTPANPRIPLINDMKDIAVGAYYGVSQAEGHKLRIEREGE
AATEEASER

>fig|556264.3.peg.1177  Acetaldehyde dehydrogenase (EC 1.2.1.10) / Acetaldehyde dehydrogenase (EC 1.2.1.10), ethanolamine utilization
MDKDLLSIQQVRDLIKSAKVAQKLYSTFTQEQIDKVIYAIVQEMKNHYVDLAKKAHEETG
FGKCEDKVIKNRFANEFVYDYIKDMKTVGVLKETDTITEIGVPMGIVAALTPSTNPTSTA
IYKTLISLKAGNAIIVSPHPNAKDCVIDTVKLMQKAAYAAGAPVGLIGVIEIPTMEGTNE
LMKSKDTSIILATGGEAMVRAAYSSGRPAIGVGPGNGPAFIEKSANVKEAVRKIVESKTF
DNGVICASEQSVIVEPCNKEEVMEEFRKQGGYFLSKEESEKLGRFILRANGTMNPQIVGK
DAQTLAKLSGLNIPSNVKLLLSEQSTVSKSNPYSREKLTTILAFYVEDNPEKACEKAIEL
LENEGKGHTLIIHSENKDIIREFALKKPVSRMLVNVGGSLGGVGATTDLAPAFTLGCGAV
GGSSTSDNITPMNLINIRRVAVGVRELSDFKKDTNTSSNLDVTNSEVEDMIRRIIAEYRK

>fig|657319.3.peg.219  Acetaldehyde dehydrogenase (EC 1.2.1.10) / Alcohol dehydrogenase (EC 1.1.1.1)
MAKKQIVSNKTAESAPVSPLIVDNVDALKARMAEVRAAQQEFATFTQEQVDKIFQAAAIA
ANQMRIPLAKMAVEETGMGVVEDKVIKNNYAAEYIYNAYKNTKTCDIIEEDKAFGTMKVA
EPIGVVAAVIPTTNPTSTAIFKTLICLKTRNGIIISPHPRAKKSTIAAAKVVLDAAVAAG
APKGIIAWIDVPSLDLTNEVMRSADIILATGGPGMVKAAYSSGKPALGVGAGNTPAIIDT
TADIKLAVASIVHSKTFDNGMICASEQSVIVLDKIYDKVKKEFASLGCYFLNPEETEKVR
KTILINGALNAKIVGQKAATIAELAGVKVDPKTKVLIGEVESVDIEEEFAHEKLSPVLAM
YKAKDFEEAVAKAERLVADGGYGHTSSLYCNAVTEREKINEFANRMKTCRILVNTPSSHG
GIGDLYNFKLLPSLTLGCGSWGGNSVSENVGVKHLINIKTVAERRENMLWLRLPEKVYFK
KGSMPVALDELGTIMHKKKAFIVTDSFLYHNGNTKAITDKLDQMGISHTVFFNVAPDPTL
ACAKEGAELMKQFQPDVIIALGGGSAMDAGKIMWVLYEHPDVDFLDMAMRYMDIRKRVYT
FPKMGEKAYFVAIPTSSGTGSECTPFAVITDEKTGVKYPLADYQLLPNMAIIDTDNMMTQ
PKGLTSASGVDALTHCLEAYASIMATDYTDGLALKAARNIFEYLPRAYAEGQTDVEAREK
MANASAMAGIAFANAFLGVCHSMAHKLGAFHHLPHGIANALLITHVMRFNAVPNPTKMGT
FSQYDHPHTLERYVEVAEFCGVTGKNNEEKFEKFIAKIEQLKETVGIKKTIKDYGIDEKD
FLDRLDAMTEQAFDDQCTGANPRYPLMSEIKQMYLNAYYGVDETV

>fig|1171373.8.peg.2422  Acetaldehyde dehydrogenase (EC 1.2.1.10)
MRTDEEHDMTTSTASPITDAPVAGPDDRQLGAFDEVADAVQAAQTAFDTYLDCTLAQRRA
FIAAIREESTREENLRYMAYEAVAETKMGNAEHKVLKNKYAATLTPGVEDLLMEAYQSDT
GMTTMEYAPYGVIGAITPTTNPTETIISNGISMLAAGNAVVFSPHPRARRLSVWLVDRLN
RALIAAGAPENLMTIIRKPSMDATAQLMASPQVQMLVATGGPQIVNMVLSSGKKAIGAGS
GNPPVVVDETADIPKAARDIVNGASFDNNLPCTAEKEVVAVSPVVPELVERMVHEGAQLV
NDPEILERLRDLLMSPDREHPRPSWVGQDAGTILQAVGVTPDPGTRLIITETSADDPLVQ
VEMLMPVLPIVATTDASQAIDLAIDLEHGHHHTAIMHSRDVSRLESMARRSRTTIFVKNG
PSYSGIGIEGEGFATFTIAGPTGEGLTSARSFARRRRCVLNASM

>fig|491077.3.peg.989  Acetaldehyde dehydrogenase (EC 1.2.1.10) / Alcohol dehydrogenase (EC 1.1.1.1)
MPANNKKQVEKNVLTEEEKKQNAQKLVNDIIAKSEAAFEQLRYYSQEQVDKICQAMALAA
EEHHMDLAIDAAEETGRGVAEDKAIKNIYASEYIWNNIRHDKTVGIIEDNDENQTITIAD
PLGIIAGIVPVTNPTSTTIFKSIISAKTRNTIIFSFHRQAMKSSIKTAKILQEAAEKAGA
PKNMIQWLPESSRENTSALLQHPKTATILATGGPSLVKAAYSSGNPALGVGPGNGPAYIE
KTANIERSVYDIVLSKTFDNGMICATENSVVVDEEIYDKVKEEFQKWNCYFLKPNEIDKF
TEGFIDPKRHQVRGPIAGRSANAIADMCGIKVPENTKVIIAEYEGVGDKYPLSAEKLSPV
LTMYKATSHENAFDICAQLLHYGGEGHTAAIHTLDDDLATKYGLEMRASRIIVNSPSGIG
GIGNIYNNMTPSLTLGTGSYGGNSISHNVTDWDLLNIKTIAKRRENRQWVKIPPKVYFQR
NSLKELQDIPNINRAFIVTGPGMSKRGYVQRVIDQLRQRQNNTAFLVFDDVEEDPSTNTV
EKGVAMMNDFKPDTIIALGGGSPMDAAKAMWMFYEHPETSWYGVMQKYLDIRKRAYQIKK
PTKSQLIGIPTTSGTGSEVTPFAVITDSETHVKYPLADYALTPNIAIVDSQFVETVPAKT
TAWTGLDVLCHATESYVSVMATDYTRGWSLQTIKGVMENLPKSVQGDKLARRKMHDFSTM
AGMAFGQAFLGINHSLAHKMGGAFGLPHGLLIAIAMPQVIRFNAKRPQKLALWPHYETYH
ATKDYADIARFIGLKGNTDEELAEAYAKKVIELAHECGVKLSLKDNGVTREEFDKVVDDL
ARLAYEDQCTTTNPVEPLVSQLKELLERCYDGTGVEEK

>fig|565653.4.peg.2201  Acetaldehyde dehydrogenase (EC 1.2.1.10) / Alcohol dehydrogenase (EC 1.1.1.1)
MAKTLEKEVTIDVQAMIDDLAKKANVALKEMENFDQEKVDHIVHEMAMAALDKHMPLAKM
AVEETGRGIYEDKAIKNMYASEYIWNSIKHDKTVGVINEDKQKGLIEIAEPVGVVCGVTP
TTNPTSTTIFKAMIALKTRNPIVFAFHPSAQKCSAEAARIVRDAAIAAGAPENCVQWIEH
PSIEATGLLMNHPGIAIVLATGGAGMVKAAYSTGKPALGVGPGNVPSYIEKTAKIKRAVN
DLIVSKTFDNGMICASEQAVIVDKEVYAAVKAEFEAHQVYVVKPKELQKLEDAVMNEGKY
AVNPAIVGHSAMEIAKLAGIKVPEGTKLLIAELDGVGADYPLSREKLSPVLAMIKANNTE
DAFQKCEAMLDLGGLGHTAVIHTENEDLQLAFGLRMKACRILVNTPSAEGGIGNIYNEMI
PSLTLGCGSYGKNSVSRNVSAVNLINVKTVAKRRNNMQWFKLPPKIFFEKNSLLYLEKME
NVERVMIVCDPGMVQFGYCDTVREVLARRKNDVKIEVFSDVEPNPSTNTVYAGTKMMVDF
KPDTVIALGGGSAMDAAKGMWMFYEHPDTSFFGAKQKFLDIRKRTYKIDKPEKTQFVCIP
TTSGTGSEVTPFAVITDSDTHVKYPLADYALTPDVAIVDPQFVMSVPASVTADTGMDVLT
HAIESYVSVMASDYTRGLSLQAIKLVFDYLEKSVKTPDMESREKMHNASTMAGMAFANAF
LGICHSVAHKIGGEYGIPHGRTNAILLPHIIRYNAKDPQKHAMFPKYDFFRADTDYADIA
KFLGLKGETTAELVEALATAVYELGKSVGIDMNLKAQGVTQEVLDATVDRMAELAYEDQC
TTANPKEPLISELKQIIVDAYNG

>fig|768486.3.peg.706  Acetaldehyde dehydrogenase (EC 1.2.1.10) / Alcohol dehydrogenase (EC 1.1.1.1)
MAKVMEKEQPKTIDVQGMIDELATKANVALKEMENFDQEKVDHIVHEMAMAALDQHMPLA
KMAVEETGRGIYEDKAIKNMYASEYIWNNIKHDKTVGVINEDVQKGLIEIAEPVGVVCGV
TPTTNPTSTTIFKSMIALKTRNPIVFAFHPSAQKSSAEAARVVRDAAIAAGAPENCIQWI
EHPSIEATSMLMNHPGIAIVLATGGAGMVKSAYSTGKPALGVGPGNVPAYIEKTAKIKRA
VNDLIVSKTFDNGMICASEQAVIVDKEVYAAVKAEFQAHQVYFVKPAELSKLEDAVMNEG
KYAVNPAIVGHSAMDIAKLAGIKVPEGTKMLVAELEGVGADYPLSREKLSPVLAMVKANN
TEHAFELCEGMLNLGGLGHTAVIHSEDEELHVKFGLRMKACRILVNTPSAEGGIGNIYNE
MIPSLTLGCGSYGKNSVSRNVSAINLINVKTVAKRRNNMQWFKLPPKIFFEKNSLLYLEK
MENVERVMIVCDPGMVQFGYCDTVREVLSRRKNDVKIEVFSEVEPNPSTNTVYAGTKLMA
DFKPDTVIALGGGSAMDAAKGMWMFYEHPDTSFFGAKQKFLDIRKRTYKIDKPEKTQFVC
IPTTSGTGSEVTPFAVITDSDTHVKYPLADYALTPDVAIVDPQFVMSVPASVTADTGMDV
LTHAIESYVSVMASDYTRGLSLQAIKLVFDYLEKSVKTPDMESREKMHNASTMAGMAFAN
AFLGICHSVAHKIGGEYGIPHGRTNAILLPHIIRYNAKDPQKHAMFPKYDYFRADTDYAD
IAKFLGLKGQTTAELVEALATAVYELGQSVGINMSLKAQGVTQETLDSTVDRMAELAYED
QCTTANPKEPLISELKQIIIDAYNG

>fig|469604.7.peg.1810  Acetaldehyde dehydrogenase (EC 1.2.1.10) / Acetaldehyde dehydrogenase (EC 1.2.1.10), ethanolamine utilization
MDRDLLSIQQVRDLVKSAKIAQKLYSTFTQEQIDRVVYAIVQEMKNHYVDLAKKANEETG
FGKWEDKVIKNKFANEFVYNYIKNMKTVGILNETDTVTEVGVPMGIVAALTPSTNPTSTA
IYKTLISLKAGNAVIVSPHPNAKNCVIDTVKLMQKAAVTAGAPEGLIGVIEIPTIEGTNE
LMRSKDTSIILATGGEAMVRAAYSSGRPAIGVGPGNGPAYIEKSANVKEAVRKIIESKTF
DNGVICASEQSVIVEPCNKEAVMDEFRRQGGFFLSKEESEKLGRFILRPNGTMNPQIVGK
DAQTLAKLAGLNIPSNVKVLLSEQNTVSKSNPYSREKLTTILAFYVEENAEKACERAIEL
LENEGEGHTLIIHSENKDIIREFALRKPVSRLLVNVGGSLGGVGATTNLAPAFTLGCGAV
GGSSTSDNITPMNLINIRRVAIGVRELSDFKKDVNIDTNSNSDITNSEVEDMIRRIIAEY
RK

>fig|695560.3.peg.486  Acetaldehyde dehydrogenase (EC 1.2.1.10) / Alcohol dehydrogenase (EC 1.1.1.1)
MAKTQQKQTLTEEEKKKQIYDMVDNLVKKSHVALDQMANFTQEQVDKICEAVATAGEQNA
YPLAKMAVEETKRGVVEDKTTKNMYASENIWNSLRHEKTVGVIEEDKELGLTKIAEPKGV
IAGVTPVTNPTSTVIFKAMLALKTRNTIIFGFHPQAQKCCVETGKIIRAAAVAAGAPADA
VQWIEEPSLDATTDLMNNPGVQTILATGGPGMVKAAYSSGKPAIGVGPGNGPSYIEKSAN
IDRAVYDIVLSKNFDNGMVCASENSVVVDDEIYDKVVDEFKKWDCYFLNKEEIKKFEEHF
IDPRRGTVAGPVAGKSAYEIAKLCGVDVPKNTKVIVAEYNGVGRKFPLSAEKLSPVFTLY
RAKNHDDAFRICSELLDYGGRGHTAGLHSSDKKIIDEFAMKMDACRILVNSPAALGGIGD
LYNNMLPSLTLGTGSYGANTFSHNIGAKDLLNIKTVAMRRDNMQWVKVPSKTYFEHNAAN
YLRHMPNVNRFFIVTDEGVADEGFADEITDIISKRRGQKEYEVFKAVTLDPNTDVIKDGV
HRMNIFKPDVVIAIGGGSVMDAAKAMRLFYENPEMSFEEAYQKFLDIRKRVVRFPKINGV
QLVCIPTTSGTGSEVSPIAIISDAKTGIKHTLCDYALTPDVSIVDDQFVQTLPKRLIAWS
GFEALGHAIESYVSTMATDFTRGWSLEAIKTIFANLKKSYDGDLDARKQMHDAATIAGMA
YSNAFLGLEHSIAHTVGSTFDIPSGVSDAIALPQVIRFNSKRPEKLAMWPHYSVYRAKSD
YADIARAIGLTGSSDDELVEKLVQKIIDLAESVGIKMAYKDYGVDKAEFDKKVDELAVEA
YGDQNTVTNPTAPLISQIIQLMKDCYEGKGIVNNK

>fig|545697.3.peg.3354  Acetaldehyde dehydrogenase (EC 1.2.1.10) / Alcohol dehydrogenase (EC 1.1.1.1)
MARFTLPRDIYHGNGSLEVLKTLKGKKAVVVVGGGSMKRFGFLEKVENYLKEAGLEVRLI
EGVEPDPSVETVMNGAAVMREFEPDWIVAMGGGSPIDAAKAMWIFYEYPDFTFEEAVVPF
GLPELRQKAKFVAIPSTSGTATEVTAFSVITDYKAKIKYPLADFNITPDIAIVDPELAQT
MPAKLVAHTGMDALTHAIEAYTASLKSNFSDPLALKAIEMINENLVKSFNGDKNARDLMH
EAQCLAGMAFSNALLGIVHSMAHKTGAVFHIPHGCANAIFLPYVIQYNRSECEERYADIA
KVLKLEGNTNAELTDSLITKINEFNKELNIPATMQEYGVNEEEFLANLKNVAHNAVLDAC
TGSNPRTIDDETMEKLLSCTFYGNKVDF

>fig|545697.3.peg.1952  Acetaldehyde dehydrogenase (EC 1.2.1.10) / Alcohol dehydrogenase (EC 1.1.1.1)
MKVTNAQELTARIKQLREAQAKFATYTQEQVDEIFRQAALAANHNRIKLAKMAVEETGMG
IVEDKVIKNNFAAEYIYNQYKNMKTCGVLEEDKTHGITKVAEPIGVISAIVPTTNPTSTA
IFKCLIALKTRNSIIISPHPRAKNATIEAAKIVLEAAVKAGAPEGIIGWIDEPSVELSQN
VMRESDIILATGGPAMVKAAYSSGRPALGVGAGNTPAIIDETAHIKMAVNSILLSKTFDN
GVICASEQSIVVLEQVYDEVKKELDARGAYILKGEEVDKVRKVILNEKGGLNADMVGQSA
YKIAKMAGVNVPESAKVLVGEVTSVELEEPFSHEKLSPVLAMYKAKSFEEALDKADRLIE
LGGMGHTSILYTDQVKNRDRVLAFGERMKTARTLINMPAAQGAIGDLFNFKLAPSLTLGC
GSWGGNSVSENVGPKHLINVKSIAERRENMLWFRVPEKTYFKYGCLPVALEELAEMGKKK
AFIVTDKVLFEMGYTNKVTEVLEKNGIQYKIFSDVEPDPTLRCAKAGAAEMTSFQPDVII
SLGGGSAMDAAKIMWVMYEHPEVNFHDLAMTFMDIRKRIYRFPTMGQKAMMVSIATSAGT
GSEVTPFAVITDEQTGVKYPLADYELTPDMAIVDAELMMTSPKGLTACAGIDVLVHSIEA
YVSIMASEYTNGLALEAIRLVFKYLPDAYNEGTTNIKAREKMAHASCMAGMAFSNAFLGI
NHSMAHKLGAFHHLPHGMANSLVMNEVIRFNAEEAPTKQAAFAQYKYPNASYRYAKIADY
LGLGGNTNAEKVELLIKAIEELQAKVNMPKTIKDAGVSEVKFFETIDEMVEQAFDDQSTG
ANPRYPLMKELKEMYITSYYGRDAKAEAKAEAATTKKEKKNK

>fig|1139219.4.peg.1236  Acetaldehyde dehydrogenase (EC 1.2.1.10) / Alcohol dehydrogenase (EC 1.1.1.1)
MAKTLEKEVKVIDTDVVIDELAAKANEAAKQMENFTQEQVDKIVHEMAMAALDKHMPLAK
MAVEETGRGIVEDKAIKNMYASEYIWNSIKHDKTVGVIGEDKQKGLIEVAGPVGVVAAVV
PTTNPTSTTIFKAMISLKTANAVIFSFHPSAQECSKEAARIVRDAAIAAGAPENCIQWIE
KEHSSIEATQKLMNHPGVAIVLATGGPGMVKSAYSTGKPALGVGAGNVPAYIEKTAKIKR
AVNDVIVSKTFDNGMICASEQGVIVDKEIYAAVKAEFEAHQCYIVKKSELKKLEDAVMNE
GKYAVNPAIVGHPATEIAKLAGIKVPEGTKMLIAELDGVGADYPLSREKLSPVLAMMKAQ
STEHGFELAQGMLELGGLGHTAVIHTENEDLQLQYGLKMKACRILVNSPSAEGGIGNIYN
EMIPSLTLGCGSYGRNSVSKNVSAINLINVKTIAKRRNNMQWFKLPSKIYFEKNSLLYLE
KMENVERVMIVCDPGMVQFGYADTVREVLARRKNDVKIEIFSDVEPNPSTNTVYKGLEVF
NAFQPDTVIALGGGSAMDAAKGMWMFFEHPDTSFFGAKQKFLDIRKRTYKIGKPEKTQFV
CIPTTSGTGSEVTPFAVITDSDTHVKYPLADYALTPDVAIVDPQFVMSVPAGVTADTGMD
VLTHAIESYVSVMASDYTRGLSLQAIKLVFDYLEKSVKTPDMESREKMHNASTMAGMAFA
NAFLGICHSIAHKIGGEYGIPHGRTNAILLPHIIRYNAKDPQKHAMFPKYDYFRADTDYA
DIAKFLGLKGETTEELVEALATAVYELGKKVGIDMSLKAQGVTQQTLDTTVDRMAELAYE
DQCTTANPKEPLISELKGIIIEAYNEKA

>fig|1115512.3.peg.3131  Acetaldehyde dehydrogenase (EC 1.2.1.10) / Alcohol dehydrogenase (EC 1.1.1.1)
MAVTNVAELNALVERVKKAQREYANFTQEQVDKIFRAAALAAADARIPLAKLAVAESGMG
IVEDKVIKNHFASEYIYNAYKDEKTCGVLSEDDTFGTITIAEPIGIICGIVPTTNPTSTA
IFKSLISLKTRNGIIFSPHPRAKDATNKAADIVLQAAIAAGAPKDLIGWIDQPSVELSNA
LMHHPDINMILATGGPGMVKAAYSSGKPAIGVGAGNTPVVIDETADIKRAVASVLMSKTF
DNGVICASEQSVVVVDAVYDAVRERFATHGGYMLQGSELKAVQDIILKNGALNAAIVGQP
ATKIAELAGFTVPSGTKILIGEVTVVDESEPFAHEKLSPTLAMYRAKDFDDAVAKAEKLV
EMGGIGHTSCLYTDQDNQPERVKQFGDKMKTARILINTPASQGGIGDLYNFKLAPSLTLG
CGSWGGNSISENVGPKHLINKKTVAKRAENMLWHKLPKSIYFRRGSLPIALDEVITDGHK
RALIVTDRFLFNNGYADQITSVLKAAGVEVEVFFEVEADPTLSVVRKGAELANSFKPDVI
IALGGGSPMDAAKIMWVMYEHPETHFEELALRFMDIRKRIYKFPKMGVKAKMIAVTTTSG
TGSEVTPFAVVTDDATGQKYPLADYALTPDMAIVDANLVMEMPKSLCAFGGLDAVTHALE
AYVSVLASEFSDGQALQALKLLKENLPASYHEGSKNPVARERVHSAATIAGIAFANAFLG
VCHSMAHKLGSQFHIPHGLANALLICNVIRYNANDNPTKQTAFSQYDRPQARRRYAEIAD
HLGLSAPGDRTAAKIEKLLAWLESLKAELGIPKSIREAGVQEADFLAHVDKLSEDAFDDQ
CTGANPRYPLIAELKQILMDTFYGREYTEGEVAKKDAVIAPVKAEKKAKKSA

>fig|445336.4.peg.3447  Acetaldehyde dehydrogenase (EC 1.2.1.10) / Alcohol dehydrogenase (EC 1.1.1.1)
MERFTLPRDLYFGEGSLEALKTLKGKKAVVVVGGGSMKRFGFLDKVQSYLNEAGIEVKLI
EGVEPDPSVETVMNGAAVMREFEPDLIVSIGGGSPIDAAKAMWIFYEYPDFTFEQAVVPF
GIPELRQKARFVAIPSTSGTATEVTAFSVITDYKKKIKYPLADFNLTPDIAIVDPDLAQT
MPAKLTAHTGMDALTHAIEAYVAGLRSVFSDPLAIQAIVMVKEYLVKSYNGNKEARGQMH
LAQCLAGMAFSNALLGITHSMAHKTGAVFHIPHGCANAIFLPYVIQYNSKSCGERYATIA
KKLGLAGENQDELVKSLIEMIREMNKTMNIPLNLKEYGITEEDFKENVKYISHNAVLDAC
TGSNPREINDETMEKLFACTYYGEDVTF

>fig|445336.4.peg.3573  Acetaldehyde dehydrogenase (EC 1.2.1.10) / Alcohol dehydrogenase (EC 1.1.1.1)
MKITTTEELIRKIEKIKEAQKIYSTYSQDKVDKIFKAAATAANKERIKLAKMAVEETGMG
IVEDKVIKNHFASEYIYNKYKDEKTCGVIEKDEAFGLTKIAEPIGVIAAIVPTTNPTSTA
IFKALIALKTRNGIIFSPHPRAKKSTIMAAKIVLDAAVQAGAPKEIIGWIDEPTLELSNA
VMSNSNLVLATGGPGMVKAAYSSGKPAIGVGPGNVPAIIHETADIKMAVSSVVLSKTFDN
GMICASEQSVIVMNSIYEEVKKEFVIRGAYVLNKEEIEKVKKIILVNGNVNAKIVGQTPQ
KIGEMAGIQVPDWAKLLVGEVQSVELEEPFSHEKLSPVLAMYKVKTYEEALAKAERLVEL
GGFGHTSSLYINTIKCKEEVEKFSNNMKTGRTIINMPSAQGGIGDIYNFKLAPSLTLGCG
SWGGNSVSENVGPKHLLNIKNVAERRENMLWFRVPEKVYFKYGCLPIALKELKRMNKKKA
FIVTDKVLYELGVAKKATDVLDEIGINYKVFFDVAPDPTLETAKKGAKEMVDFNPDTIIA
IGGGSAMDAAKIMWVMYEHPEVEFEDLAMRFMDIRKRVYEFPHMGDKAMMISVATSAGTG
SEVTPFAVITDEKTGMKYPLADYELTPDMAIVDADLMLNMPKGLTAASGIDALTHAVEAY
VSVMASEYTDGLCLEAIKTIFEYLPKAYKEGAQDIEAREKMAHASTIAGMAFANAFLGVC
HSMAHKLGSMHHVPHGIANALLINETIKFNSEDMPRKQTAFPQYKYPNAKAKYANIADYL
SLGGKTLEEKVELLIKAIDKLKAEVNIPTSIEEAGVSKDKFFTTLDEMSEQAFDDQCTGA
NPRYPLISEIKEMYTNVFSNRK

>fig|445336.4.peg.2510  Acetaldehyde dehydrogenase (EC 1.2.1.10) / Acetaldehyde dehydrogenase (EC 1.2.1.10), choline utilization
MNIIDNDLLSMQEARILVENAREAQKKLATFPQEKLDEIVERMAEEVEKHLKELAKISNE
ETEYGKWQDKYVKNHFVCEYLKNKLKGMRCVGIINEDKINKTMDVGVPMGVVIAFPPATS
PVSTTIYKALIAIKSGNAIIFSPHKRAKNTISKTVDILIRAAEGVGLPEGAIAYLHTVTE
SGSLELMKHKDTSLIMNTGVIEMLDKAYKSGKPVIYGGNGNGPAFIERTADIEKAVKDII
TSKNFDYGVVSAAEQSIVVDSLIASEVKQELIKNGGYFMTEEEALKLGKILFNQDGSPDL
ELIGKSPQFLAKKAGFAVSESVKVLISNEKFVSKYNPYSREKLCPVLAFYIEDDWMHACE
KCIELLLTERYGHTLVIHSKDEEVIRQFALKKPVGRVLVNTAGTFGSMGATTNLFPSMTL
GSGSAGQGMTSDNVSPMNLLYIRKVGYGVRMVDEIVKTVNYKEDSIPAILNGKLNVNEID
NYKLLESILKKVLQNLK

>fig|445336.4.peg.2499  Acetaldehyde dehydrogenase (EC 1.2.1.10) / Acetaldehyde dehydrogenase (EC 1.2.1.10), choline utilization
MENFDKDLRSIQQARDLARLGKVAADKIADYTEEQIDKILRNMVRVAEENAVCLAQMAVE
ETGFGKVEDKTFKNHLAATILYNSIKDMKTIGVINEDEENKLIELAEPVGLVMGIVPSTN
PTSTAIFKAMISIKSRNAIVFAPHPAAAKCTIKAVELMRDAAIEAGAPENIISAVTIPTI
GATNELMKSKEVAIIIATGGPGMVKAAYSSGTPAIGVGAGNSPAYIERTANVEKAVKNII
ASKTFDNGTICASEQSIICEECNHDLVVAEFKKQGGYFMTEEETEKVCKLLFKKGNAMNA
KFVGRSPQVIASAAGFTIPAGTKVLIGRQNGVGEGYPLSFEKLTTVLGFYTVKDWHEACE
LSIELLQNGIGHTMSIHTEDRDMVMKFARKPASRILVNTGGTQGGTGASTGLNPSFTLGC
GTWGGSSVSENVTPKHLINVKRVAYGIKDCTNLASNDPTFNCIKTAENCHGVQNQFMNMS
PAQIAAAAEVLNKANNCAENTNTCTECSSENTKNEELLDLVNQIVAAMKGAN

>fig|1127131.3.peg.34  Acetaldehyde dehydrogenase (EC 1.2.1.10) / Alcohol dehydrogenase (EC 1.1.1.1)
MADAPKKKVLTEEEKAARFEAAKKMTSELVDKSEVALKEFSTYTQEQVDKIVAAMALAGS
ENSLLLAHEAHDETGRGVVEDKDTKNRFASESVYNAIKNDKTVGVISEDRVTGKVELAAP
LGILAGIVPTTNPTSTTIFKSMLAAKTRNTIVFAFHPQAQKSSAHAAKIVYDAAVAAGAP
KNFIQWIEKPSLDGTTTLIQNPKIASILATGGPSMVNAALKSGNPSMGVGAGNGAVFVDA
TANVDRAVEDLLLSKRFDNGMICATENSLVIEAPVYDEVMRKLQEQGAYLTPKKDYEKVA
NFVFKPNAEGFGVNGPVAGMSGKWIAEQSGLKLPEDKDVLLFELDKKNIGEALSSEKLSP
LLSVYKAADREDAIEIVRALLNYQGAGHNAAIQIGAQDDPFVKEYADKIEASRILVNQPD
SIGGVGDIYTDAMRPSLTLGTGSWGKNSLSHNLSTYDLLNIKTVARRRNRPQWVRLPKDI
YYESNAITYLQELPNIDRAFIVADPGMVKFGFVDKILDQFALRQDQVKTSIYGSVQPDPT
IGQAIEIARQMSEFQPDTVVLIGGGSALDAGKIARFLYEYSAEEGHEGILNDDAALKELF
GELAQKFMDIRKRIVKFDHQHLTQMVAIPTTSGTGSEVTPFAVITDDETHVKYPLADYEL
TPQVAIVDPEFVMTVPKRTVAFSGLDALSHALESYVSVMASEFTRPWALQAIKLIFDNLE
TSYKYDPANPTKEGQEARSKMHYASTLAGMSFANAFLGINHALAHKTGGAFGLPHGLAIS
IAMKHVIKFNAVTGNVKRTPFPRYETYTAQKDYADIARYLGLQGKNDAELVEALLAKIDQ
LFAGVEVVPTLSANGVSKADFDKALETLPDLVYNDQTTPGNPRQPRLEEIRTLLSDQF

>fig|633147.4.peg.1705  Acetaldehyde dehydrogenase (EC 1.2.1.10) / Alcohol dehydrogenase (EC 1.1.1.1)
MGRFTNPRDLYFGEGARHEVKNLGGKRAIIVTGGGSMRRGGFLQDVQADLESAGMEVKLF
EGVESDPSVETVMRGAQAMSEFQPDWIVAIGGGSPIDAAKAMWIKYEYPETTFEDMCKVF
GLPELRTKAHFCAISSTSGTATEVTAFSIITDYSKGIKYPIADFEITPDVAIVDPELTYT
MPAKLCAHTGMDALTHSIEAYVSTAASMYTDAMALHAMREIVEWLPKSYKGDKDARQHMH
DAQCLAGIAFSSGLLGIVHSMAHKTGAAFSGGHIIHGCANAMYLGKVIQFNAKDARAKER
YAYLAKEVFHLDGATDDELVASLVQMIRGLNDVLDIPQGIKNYGEGGVKSEASCIDYEEF
EAKRHDVAANAILDACTGSNPRQPTQEEMEHLLECVYNDVDVDF

>fig|633147.4.peg.811  Acetaldehyde dehydrogenase (EC 1.2.1.10) / Alcohol dehydrogenase (EC 1.1.1.1)
MAKAEKVIDSVDALTERITAMRAAQAEFATFSQEQVDRIFYAAAMAADKARIPLAKLAVE
ETQMGLVEDKVIKNHYASEYIYNKYKSMRTCGVIEEDKAFGFKKIAEPIGIVAAVIPTTN
PTSTAIFKSLICLKTRNAIIISPHPRAKQCTIEAARVVRDAAEAAGLPKNIISWIDVPSL
ALTNELMHSCDTILATGGPGMVTAAYSSGKPALGVGPGNNPAIIDDSADVELSVNSIIHS
KTFDYGMICATEQNVIVLDKVYDAVKAEFQKRGCYFLKKDEAEKVVNLVIQESGAVNAAM
VGKSASWIAEQAGVSVPRSTKVLIGETSSVDPSNRWAHEKLTTILGMYRAKDFDDAIAKA
SKLIADGGYGHTSSLFCDVNETEKLARHAQAMKTCRILVNTPAAQGGIGDIYNFMMTPSL
TLGCGSWGGNSVCGNVGAANLINIKSVAERRENMLWLRTPEKVYFKKGCMPVALRELSEV
YGKKRCFVVTDQFLYKNGFTKKVEESLDEQGIFHSSFWNVEPDPSLQSALEGLEQMRAFE
PDCIIAMGGGSAMDCGKIMWSLYENPDEKFEDMSADFMDIRKRVYTFPKMGKKAFFVAIP
TSSGTGSEVTPFAIITDKTTGVKWPITDYELMPNMAIVDTDNMMTQPKGLTSASGVDVLT
HCLEAYVSVMASDYTDPMALQGMQLVFDYLPRAYDNPNDIEARDHMANASCLGGLAFANA
FLGMNHSMAHKLGAFHHIPHGWANAVILTRVMRYNSAERPTRMGTFPQYDHPKTLQRYAQ
AARFCGVTGKDDAEVFEKFVAKIGELFDYVGVKHTIAEYGVDEKYFLDSLDAMTEQAFND
QCTGANPRYPLMSEMKELYLDAYYGREASTYED

>fig|633147.4.peg.314  Acetaldehyde dehydrogenase (EC 1.2.1.10) / Acetaldehyde dehydrogenase (EC 1.2.1.10), choline utilization
MQEYDYDLQSVQAARDLARKGQVAANQIANYSAEQIDRILCAMVEVAEKNAVELAEMAVE
ETTFGNVHDKIYKNHMASGLLYEQIKDQKTIGVIDVDEKRQVITIAEPVGLVMGIVPSTN
PTSTVLYKSMIAIKARNAIVFSPHPKAAKCTNLAIRLMNDAAVAAGAPENVIQGVSMATI
AATDELMHAPEVKMIIATGGPGMVKAAYSSGKPALGVGAGNSPSYIERTANVHDAVRQIM
ASKTFDNGTICASEQSVICETCNRDEVVAEFRKQGGYFMSEGECDKVCRILFRNGHSMSP
NFVGHAAADIAKAAGIVVPADTRVLIGEQHGVGDRWPLSYEKLTTVLGFYVVSDWHEACD
LSIALLQNGIGHTMNIHTEDKEIVRKFSIKPASRILINTGGTQGGTGLSTGLDVALTLGC
GTWGGSSVSENVGPQHLINIKRVANGTVEPDQVAAADETFAKWHPELAAEYGCVSRAQGC
DHATSPCGVPTKEAEVGIETPVGHGTSGISYSVGCNSCSGKATQEPTQRTDDTIDAAELK
RMVDELVAAFRGE

>fig|633147.4.peg.302  Acetaldehyde dehydrogenase (EC 1.2.1.10) / Acetaldehyde dehydrogenase (EC 1.2.1.10), choline utilization
MSLIDNDLLSIQEARILLEHAAESVEVLEGLPAALVDDFLCHLGERLVPMVGEYAQEAYA
ESDYCSPEDEATLTRWVLTDLLDDVRAQTPVQRIIRSRNGSAEVCLPKGVVVSLLPDWLA
VPTMLSQLFMAAHSKSPIVFSASARIHATCERVMADVLEVAEFCHYPCEALGFLSIFCPE
GEEWVCSQPCVRVVIDSREESGGHDFDAAGRDVYHATLGNNPVFVESSADLAACADEIVR
GKSFCYGMLPGAEQSIVVERDVDEDFQSELRRRGCYFLSDEQADRLVDALFMPDGTPYRE
LIAKSAFDLARRADITVPESTKVLVVEKPYVSEYSFFSKAKFGPVLSYYVEDSWRTACEK
CIELILNSGHGNALSIFSKDPEVIRQFILKKPVGRVLVNVSTGLGCIGCHSDLPKTLTVT
GWDCATTSELGVTYGDFVRRRQVGVGTGPLSHELLERASSCDHTPVTVRIRIPDPGGPHD
EGLMGSAEAGKEPESSESWFSGVVKAMRNDSEEE

>fig|883062.5.peg.1563  Acetaldehyde dehydrogenase (EC 1.2.1.10) / Alcohol dehydrogenase (EC 1.1.1.1)
MAEATQVEAPAKPSPEEKRAAAEAEVDALVKKGLKALDEFEKLDQKQVDRIVAKASVAAL
NKHLVLAKMAVDETGRGLVEDKATKNIFACEHVTHYMAGQKTVGLIREDEVMGIDEVAEP
VGVVAGVTPVTNPTSTAIFKSLLALKTRCPIVFGFHPGAQKSSVAAAKIVRDAAIEAGAP
ENCVQWIEHPSIEATGALMKHPGIATILATGGPGMVKAAYSSGKPALGVGAGNAPAYIDT
DVDIERAANDLILSKHFDYGMICATEQAIIAHKDVYAPLVKELKRRKAYFVNADEKAKLE
QYMFGCTAGSGQKPVLNSVVPGKSPQFIAKAAGFEIPADATILAAECKEVSDDEPLTHEK
LAPVQAVLKADDKEQAFEMCEKMLKLGAGHTAAIHTNNEALVREYGLRMHACRIIWNQPS
SLGGIGDIYNAIAPSLTLGCGSYGGNSVSGNVQAVNLINIKRIARRNNNMQWFKIPAKTY
FEPNAIKYLRDMHGIEKAVIVCDKVMEQLGIVDKVIDQLRARDNRVTFRIIDYVEPEPSV
ETVERGAEMMREEFEPDTIIAVGGGSPMDAAKIMWLLYEHPEISFSDVREKFFDIRKRAF
RIPPLGEKAKLVCIPTSSGTGSEVTPFAVITDHKTGYKYPITDYALTPSVAIVDPVLART
QPRKLASDAGFDALTHSMEAYVSVYANDFTDGMALHAAKLIWDNLAESVNGEPGLAKTDA
QEKMHNAATMAGMAFGSAFLGMCHGMAHTIGALCHIAHGRTNSILLPYVIRYNGAVPEEP
TSWPKYNKYVADKRYQDIARIIGIDPGKTPAEGVENLAKAVEDYRDNKLGMNKSFQDCGV
EEDYFWSVLDQIGMRAYEDQCTPANPRIPMIEDMKDIAVAAYYGVPQAEGHKIRVEREGV
AATEEASERV

>fig|641146.3.peg.289  Acetaldehyde dehydrogenase (EC 1.2.1.10) / Alcohol dehydrogenase (EC 1.1.1.1)
MTQTQKAVASEAQKEVDDLVAKALVALDEYADFDQKKIDYIVGKASIEALSAHLTLAKMA
VEETGRGLIEDKATKNIFACEHVTHHMMNQRTVGIISESDVDGITEVAEPVGVVAGVTPV
TNPTSTVIFKSLIALKTRCPIIFGFHPYAQQCSKEAARIVRDAAIAAGAPQNCIQWIEHP
SIEATGALMKHPGVATILATGGPGMVHAAYTSGKPALGVGAGNAPAYVDKDVDVVRAVND
LILSKHFDYGMICATEQGIIAHQDIYSALVTEMKRRKAYFVNAEEKARLEQYMFGVTSYP
GKDAPEPKLNSVVPGKSPQWIAHQAGFSVPDDTTIIVAECAEVGTQEPLTLEKLSSVHAL
LKAKDKDQAFDMCEQMLQFGMGHTAAIHTNNKELVDEYGLRMPACRIIWNSPASLGGIGD
IYNAIAPSLTLGCGSYGGNSVSGNVQAVNLINIKRIARRNNNMQWFKVPPKTYFEPNAIR
YLRDMVGVNRVCFVCDKTILQLGIIDKAIHQLQMRLNKVEWRIIDYVESEPSVQTVERGA
AMMREDFHPDTIIAIGGGSPMDAAKIMWLLYEHPEIEFKDIREKFFDIRKRAFRLPELGH
KAKLVCIPTTSGTGSEVTPYAVITDKETGFKYPITDYSLTPSVAVVDPVLSRTQPRRVAS
DSGLDAMTHCLEAFVSCYANDFTDAMALHGMKLLWDNLDEAVLKGTEAPDAQEHVHNAAT
MAGMAFGSAFLGMCHSMAHTIGAVCHISHGRTNSILLPYVVRYNGSIPDEPTSWPKYNKY
IAPERYQQIARYLGIKADTPEEGVENLAAALEDYRDNKLGMDHDFKACGVDEDFFWDELD
RIGMRAYEDQCTPANPRIPLIEDMKDIAIGAYYGVSQAEGHRIRQEREGGAKKGKSDKQK

>fig|548480.3.peg.585  Acetaldehyde dehydrogenase (EC 1.2.1.10) / Alcohol dehydrogenase (EC 1.1.1.1)
MAEAKKKVEATKPTPEEKQAAAEAEVDALVARAKKALVEFENLDQKQVDRIVAKASIAAL
NKHLVLAKMAVDETGRGLVEDKATKNIFACEHVTNYLAGQKTVGIIREDDVMGIDEVAEP
VGVVAGVTPVTNPTSTAIFKSLIALKTRCPIVFGFHPGAQKCSVEAAKIVRDAAIEAGAP
ENCIQWIEHPSIQATGALMQHPGVATILATGGPGMVKAAYSSGKPALGVGAGNAPAYVDS
DVDIVRAANDLVLSKHFDYGMICATEQAIIAHKDVYDQLIKELKVRKAYFVNAEEKAKLE
QYMFGCTAGSGVKPVLNSAVPGKSPQFIAKAAGFEIPSDATILAAECKEVSDDEPLTHEK
LAPVQAVLKADNKEQAFEMCEKMLKLGAGHTAAIHTNNQELVREYGVRMHACRIIWNQPS
SLGGIGDIYNAIAPSLTLGCGSYGGNSVSGNVQAVNLVNIKRIARRNNNMQWFKIPAKTY
FEPNAIKYLRDMYGIEKAVIVCDKVMEQLGIVDKIIDQLRARSNRVTFRIIDYVEPEPSV
ETVEKGAEMMREEFEPDTIIAVGGGSPMDASKIMWLLYEHPEIAFSDVREKFFDIRKRAF
KIPPLGKKAKLVCIPTSSGTGSEVTPFAVITDHKTGYKYPITDYALTPSVAIVDPVLART
QPRKLASDAGFDALTHSMEAYVSVYANDFTDGMALHAAKLIWDNLAESVNGEPGLAKTNA
QEKMHNAATMAGMAFGSAFLGMCHGMAHTIGALCHIAHGRTNSILLPYVIRYNGQIPEEP
TSWPKYNKYIAPERYQDIARNLGIDTGKTPAEAVENLAKAVEDYRDNKLGMNKSFQDCGV
DEDYFWSVLDQIGMRAYEDQCTPANPRIPLINDMKDIAVGAYYGVSQAEGHKLRIEREGE
AATEEASER

>fig|562983.3.peg.645  Acetaldehyde dehydrogenase (EC 1.2.1.10) / Alcohol dehydrogenase (EC 1.1.1.1)
MIVTDESMVKLGFAQRIIDQLQHRKNKVAYEVFAGVEPNPDISTVHRRLEIMNSFKPNAI
VALGGGSSMDAGTEGAEKFQDIARMLGLKTDTPEEAVDSYAQAVFELGKRVGTPMSFKDH
GVDYDKFKDALKTLALDSYEDQCTPANPRQALLKDLEGIMEAAWHGFDKKKYEENK

>fig|562983.3.peg.646  Acetaldehyde dehydrogenase (EC 1.2.1.10) / Alcohol dehydrogenase (EC 1.1.1.1)
MAKEKVTTVDPVEEVNNLVSKALVALDKFKEIECQEKIDKIVHAAAVAALDQHGPLAIAA
VEETGRGLVEDKAIKNLFACEYITNNLRDLKTVGIVDKDESDGLTTIAEPVGVVCGIVPT
TNPTSTTVFKSLICLKTRNPIIFSFHPAANECSKQAARIVYEAAVKAGAPEGCIQFIEKP
SLDATNALMKHDGVATILATGGGAMVKAAYSCGKPALGVGPGNVPAYVHKDAKLKQAVND
IVLSKAFDNGMICASEQAAIVDTEHYKEFIELMKKHHVYFVNKEEKAKLEEFVFGSKANS
KNCAGAKLNADVVGKSAEHIAELAGFEVPKGTVILAAEVKEVGENEPLTREKLSPILAVL
KSISTEDGIEKSRQMVELNGLGHSAAIHTQDEEVVEQFGKAIRACRILWNTPSTFGGIGD
IYNALIPSLTLGCGSYGGNSVSGNIGAVNLLNYKIIARRTKSPQWRV

>fig|886872.3.peg.759  Acetaldehyde dehydrogenase (EC 1.2.1.10) / Alcohol dehydrogenase (EC 1.1.1.1)
MVDSNEKKPAKKALTPEEKAELQAQAEKMTAELVEKSQKALAEFSTYTQEQVDKIVAAMA
LAGSENSLLLAHEAHDETGRGVVEDKDTKNRFASESVYNAIKFDKTVGVISEDKIQGKVE
VAAPLGVLAGIVPTTNPTSTTIFKAMLTAKTRNTIIFAFHPQAQKASAHAAQIVYEAAVK
AGAPKNFIQWIETPSIYATTALIQNPGIASILATGGPSMVNAALKSGNPSMGVGAGNGAV
YIDATVDTDRAVSDLLLSKRFDNGMICATENSAVIQAPVYDEILQKLQEQGAYLVPKKDY
KKIADFVFKPNAEGFGVAGPVAGMSGRWIAEQAGVKIPEGKDVLLFELDRKNIGEALSSE
KLSPLLSLYKVDTREEAIDTVQALLDYQGAGHNAAIQIGSQDDPFIKEYADAIGASRILV
NQPDSIGGVGDIYTDAMRPSLTLGTGSWGKNSLSHNLSTYDLLNIKTVARRRNRPQWIRL
PKEVYYEANAITYLQDLPSVKRAFIVADPGMVQFGFVGKVLSQLELRQEQVETSIYGSVQ
PDPTLSQAVEIARQMADFKPDTVILLGGGSALDAGKIGRFLYEYSTRHEGILSDEEGIKE
LFMELQQKFMDIRKRIVKFYHARLTQMVAIPTTSGTGSEVTPFAVITDDETHVKYPLADY
ELTPEVAIVDPEFVMTVPKRTVAFSGLDALSHAFESYVSVMASEFTRPWALEAIKLIFEN
LTTSYNYDPKNPTREGQNARTKMHYASTLAGMSFANAFLGINHSLAHKIGGEFGLAHGLS
IAIAMPHVIKFNAVTGNVKRTPYPRYETYTAQKDYADIARYLGLKGNTDAELVESLIAAV
KDLAKSIDVDLTLSENGVTEATLMKSVDQLTDLVYNDQCTPGNPRQPSLAEIKQLLIDMI

>fig|469602.7.peg.230  Acetaldehyde dehydrogenase (EC 1.2.1.10) / Acetaldehyde dehydrogenase (EC 1.2.1.10), ethanolamine utilization
MDRDLLSIQQVRDLVKSAKIAQKLYSTFTQEQIDRVVYAIVQEMKNHYVDLAKKANEETG
FGKWEDKVIKNKFANEFVYDYIKDMKTVGILNETDTVTEVGVPMGIVAALTPSTNPTSTA
IYKTLISLKAGNAVIVSPHPNAKNCVIDTVKLMQKAAVAAGAPEGLIGVIEIPTIEGTNE
LMRSKDTSIILATGGEAMVRAAYSSGRPAIGVGPGNGPAYIEKSANVKEAVRKIIESKTF
DNGVICASEQSVIVEPCNKEAVMDEFRKQGGFFLSKEESEKLGRFILRPNGTMNPQIVGK
DAQTLAKLAGLNIPSNVKVLLSEQNTVSKSNPYSREKLTTILAFYVEENAEKACERAIEL
LENEGEGHTLIIHSENKDIIREFALRKPVSRMLVNVGGSLGGVGATTNLAPAFTLGCGAV
GGSSTSDNITPMNLINIRRVAIGVRELSDFKKDVNTNSNSDTTNSEVEDMIRRIIAEYRK

>fig|393126.4.peg.1678  Acetaldehyde dehydrogenase (EC 1.2.1.10) / Acetaldehyde dehydrogenase (EC 1.2.1.10), ethanolamine utilization
MALEDKDLRSIQEVRNLIESANKAQKELAAMSQQQIDTIVKAIADAGYGAREKLAKMAHE
ETGFGIWQDKVIKNVFASKHVYNYIKDMKTIGMLKEDNEKKVMEVAVPLGVVAGLIPSTN
PTSTVIYKTLISIKAGNSIVFSPHPNALKAILETVRIISEAAEKAGCPKGAISCMTVPTI
QGTDQLMKHKDTAVILATGGSAMVKAAYSSGTPAIGVGPGNGPAFIERSANIPRAVKHIL
DSKTFDNGTICASEQSVVVERVNKEAVIAEFRKQGAHFLSDAEAVQLGKFILRPNGSMNP
AIVGKSVQHIANLAGLTVPADARVLIAEETKVGAKIPYSREKLAPILAFYTAETWQEACE
LSMDILYHEGAGHTLIIHSEDKEIIREFALKKPVSRLLVNTPGALGGIGATTNLVPALTL
GCGAVGGSSSSDNIGPENLFNIRRIATGVLELEDIRKEENQATSELPVDADALIQSLVEK
VLAELK

>fig|411489.7.peg.1982  Acetaldehyde dehydrogenase (EC 1.2.1.10) / Alcohol dehydrogenase (EC 1.1.1.1)
MARFTLPRDIYHGKDALDALKTFKGKRAMICVGGGSMKRFGFLDKVEKNLKEAGMEVQLF
EGIEPDPSVETVMKGAAAMLEFEPDWIVAIGGGSPIDAAKAMWIKYEYPDITFEDMCKVF
GIPSLRKKAHFCAISSTSGTATEVTAFSIITDYQKGIKYPIADFEITPDVAIVDPELAET
MPQKLVAHTGMDAMTHAIEAYVSTANCDFTDPLALHAIKMIQNDLVGSYNGDMEKRDAMH
NAQCLAGMAFSNALLGIVHSMAHKTGAAFADYGAHIIHGAANAMYLPKVIAFNAKDETAK
ERYGVIADFMGLGGDTLDEKVTLLINYLRKMNDDLNIPHCIKHYGADSYPVEQGFVPENV
FLERLPEIAANAILDACTGSNPRQPSQEEMEKLLKCCYYDSEVDF

>fig|290402.41.peg.3978  Acetaldehyde dehydrogenase (EC 1.2.1.10)
MNKDTLIPTTKDLKVKTNGENINLKNYKDNSSCFGVFENVENAISSAVHAQKILSLHYTK
EQREKIITEIRKAALQNKEVLATMILEETHMGRYEDKILKHELVAKYTPGTEDLTTTAWS
GDNGLTVVEMSPYGVIGAITPSTNPTETVICNSIGMIAAGNAVVFNGHPCAKKCVAFAVE
MINKAIISCGGPENLVTTIKNPTMESLDAIIKHPSIKLLCGTGGPGMVKTLLNSGKKAIG
AGAGNPPVIVDDTADIEKAGRSIIEGCSFDNNLPCIAEKEVFVFENVADDLISNMLKNNA
VIINEDQVSKLIDLVLQKNNETQEYFINKKWVGKDAKLFLDEIDVESPSNVKCIICEVNA
NHPFVMTELMMPILPIVRVKDIDEAIKYAKIAEQNRKHSAYIYSKNIDNLNRFEREIDTT
IFVKNAKSFAGVGYEAEGFTTFTIAGSTGEGITSARNFTRQRRCVLAG

>fig|553973.6.peg.1810  Acetaldehyde dehydrogenase (EC 1.2.1.10) / Alcohol dehydrogenase (EC 1.1.1.1)
MSENRNEQEYVKELVARARKAQAVADTYTQEQVDRLTRAVGWALVQEETVEKIAKFCLEE
TRMGTYEAKLNKLYKKVRGVMSDINPQKSVGVVEEDKELGIRRIAKPVGVIGSLIPTTQP
ELCPATQGILAVKSRNAIIFSPHPRSQRTTCLVAEVIRSVLKRYGAPEDLVICAERPTME
MSREIMAQTDLVIATGGAGMVKAAYSSGTPAYGVGVGNAVVVIDETADLKEAAHNVHISK
VFDYASGCSCENSIVVQEGIYDEFIGCLKAEGAYLVTGEEKPKLQKALWPQFPENHVLNR
DIVTQPAKRIAEIARIDAVPDDCEFLLVEETGRGETYPFSGEKLSVVLAVYKYREFDEAV
QIVNEIHAYQGAGHSCGIQSNDEEHILTLALNTKTTRVMVRQPQSVGNGGDWNNGMPFTG
SLGCGTWGGNIVSENITLKHFLNNTWLSVPIKGTVPDDEELFGDAMREKVQG

>fig|553973.6.peg.3469  Acetaldehyde dehydrogenase (EC 1.2.1.10) / Alcohol dehydrogenase (EC 1.1.1.1)
MTPFAIITDADTGVKWPIADYELLPNMAIVDVDNMMTQPKGLTSASGIDVMTHAIEAYVS
IMATDYTDGLAMKAVKNVFDYLPSAYENGANDPKAREMMANASCMAGMAFANAFLGLNHS
MAHKLGAFHHLPHGVANAVLLTEVMKYNAAEVPTKMGTFSQYEYPHALARYAELGRFAGC
QGKDDQEVLNSFVAKLEDLKEKIGIKKTIKDYGIDEKYFLDTLDDMVEQAFNDQCTGANP
RYPLMKEIKELYLKCYYGK

>fig|553973.6.peg.906  Acetaldehyde dehydrogenase (EC 1.2.1.10) / Alcohol dehydrogenase (EC 1.1.1.1)
MNETKQKEVMTVEGLVSRSKAAQEQFAFATQEQADAAARAVCKVIYDNAEMLGPLAAEET
RLGSEADKVTKCRMKSALIWHSLKGKKSVGIINRLEDRRMIEIAKPMGVVASIVPSTNPV
VTPMSNAAFALKTRNSIIFAPHPRAVKCTKLLVGMFRTELAKLGFPEDLVLGLEQVSIED
SGKLMSLADVIVATGGMGMVKAAYSSGKPALGVGAGNVQCIVDRDADLAEAASKIIIGRS
FDNGLICLGEQTVFIPEEKFDAFIKEMEKQGGYYAAEPELADRLREGIFPGGGVISRDVV
GLTAEKVAAQIGLDVPEGTRIIIARARALGHGDVLCREKMCPVLAVYPYGTFEEGVAMMV
ENLECEGKGHSIGIHSNTPEHVEYAALQCSVSRVIVNQPAGTTGGGSPTNGFTATTTLGC
GSWGNNSFSGNLNYDHLMNITRVGYPYEESYLPDPELAWL

>fig|553973.6.peg.3468  Acetaldehyde dehydrogenase (EC 1.2.1.10) / Alcohol dehydrogenase (EC 1.1.1.1)
MAKKKEAVPAVVDSVETLGAKMKAMREAQKVFATYTQEQVDKIFYEAALAANKMRIPLAK
QAVEETGRGIVEDKVIKNHYAAEYIYNAYKDTKTCGVIEEDKALGIKKIAEPIGLVAAVI
PTTNPTSTAIFKTLICLKTRNAIIISPHPSAKASTIAAAKIVLDAAVKAGAPEGIIGWID
VPSLELTNMVMKDADIILATGGPGMVKAAYSSGKPALGVGAGNTPVIIDDTADIRMAVNS
IIHSKTFDNGMICASEQSVTVLDSVYDEVKKEFAYRGCYFLKKGEELDKVRKTIIINGAL
NNKIPGKSAYEIARLAGVEVPEDTKILIGEVESVDISEEFAHEKLSPVLGMYRAKTFDDA
LAKAEQLVADGGYGHTASLYVHPAEQEKIAKHAAAMKTCRILINTPSSHGGIGDLYNFKL
APSLTLGCGSWGGNSVSENVGVKHLINIKTVAERRENMLWFRTPEKVYFKKGCMPVALDE
LGTVMKKKKAFIVTDSFLYKNGYVAPIEEKLDEMGIQHTCFYEVAPDPTLQCAQKGTDQM
KQFEPDTIIALGGGSAMDAAKIMWVMYEHPDVNFEDMAMDFMDIRKRVYTFPKMGKKLTL

>fig|553973.6.peg.2195  Acetaldehyde dehydrogenase (EC 1.2.1.10) / Alcohol dehydrogenase (EC 1.1.1.1)
MSRFTLPRDVYHGKGCMEELKNLKGKKAILVVGGGSMKRQGFLDKAAGYLKEAGMEVELF
EGVEPDPSVETVMKGAEAMRKFEPDWIVAMGGGSPIDAAKAMWAFYEYPETTFEDLCIPF
NFPELRQKAKFAAIPSTSGTATEVTAFSVITNYETGVKYPLADFNITPDVAIVDPELVEA
LPVKQVAYTGMDALTHAIEAYVSTLNCAFTDPLALQAIEMVLDHLPASYHGNMDAREQMH
YAQCLAGMAFSNALLGIVHSMAHKTGAAFSTGHITHGCANAMYLPYVIKYNAKDATAASR
YAEIARRMGLDGTSERSLINSLCKKIDAMNAEFDIPKTLKDFGIIENEFKEKIAKISELA
VGDACTGSNPRSIDPAAMEKLFTCIYYGTEVDF

>fig|476272.5.peg.1447  Acetaldehyde dehydrogenase (EC 1.2.1.10) / Alcohol dehydrogenase (EC 1.1.1.1)
MAKKETTTPFIDSVETLTAKMEDMRKAQKIFSTYTQEQVDKIFLAAATAANKARIPLAKM
AVEESGMGLVEDKIIKNHYAAEYVYNAYRHTKTCGVIEEDPIYGIKKIAEPVGLIAAVIP
TTNPTSTAIFKTLIALKTRNAIIISPHPRAKKCTAEAAKIVLDAAVAAGAPEGIIGWIDV
PSLELTNQVMKDADLILATGGPGMVKAAYSSGKPAVGVGPGNTPVIIDDTADIRMAVNSV
IHSKTFDYGMICASEQSVTVLESVYDQAKAEFLRRGCYFLNPEELDKVRSTILINGALNA
KIVGQPAPVIASMAGIKVPDNTKILIGEVESVDISEPFAHEKLSPVLAMYKAKTFDEALE
KAAQLVADGGYGHTSSLYVNVNEKEKIAKHSDAMKTCRILINTPSSQGGIGDLYNFKLEP
SLTLGCGSWGGNSVSANVGVKHLLNIKTVAERRENMLWFRAPEKVYFKKGCTPVALDELG
TIMHKKRAFIVTDSFLYKNGYTQKIEAKLDEMGIVHTCFYDVAPDPTLASAKAGAAAMRA
FEPDCIIALGGGSAMDAGKVMWVLYEHPDANFDDMAMDFMDIRKRVYTFPKMGEKAYFVA
IPTSSGTGSEVTPFAIITDQDTGVKWPLADYQLMPNMAIVDTDNMMSQPKGLTCASGIDV
MTHAIESYVSVMASDYTQGLSLKAIKLVFDYLPRAYKDGNDVEARDHMANASCLAGMAFA
NAFLGLNHSMAHKLGAFHHLPHGIANAVILTEVMKYNSVEVPTRMGTFPQYEYPQALARY
AEIGRYVGLTGKDDQEVFNKLVQKLEDLKKAIEIKPSIQAYGIDEKYFFDTLDNMTEQAF
NDQCTAANPRYPLMSEIKELYTKCYYNK

>fig|469613.3.peg.2416  Acetaldehyde dehydrogenase (EC 1.2.1.10) / Alcohol dehydrogenase (EC 1.1.1.1)
MAVTNIAELDALVARVKKAQREFANYTQEQVDKIFRAAALAAADARIPLAKLAVEESGMG
IVEDKVIKNHFASEYIYNAYKDEKTCGILSQDDTFGTITIAEPIGIICGIVPTTNPTSTA
IFKALISLKTRNGIIFSPHPRAKNATNKAADIVLQAAIAAGAPKDIIGWIDQPSVELSNQ
LMHHPDINLILATGGPGMVKAAYSSGKPAIGVGAGNTPVVVDETADIKRVVASILMSKTF
DNGVICASEQSVIVVDSVYDAVRERFATHGGYMLQGKELKAVQDIILKNGGLNAAIVGQP
ATEIAKMAGITVPATTKILIGEVKVVDESEPFAHEKLSPTLAMYRAKNFEEAVAKAEKLV
EMGGIGHTSCLYTDQDNQPERVNYFGEKMKTARILINTPASQGGIGDLYNFKLAPSLTLG
CGSWGGNSISENVGPKHLMNKKTVAKRAENMLWHKLPKSIYFRRGSLPIALDEVASDGAK
RAFIVTDRFLFNNGYADQITKVLKGHGIETEVFFEVEADPTLSIVRKGAELMNSFKPDVI
IALGGGSPMDAAKIMWVMYEHPETHFEELALRFMDIRKRIYKFPKMGVKAKMIAVTTTSG
TGSEVTPFAVVTDDATGQKYPLADYALTPDMAIVDANLVMNMPKSLCAFGGLDAVTHALE
AYVSVLANEYSDGQALQALKLLKENLPASYAEGAKNPVARERVHNAATIAGIAFANAFLG
VCHSMAHKLGSEFHIPHGLANALLISNVIRYNANDNPTKQTAFSQYDRPQARRRYAEIAD
HLGLSAPGDRTAAKIAKLLIWLDSIKAELGIPASIREAGVQEADFLAKVDKLSEDAFDDQ
CTGANPRYPLISELKQILMDTYYGREFSESLEVETVKAPAAKPEKKSKK

>fig|565040.3.peg.1793  Acetaldehyde dehydrogenase (EC 1.2.1.10) / Alcohol dehydrogenase (EC 1.1.1.1)
MAEAKKKVEATKPTPEEKQAAAEAEVDALVARAKKALVEFENLDQKQVDRIVAKASIAAL
NKHLVLAKMAVDETGRGLVEDKATKNIFACEHVTNYLAGQKTVGIIREDDVMGIDEVAEP
VGVVAGVTPVTNPTSTAIFKSLIALKTRCPIVFGFHPGAQKCSVEAAKIVRDAAIEAGAP
ENCIQWIEHPSIQATGALMKHPGVATILATGGPGMVKAAYSSGKPALGVGAGNAPAYVDT
DVDIVRAANDLVLSKHFDYGMICATEQAIIAHKDVYDQLIKELKVRKAYFVNAEEKAKLE
QYMFGCTAGSGVKPVLNSAVPGKSPQFIAKAAGFEIPSDATILAAECKEVSDDEPLTHEK
LAPVQAVLKADNKEQAFEMCEKMLKLGAGHTAAIHTNNQELVREYGVRMHACRIIWNQPS
SLGGIGDIYNAIAPSLTLGCGSYGGNSVSGNVQAVNLVNIKRIARRNNNMQWFKIPAKTY
FEPNAIKYLRDMYGIEKAVIVCDKVMEQLGIVDKIIDQLRARSNRVTFRIIDYVEPEPSV
ETVEKGAEMMREEFEPDTIIAVGGGSPMDASKIMWLLYEHPEIAFSDVREKFFDIRKRAF
KIPPLGKKAKLVCIPTSSGTGSEVTPFAVITDHKTGYKYPITDYALTPSVAIVDPVLART
QPRKLASDAGFDALTHSMEAYVSVYANDFTDGMALHAAKLIWDNLAESVNGEPGLAKTNA
QEKMHNAATMAGMAFGSAFLGMCHGMAHTIGALCHIAHGRTNSILLPYVIRYNGQIPEEP
TSWPKYNKYIAPERYQDIARNLGIDTGKTPAEAVENLAKAVEDYRDNKLGMNKSFQDCGV
DEDYFWSVLDQIGMRAYEDQCTPANPRIPLINDMKDIAVGAYYGVSQAEGHKLRIEREGE
AATEEASER

>fig|1124991.3.peg.3049  Acetaldehyde dehydrogenase (EC 1.2.1.10) / Alcohol dehydrogenase (EC 1.1.1.1)
MAVTNVTELNELVVRVKKAQREFAGFSQEQVDAIFRAAALAAADARIPLAKLAVEESGMG
IIEDKVIKNHFASEYIYNAYRDEKTCGILSEDPTFGTITIAEPIGIICGIVPTTNPTSTA
IFKALISLKTRNGIIFSPHPRAKKATNRAAEIVLNAAVAAGAPKDIIGWIDEPSVELSNA
LMHHADTNLILATGGPGMVKAAYSSGKPAIGVGAGNTPVVIDETADIKRAVASILMSKTF
DNGVICASEQSVIVVDDVYEQVKERFETHGGYILKGKELKAVQDIILLNGGLNAKIVGQS
AVKIAEMAGIEVPAWTKILIGAVSVVDESEPFAHEKLSPLLAMYRGKDFEDAVIKAEKLV
EMGGIGHTSCLYTDQDNQPERVKFFGEKMKTARILINTPASQGGIGDLYNFKLSPSLTLG
CGSWGGNSISENVGPKHLINTKTVAKRAENMLWHKLPKSIYFRRGSLPVALEEIAGDGAK
RAFIVTDGYLFNNGYVDEVTRVLKSYGMEVEIFFEVEADPTLSVVRKGAEQMNSFKPDVI
IALGGGSPMDAAKIMWVMYEHPETHFEELALRFMDIRKRIYKFPKMGVKAKMVAITTTSG
TGSEVTPFAVVTDDTTGQKYPLADYALTPDMAIVDANLVMNMPKSLTAFGGLDAVTHALE
AYVSVLANEFSDGQALQALKLLKEFLPASYHEGAKNPVARERVHNAATIAGIAFANAFLG
VCHSMAHKLGSEFHIPHGLANALLICNVIRYNATDNPTKQTAFSQYDRPQARRRYAEIAD
HLQLSAAGDRTAQKIEKLLIWLDEIKASLGIPKSIREAGVPEAEFLAKLDKLSEDAFDDQ
CTGANPRYPLIAELKQIMLDTYYGRTYDESVPVAAPKPIAKRNAKK

>fig|1260282.3.peg.2087  Acetaldehyde dehydrogenase (EC 1.2.1.10) / Alcohol dehydrogenase (EC 1.1.1.1)
MAVTNIAELNALVERVKKAQREYANFTQEQVDKIFRAAALAAADARIPLAKMAVAESGMG
IVEDKVIKNHFASEYIYNAYKDEKTCGVLSEDDTFGTITIAEPIGIICGIVPTTNPTSTA
IFKSLISLKTRNAIIFSPHPRAKDATNKAADIVLQAAIAAGAPKDLIGWIDQPSVELSNA
LMHHPDINLILATGGPGMVKAAYSSGKPAIGVGAGNTPVVIDETADIKRAVASVLMSKTF
DNGVICASEQSVVVVDSVYDAVRERFASHGGYLLQGKELKAVQDVILKNGALNAAIVGQP
AYKIAELAGFSVPATTKILIGEVKVVDESEPFAHEKLSPTLAMYRAKDFDDAVDKAEKLV
AMGGIGHTSCLYTDQDNQPERVAYFGQKMKTARILINTPASQGGIGDLYNFKLAPSLTLG
CGSWGGNSISENVGPKHLINKKTVAKRAENMLWHKLPKSIYFRRGSLPIALDEVITDGHK
RALIVTDRFLFNNGYADQITSVLKAAGVETEVFFEVEADPTLSVVRKGAELANSFKPDVI
IALGGGSPMDAAKIMWVMYEHPETHFEELALRFMDIRKRIYKFPKMGVKAKMIAVTTTSG
TGSEVTPFAVVTDDATGQKYPLADYALTPDMAIVDANLVMEMPKSLCAFGGLDAVTHALE
AYVSVLASEFSDGQALQALKLLKENLPASYNEGSKNPVARERVHSAATIAGIAFANAFLG
VCHSMAHKLGSQFHIPHGLANALLISNVIRYNANDNPTKQTAFSQYDRPQARRRYAEIAD
HLGLSAPGDRTAAKIEKLLAWLESLKAELGIPKSIREAGVQEADFLAHVDKLSEDAFDDQ
CTGANPRYPLISELKQILLDTYYGRNFTESDVAAVKVEIPEVVKADKKAKKNA

>fig|586220.3.peg.1625  Acetaldehyde dehydrogenase (EC 1.2.1.10) / Alcohol dehydrogenase (EC 1.1.1.1)
MAEAIAKKLAKKVLTSEEKAELQTQAEKMTEVLIEKSQKAMSEFSTFSQEQVDKIVAAMA
LAGSENSLLLAHAAHDETGRGVVEDKDTKNRFASESVYNAIKFDKTVGVISEDKIQGKVE
LAAPLGILAGIVPTTNPTSTTIFKSMLTAKTRNTIIFAFHPQAQKASVLAAKIVYDAAVK
AGAPKNFIQWIEKPSLYATSALIQNPHIASILATGGPSMVNAALKSGNPSMGVGAGNGAV
YIDATVDTDRAVSDLLLSKRFDNGMICATENSAVIQAPIYDEILTKLQEQGAYLVPKKDY
KKIADYVFKPNAEGFGIAGPVAGMSGRWIAEQAGVKIPDGKDVLLFELDQKNIGEALSSE
KLSPLLSIYKVEKREEAIETVQSLLNYQGAGHNAAIQIGSQDDPFIKEYADAIGASRILV
NQPDSIGGVGDIYTDAMRPSLTLGTGSWGKNSLSHNLSTYDLLNIKTVARRRNRPQWVRL
PKEVYYEANAITYLQDLPTINRAFIVADPGMVQFGFVGRVLGQLELRQEQVETNIYGSVK
PDPTLSQAVEIARQMADFKPDTVILLGGGSALDAGKIGRFLYEYSTRHEGILEDDEAIKD
LFLELQQKFMDIRKRIVKFYHARLTQIVAIPTTSGTGSEVTPFAVITDDETHVKYPLADY
ELTPEVAIVDPEFVMTVPQHTVSWSGLDALSHALESYVSVMASEFTRPWALQAIKLIFDN
LTNSYNYDPKRPTKEGQNARTKMHYASTLAGMSFANAFLGLNHSLAHKTGGEFGLPHGMA
IAIAMPHVIKFNAVTGNVKRTPYPRYETYTAQKDYADIARYLGLKGETDAELVDVLIAEI
KKLAASVGVNQTLSGNGVSKHDFDTKLEKMIDLVYNDQCTPGNPRQPSLAEIRQLLKDQF

>fig|658089.3.peg.2660  Acetaldehyde dehydrogenase (EC 1.2.1.10) / Alcohol dehydrogenase (EC 1.1.1.1)
MIAERAVGDACTGSNPRETSVEDMEKILECIYYGKDVTF

>fig|658089.3.peg.2659  Acetaldehyde dehydrogenase (EC 1.2.1.10) / Alcohol dehydrogenase (EC 1.1.1.1)
MARFTLPRDLYFGENALETLKTIKGNKAVLCLGGGSMKRFGFVDKVVEYLKEAGIETKLI
EGIEPDPSVETVMKGAKVMQEFEPDLIIAMGGGSPIDAAKAMWVFYEHPETTFDDIKDPF
TIPPLRNKATFIAIPSTSGTATEVTAFSVITDYSTGIKYPLADFEITPDVAIVDSSLAET
MPQTLTAHTGMDALTHAIEAYVAGLHSPFSDPLAIHAIEMIFDNLKASYEGDMQARGNMH
IAQCLAGMAFSNALLGIVHSLAHKTGAVFDTGHIPHGCANAIYLPYVIQYNAKVCEDRFA
MIARKLGLPGVTDKALTLSLIKAVEDLRTSLHIVSNLKEFGVKEDEFLEKKHMIAERAVG
DACTGSNPRETSVEDMEKILECIYYGKDVTF

>fig|195103.10.peg.866  Acetaldehyde dehydrogenase (EC 1.2.1.10) / Acetaldehyde dehydrogenase (EC 1.2.1.10), ethanolamine utilization
MEFLDKDLVSIQETRGLIRKAKEAQSKLARMSQQDIDRIVKAISDAAYENSEKLAKMANE
ETGFGKWEDKVLKNVFAARTVYESIKDTKTVGIVEENVEKRAFKIMVPVGVVAGLIPSTN
PTSTAIYKAMISIKARNAIVLSPHPSAKKCIIETAKIIAKAAERAGCPEGAIGCITVPSI
EGTNELMKNKDTSLILATGGEAMVRAAYSSGTPAIGVGPGNGPAFIDKSADVKLAVKRIL
DSKTFDNGTICASEQSIVVEKAMEDEVVRELKEQGAYFLTEEQANQLSKFVMRANGTMNP
QIVGKTPQDIAKLAGLEGIPSWARVLIPRECHVGHKYPFSREKLTTILTFFVEENVDAVL
NRCREILLNEGAGHTFCMHANNEELVKRFALEMPVSRMVVNSPGALGGIGATINLVPALT
LGCGAVGGSSTSHNIGPLDLMNTRNVAYGVRELEDIRELAVGATKEVAASLDLGDKEELI
NLLVKKIIEELK

>fig|364106.8.peg.4835  Acetaldehyde dehydrogenase (EC 1.2.1.10) / Acetaldehyde dehydrogenase (EC 1.2.1.10), choline utilization
MIELDTDLRSRQNARVLVRNAKKAQAIMATFSQQQIDAIVKNVAQEAAHHAEALAKMAAE
ETGFGNWQDKVLKNRFASLRVYDAIKDMKTVGIIHDDQQQKVMDVGVPLGVICALVPSTN
PTSTIFYKTLIALKAGNAIIFSPHPGARQCSWKAIEVVKRAAEAAGAPAGIVDGVTELTL
EATQELMHSKDVSLILATGGEGMVRAAYASGTPTISGGPGNGPAFIERSADIHHAVKDII
TSKTFDNGVICASEQSIIVERCIYNEVHRELEAQGAYFMNEDEAAKMAALLLRPNGTINP
KVVGKTALYLSQMAGFCVPASTRVLIAEQTTVSHKNPYSREKLCPVLGLYIEEDWKAACH
RVVELLTNEGLGHTLVIHTRNQDVIRQFCLEKPVNRILINTPAALGGIGATTNITPALTL
GCGAVGGGSSSDNVGPMNLLNIRKVGYGVRSIDELRSPGSRAEPQPAIAAPIVDPHRSIL
DDARFTSPAPATTSADDRFTVATTDPEGEINEQNVERVIRQVLERLGK

>fig|665937.3.peg.3447  Acetaldehyde dehydrogenase (EC 1.2.1.10) / Alcohol dehydrogenase (EC 1.1.1.1)
MGRFTLPRDLYFGKGSLETLKTLDGKKAVLVLGGGSMKRFGFVDQVVDYLKEAGIETKLI
EGVEPDPSVETVFKGAEVMRDFEPDWIIAMGGGSPIDAAKAMWIFYEHPETTFDDVKDPF
TVPPLRNKAKFLAIPSTSGTATEVTAFAVITDYSSGIKYPLADFEITPDIAIVDPALAET
MPPKLTSYTGMDALTHAIEAYVAGLHSPFSDPLALEAIEMVFDNLKASYEGDMTARENMH
YAQCLAGMSFSNALLGIVHSLAHKTGAVFDTGHITHGCANAIYLPYVIQFNAKVCEERYA
AIARRIGLPGNSDKALTLSLIEAIREMNKKLNIVSNLKDFGINEEEFNQKKRMIAERAVA
DACTGSNPRETSVDDMEKVLECIYYGKDVTF

>fig|640513.3.peg.2569  Acetaldehyde dehydrogenase (EC 1.2.1.10) / Alcohol dehydrogenase (EC 1.1.1.1)
MAVTNIAELNALVERVKKAQREYANFTQEQVDKIFRAAALAAADARIPLAKMAVAESGMG
IIEDKVIKNHFASEYIYNAYKDEKTCGVLSEDDTFGTITIAEPIGIICGIVPTTNPTSTA
IFKSLISLKTRNAIIFSPHPRAKDATNKAADIVLQAAIAAGAPKDLIGWIDQPSVELSNA
LMHHPDINLILATGGPGMVKAAYSSGKPAIGVGAGNTPVVIDETADIKRAVASVLMSKTF
DNGVICASEQSVVVVDSVYDAVRERFASHGGYMLQGKELKAVQDIILKNGALNAAIVGQP
AYKIAELAGFTVPASTKILIGEVKVVDESEPFAHEKLSPTLAMYRAKDFEDAVEKAEKLV
AMGGIGHTSCLYTDQDNQPERVAHFGQMMKTARILINTPASQGGIGDLYNFKLAPSLTLG
CGSWGGNSISENVGPKHLINKKTVAKRAENMLWHKLPKSIYFRRGSLPIALDEVITDGHK
RALIVTDRFLFNNGYADQITSVLKAAGVETEVFFEVEADPTLSVVRKGAELANSFKPDVI
IALGGGSPMDAAKIMWVMYEHPETHFEELALRFMDIRKRIYKFPKMGVKAKMIAVTTTSG
TGSEVTPFAVVTDDATGQKYPLADYALTPDMAIVDANLVMDMPKSLCAFGGLDAVTHALE
AYVSVLASEFSDGQALQALKLLKENLPASYNEGSKNPVARERVHSAATIAGIAFANAFLG
VCHSMAHKLGSQFHIPHGLANALLISNVIRYNANDNPTKQTAFSQYDRPQARRRYAEIAD
HLGLSAAGDRTAAKIEKLLAWLESIKAELGIPKSIREAGVQEADFLAHVDKLSEDAFDDQ
CTGANPRYPLISELKQILLDTYYGREFKEGEVAAAKVEAAPAAKADKKAKKSA

>fig|596320.3.peg.1552  Acetaldehyde dehydrogenase (EC 1.2.1.10) / Alcohol dehydrogenase (EC 1.1.1.1)
MIWNSPSTFGGIGDVYNAFLPSLTLGCGSYGKNAVGGNVSAVNLLNIKKVGRRRNNMQWF
KVPAKIYFERDSIQYLQDIKDCEKVMIVTDRSMVDLGFVDKITHQLHQRKNKVTIQLFTD
VEADPSVQTVYKGTDLMRSFQPDTIIALGGGSPMDAAKAMWLFYEQPQVDFEDLVQKFMD
IRKRAFRFPELGRKAKFIGIPTTSGTGSEVTPFTVISDGDKKYPIADYSLPPTIAIVDPA
FTMTVPAGVTADTGLDVLTHAVEAYVSVLANDFTDGLALQAIKLVFQYLERSYKHGAADP
EAREHMHNASTIAGMAFSNAFLGINHSMAHKIGGKYHVLHGRANAILLPHVIRYNGTRPQ
KTATWPKYNYYKADLKYQEIARTLGLPCATPAEGVESFARACHELAVNVGIKMSFKEQGI
DEKTFIDGRKELAMLSFEDQCTPANLRLAMVADMEEILTKAYYGE

>fig|484020.3.peg.1529  Acetaldehyde dehydrogenase (EC 1.2.1.10) / Alcohol dehydrogenase (EC 1.1.1.1)
MAEATQVEAPAKPSPEEKRAAAEAEVDALVKKGLKALDEFEKLDQKQVDRIVAKASVAAL
NKHLVLAKMAVDETGRGLVEDKATKNIFACEHVTHYMAGQKTVGLIREDEVMGIDEVAEP
VGVVAGVTPVTNPTSTAIFKSLLALKTRCPIVFGFHPGAQKSSVAAAKIVRDAAIEAGAP
ENCVQWIEHPSIEATGALMKHPGVATILATGGPGMVKAAYSSGKPALGVGAGNAPAYIDT
DVDIERAANDLILSKHFDYGMICATEQAIIAHKDVYAPLVKELKRRKAYFVNADEKAKLE
QYMFGCTAGSGQKPVLNSVVPGKSPQFIAKAAGFEIPADATILAAECKEVSDDEPLTHEK
LAPVQAVLKADDKEQAFEMCEKMLKLGAGHTAAIHTNNEALVREYGLRMHACRIIWNQPS
SLGGIGDIYNAIAPSLTLGCGSYGGNSVSGNVQAVNLINIKRIARRNNNMQWFKIPAKTY
FEPNAIKYLRDMHGIEKAVIVCDKVMEQLGIVDKVIDQLRARDNRVTFRIIDYVEPEPSV
ETVERGAEMMREEFEPDTIIAVGGGSPMDAAKIMWLLYEHPEISFSDVREKFFDIRKRAF
RIPPLGEKAKLVCIPTSSGTGSEVTPFAVITDHKTGYKYPITDYALTPSVAIVDPVLART
QPRKLASDAGFDALTHSMEAYVSVYANDFTDGMALHAAKLIWDNLAESVNGEPGLAKTDA
QEKMHNAATMAGMAFGSAFLGMCHGMAHTIGALCHIAHGRTNSILLPYVIRYNGAVPEEP
TSWPKYNKYVADKRYQDIARIIGIDPGKTPAEGVENLAKAVEDYRDNKLGMNKSFQDCGV
EEDYFWSVLDQIGMRAYEDQCTPANPRIPMIEDMKDIAVAAYYGVPQAEGHKIRVEREGV
AATEEASERV

>fig|927666.3.peg.160  Acetaldehyde dehydrogenase (EC 1.2.1.10) / Alcohol dehydrogenase (EC 1.1.1.1)
MADKKTVTPEEKQLAAEKHVDGLVKKALVALDEMRKLNQEQVDYIVAKASVAALDAHGIL
AQHAVEETGRGVFEDKATKNLFACEHVVNNMRGVKTVGVIEDDPITGLTKIAEPVGVICG
VTPTTNPTSTAIFKSLIALKTRNPIVFAFHPSAQESSAHAAQIVRDAAIAAGAPENCVQW
ITKPSMEATGALMNHEGVATILATGGNAMVKAAYSCGKPALGVGAGNVPAYVEKSADLRQ
AAHDIVMSKSFDNGMVCASEQAVIIDKEVYDEFVEEFKSYHTYFVNKKEKALLEEFCFGV
KANSKNCAGAKLNANIVGKPAAWIAEQAGFSVPEGTNILAAECAEVGPKEPLTREKLSPV
IAVLKAEDTEDGLTKARQMVEFNGLGHSAAIHTKDEELAKRFGTEIKAMRIIWNSPSTFG
GIGDVYNAFIPSLTLGCGSYGRNSVGDNVSAINLLNIKKVGKRRNNMQWFKVPSKIYFER
NSIQYLQTCEDIERVLIVTDKSIEKLGFVQRVIDQLNARSNRVTIQVFSDVEPDPDITTV
ERGAEVMKAFEPDTIIALGGGSPMDAAKVMWLFYEQPEIDFRDLVQKFMDIRKRAFRFPS
LGKKAKYIGIPTTSGTGSEVTPFAVISDKKNNRKYPLADYSLTPTIAIVDPALVESVPDF
IAADTGMDVLTHATEAYTSNFANDYTDGIALQTIKLVFEWLEKSVKTADPEAREKMHNAS
TMAGMAFANAFLGMSHSMAHKIGGVHHTVHGRTNAILLPYVIRYNGTRPSKTTTWPKYNY
WKADEKFQDIAKMLGLPHSTPEEAVEAYAKAVYELGVAVGIKMNFKDQGIDEKAWKDSLH
EIALLAYEDQCSPANPRLPMVADMEEIMADAYYGYAERPGRRK

>fig|548485.3.peg.1694  Acetaldehyde dehydrogenase (EC 1.2.1.10) / Alcohol dehydrogenase (EC 1.1.1.1)
MPANNKKQVEKKELTAEEKKQNAQKLVDDLMTKSQAAFEKLRYYSQEQVDKICQAMALAA
EEHHMDLAVDAANETGRGVAEDKAIKNIYASEYIWNNIRHDKTVGIIEDNDEDQTIKIAD
PLGVIAGIVPVTNPTSTTIFKSIISAKTRNTIIFSFHRQAMKSSIKTAKILQEAAEKAGA
PKNMIQWLPESTRENTTALLQHPNTATILATGGPSLVKAAYSSGNPALGVGPGNGPAYIE
KTANIERSVYDIVLSKTFDNGMICATENSVVVDEEIYDKVKEEFQKWNCYFLKPNEIDKF
TDGFIDPDRHQVRGPIAGRSANAIADMCGIKVPDNTKVIIAEYEGVGDKYPLSAEKLSPV
LTMYKATSHENAFDICAQLLHYGGEGHTAAIHTLDDDLATKYGLEMRASRIIVNSPSGIG
GIGNIYNNMTPSLTLGTGSYGSNSISHNVTDWDLLNIKTIAKRRENRQWVKIPPKVYFQR
NSLKELQDIPNINRAFIVTGPGMSKRGYVQRVIDQLRQRQNNTAFLVFDDVEEDPSTNTV
EKGVAMMNDFKPDTIIALGGGSPMDAAKAMWMFYEHPETSWYGVMQKYLDIRKRAYQIKK
PTKSQLIGIPTTSGTGSEVTPFAVITDSKTHVKYPLADYALTPNIAIVDSQFVETVPAKT
TAWTGLDVLCHATESYVSVMATDYTRGWSLQTIKGVMENLPKSVQGDKLARRKMHDFSTM
AGMAFGQAFLGINHSLAHKMGGAFGLPHGLLIAIAMPQVIRFNAKRPQKLALWPHYETYH
ATKDYADIARFIGLKGNTDEELAEAYAKKVIELAHECGVKLSLKDNGVTREEFDKAVDDL
ARLAYEDQCTTTNPVEPLVSQLKELLERCYDGTGVEEK

>fig|1140002.4.peg.1138  Acetaldehyde dehydrogenase (EC 1.2.1.10) / Acetaldehyde dehydrogenase (EC 1.2.1.10), choline utilization
MNKFDKDLCSVQEARDLARAGERAAQEFATFSQEQVDAILKSMKEAAEKFSVCLAKAAVE
ETGFGTVADKAYKNHAAGTLLYEEIKDEKTVGIIAEDTTKGTLDVAEPVGLVLGIIPSTN
PTSTVIFKAMVALKSRNAIVFAPHPAAAECTKKAAGMMSRAAEAAGAPKGIISCVSTPTM
ASTNELMHADEVSLIIATGGPGMVKAAYSSGKPAIGVGAGNSPAYIERSADVKKAVSQII
ASKTFDNGTICASEQSIICEEINEAEVIAELKAQGGYFMSEEETAKVCGLLFKGGGHAMN
AKFVGRKPQVIAEAAGFTVPHSTTVLIGRQNGVGAGNPLSFEKLTTVLAFYTVKDWEEAC
HLSIELLQNGIGHTMSIHTNNRDIVLKFAAKPASRILVNTGGSQGGTGISTGLPISFTLG
CGTFGGSSVSENVSPKHLLNIKKVAYGLKDVTTLLAEDTSFSHPELEEPLDACLTAKPVE
ASQPSEGEMDNSSMKDFSAAELSELAEVVRKVLTQMNA

>fig|1140002.4.peg.1126  Acetaldehyde dehydrogenase (EC 1.2.1.10) / Acetaldehyde dehydrogenase (EC 1.2.1.10), choline utilization
MQFVDKDLKSIQEARILVESARDAHFLLREYDQETLDRMIQRMITEVHQLLPELAAFEVS
VTGKGNKQDKTQLYQNFLAQFNDSLQEQVIGVLNTNGVPLSKIGIPFGVVAVILPAENIV
LNALFATLSALKAGNTVILIPPNKTEEAAAKLVEILNQANSGLPKSSFSYMENTTIEGVK
ALIEQEAVDLVINIGMADYFDLRAYPKPIIYGGCGSVPVFVERTADVSQAAQAIVSSRAF
DNGLLPSAEQFVIAESVIAKEVKEQMIEAGAHFMSVAEEKQLLTKLFLSNEINPSIVGKD
AQTIAGNAEFTVSEKTKVLVSEQPYIFDENPFTTALKCPILTFYLESDWIHACDKCIQLL
KEKRNGHTLAIHSNNQCIIKEFALKKPVGRMIVNAGASLAGIGIDSSLPVSLILGGMTTG
RGFKAKNITAKDLTYVREIGYTSVKEPSKGVNKRISDEQLLIEKFLQKIIEQ

>fig|1140002.4.peg.1436  Acetaldehyde dehydrogenase (EC 1.2.1.10) / Alcohol dehydrogenase (EC 1.1.1.1)
MAMEEMVQRARVAMEEISGYTQAEVDKMLYAISKAVFEQAEPLAKLAIEETGLGRLDHKI
GKNQGMATNIFASLKNKASVGVIREIPEEGLVEIAHPRGVIGSVTPTTNPTITPLGNGLM
ALKGKNAMIVSPHPRSKKTTKETIELMREALVSVGAPRDLLQVIEEPSIELSQELMKSVD
LIVATGGPGLVKSAYSSGHPAYGVGPGNVQAILDRDFDVEVAAELSVIGRSFDNGIVCAC
QQSLFYPQEKEIEVLDALRAKQAAVFTEEADLTKLRDTLFIDGKANPAMIGQDPQVIAEA
ADVEIPEDSQIIAVKVDAVGSEELFCKEKMAPVLALKSYDDFEEGVAFAQENLLLEGSGH
SAGLFSHSKEHQLYAGEVLPVSRLVVNQPTIDAGGSPANGLNPTVSLGCGSWGNNIISEN
LTYTHLINISRIAVPITPKHDGNPWD

>fig|1140002.4.peg.332  Acetaldehyde dehydrogenase (EC 1.2.1.10) / Alcohol dehydrogenase (EC 1.1.1.1)
MAKAIEKEKDAISVEQVIDELAAKANVALKEMEDFDQEKVDHIVHEMAMAALDKHMMLAK
MAVEETGRGIVEDKAIKNMYASEYIWNSIKHDKTVGVIGEDKQKGLIEVAGPVGVVCGVT
PTTNPTSTTIFKSMIALKTGNPIVFAFHPSAQKCSAEAARIVRDAAIAAGAPENCIQWIE
KPSIDATSMLMNHPGVAIVLATGGPGMVKSAYSTGKPALGVGAGNVPSYIEKTAKIKRAV
NDLIVSKSFDNGMICASEQAVIVDKEVYEEVKAEFQAHQVYVVKKAELKRLEDAVMNEGK
YAVNPAIVGHSAEDIAQRAGIKVPAGTKILIAELDGVGADYPLSREKLSPVLAMIKANDH
QHGFDLCQGMLELGGLGHTAVIHTEDEDLQVKFGLRMKACRVLVNSPSAEGGIGDIYNEM
IPSLTLGCGSYGKNSVSKNVSAINLINVKTIAKRRNNMQWFKLPSKIYFEKNSLLYLTQM
ENVERVMLVCDPGMVQFGYADIVREVLGRRTNDVKIEVFSDVEPNPSTNTVYKGLEMFNE
FQPDTVIALGGGSAMDAAKGMWMFFEHPDTSFFGAKQKFLDIRKRTYNIGKPEKTQFVCI
PTTSGTGSEVTPFAVITDSETHVKYPLADYALTPDVAIVDPQFVMTVPASVTADTGMDVL
THAIESYVSVMASDYTRGLSLQAIKLVFENLEKSVKTADPEAREKMHNASAMAGMAFANA
FLGICHSIAHKIGGEYGIPHGRTNAILLPHIIRYNAKDPQKHAMFPKYDYFRADADYADI
AKFLGLKGNTTAELVEALIEAVYNLGATCGIDMNLKAQGVTQETLNSTVDRMAELAYEDQ
CTTANPKEPLISELKEIIVTAYDYKA

>fig|525919.6.peg.1172  Acetaldehyde dehydrogenase (EC 1.2.1.10) / Alcohol dehydrogenase (EC 1.1.1.1)
MTYKTFSVPNTIIHGEDALDYLSTIDGKKAVLVTGGSSMKRFGFLDEAKAQLEKAGIEVD
IIDGVEPDPSVKTCLEGGKRMEKFGPDWIIAIGGGSAMDAAKAMWVFYEYPGYDFTKLAD
FDNPALKNKARLICIPSTSGTASEITAFSVITDTEKEIKYPLVHPDFVPEVAILDTRIPA
KMPEKVTAATGMDVMTHAVEAYVSTSADDFTDPYAIRAIELVFENLEKAYKNGSDMDARE
KMHTASTIAGMAFTNASLGIVHSMAHKIGGVFHLTHGEANAIMLPYIIDYNRKSCDKYEK
LEKILGIDDLAEEIRKLNAKVGIAPNIKEGKNTVISEEDFLNHLDLMSENAFKDACTLTN
PRETSASDIKKIYKASYYGEKVDF

>fig|563191.3.peg.675  Acetaldehyde dehydrogenase (EC 1.2.1.10) / Alcohol dehydrogenase (EC 1.1.1.1)
MAKEVTPEQIAQIDEMVARAHTALDIIATYDQQRVDRLCQAVAAAVCDMKVWAPICDEAV
DETSLGDKVTKRNKRNKIKLILRDCLRQPSVGIIEENPAKGLVKYAKPAGVIASLVPTTN
PCLTPAGQIVYAIKARDVMICSPHPRAKVVTNKIIDIIRATLVREGAPADIIQGIKDPSI
NLTKVLMERCDLVIATGGRPMVKSAYSSGTPAYGSGAGNATVIIDDTCNTPERQKEAAEN
TRISKTSDFGSGCSCDGNLVIHESIYDDFVKALVAEGAYLANEEEAEKLKKVMWDETGHR
LPNTVAISPQKLALAAGFEIPEDRKFIAVTGGGINDIGKEHFFSSEKLTTLLALFKYEGE
FENALTMMQALFNVGGKGHSCGIYSFSDDHIHRLGMAAPVSRIMVRQPNNRGNAGSAWNG
MPPTSSMGCGTWGGNIVSENITLKHYMNTTWVARPIAKDMPSNEELFGDFFKPGMDEE

>fig|563191.3.peg.1737  Acetaldehyde dehydrogenase (EC 1.2.1.10) / Alcohol dehydrogenase (EC 1.1.1.1)
MQRFTLPRDIYHGYGSMEILKNLTGKRAIICTGGGSSRRNGSLGKAEAYLKEAGMEVKIY
EGIESDPSVETVLKGAKVMQEFGPDWIIAIGGGSPIDAAKAMWIKYEYPSITFDEMRKVF
GLPKLRRKAHFIAISSTSGTATEVTSFSIITDYKSGIKYPIADFEITPDMAIIDPELTHG
MPPKLVAHTGMDAFTHAVEAYVSTAHCEFTDALAIHAIEMIQKYLIPSYQGNMEARDKMH
DAQCLAGMAFSNALLGIVHSMAHKTGAAFADYGAHLIHGAANAMYLPKVIQFNAKEEATK
KRYAIICDYMKLGGTTDEEKVHLLIDWIRNTQKELRIPRAIRFYGKDALPTEQGFIPEAV
FEERLPQIAKDALLDACTSSNPRKPTESEMKKLLQACYYDRDIDF

>fig|883156.3.peg.780  Acetaldehyde dehydrogenase (EC 1.2.1.10) / Alcohol dehydrogenase (EC 1.1.1.1)
MAYATFRIPNTIIHGDDALTHLSKLEGKRATIVTGGNSMRKFGFLDETKAQLEKAGMEVQ
IIDGVEPDPSIKTCKEGGAKMAEFQPDWIIALGGGSPMDAAKIMWVYYEYPGYDFMELVK
FNFPKLRTKARLIGIPSTSGTASEITAFSVITDTDNNIKYPLVSPDLVPDIALLDSRIPS
KMPPLITAQTGMDVITHAVEAYVSTAADDFTDPLALHAIQLIFEYLETAYHEPDNIQARD
KVHNASTMAGMSFTNCSLGIVHSMAHKIGGEFHLTHGEANAILLPYIIQYNKKATQKYAQ
LEGILGIENLERAIWNLNKRLGLSKTIKDGLNTVIPEDKFLAVLDRMSQRALDDACTLTN
PRKPTVEEIKKIYEAAYYGKDVNF

>fig|1035184.4.peg.2327  Acetaldehyde dehydrogenase (EC 1.2.1.10) / Alcohol dehydrogenase (EC 1.1.1.1)
MRKLNQEQVDYIVAKASVAALDAHGILAEHAVKETGRGVFEDKATKNLFACEHVVNNMRG
VKTVGVIEDDPITGLTKIAEPVGVICGVTPTTNPTSTAIFKSLISLKTRNPIVFAFHPSA
QESSVHAAQIVCDAAIAAGAPENCVQWITQPSMEATTALMNHEGIATILATGGNAMVKAA
YSCGKPALGVGAGNVPAYVEKSANIRQAAHDIVMSKSFDNGMVCASEQAVIIDKEIYDEF
VEEFKSYHTYFVNKKKKPFWKNSALVLKRTAKTVLVLS

>fig|1035184.4.peg.2326  Acetaldehyde dehydrogenase (EC 1.2.1.10) / Alcohol dehydrogenase (EC 1.1.1.1)
MTREKLSPVIAVLKAEDTEDGLTKARQMVEFNGLGHSAAIHTKDEALAKRFGTEIKAMRI
IWNSPSTFGGIGDVYNAFIPSLTLGCGSYGRNSVGDNVSAINLLNIKKVGKRRNNMQWFK
VPSKIYFERNSIQYLQTCEDIERVMIVTDKSIEKLGFVQRVIDQLNLRKNKVTIQVFSDV
EPDPDITTIRRGTEEMRAFEPDTIIALGGGSPMDAAKGMWMFYEQPEVDFSDLVQKFMDI
RKRAFKFPSLGKKAKYIGIPTTSGTGSEVTPFAVISDKANNCKYPLADYALTPTIAIVDP
ALVESVPAFIAADTGMDVLTHATEAYTSNFANDYTDGIALQTIKLVFKYLEKSVKTADPE
AREKMHNASTMAGMAFANAFLGMSHSMAHKIGGVHHTIHGRTNAILLPYVIRYNGTRPSK
TTTWPKYNYWKADEKFQDIARMLGLPCSTPEEAVEAYAKAVYDLGVAVGIKMNFKDQGID
EKVWNESLHEIALLAYEDQCSPANPRLPMVADMEEIMADAYYGYAERPGRRK

>fig|469616.3.peg.632  Acetaldehyde dehydrogenase (EC 1.2.1.10) / Alcohol dehydrogenase (EC 1.1.1.1)
MAEKKVVEAQVELTNEQIDVHVEELVTKALKALKEFENFTQEQVDHIVAKCSVAGLDAHG
ILAEAAVKETGRGVFEDKAVKNLFACEYVTSNLRHLKTVGVINEDKLTGITEIAEPVGVV
CGIVPTTNPTSTVIFKSLIALKTRNPIIFSFHPSAHECSAMAAKIIRDAAVKAGAPENCI
QWLEMKSMYATEALMKHDGVATILATGGNAMVKAAYSCGKPALGVGAGNVPAYVEKSCVL
PRTVNDIILSKSFDNGMICASEQAAIVDHEIYNEFIKGMKRFKVYFVNAEEKAKLEKFMF
GAAAYSEEAKDAKLNAAVVGKPATWIAEQSGFKVPADTQIICAECKEVGVNEPLTREKLS
PVLAILKAESTTDGIAKSAAMVEFNGLGHSAAIHTQDPEISKRFGFACKAIRIIENAPST
FGGIGSVYNAFIPSLTLGCGSYGRNSVSNNVSAVNLLNIKRIGRRNNNMQWVKLPPKIYF
EKNSIKYLQDMKEIEKVMIITDRGMYNLGYVKKIEDVLAGRRDKVDMELFFDVESDPSFD
TVEKGLELMNNFKPDTIIALGGGSPMDAAKVMWLLYENPEVNFDDIKQKFMDIRKRAFRF
PELGKKAKLVCIPTTSGTGSEVTPFAVITDKKENKKYPLTDYSLTPTVAIVDPELVMSLP
ASIAADTGIDVLTHAVEAYVSILASDFTDGWAKQAVKLVFDYLELSVKEGAKHPCAREKM
HNASTIAGMAFANAFLGMNHSLAHKIGGEFHIPHGRTNGILLPHVIRYNGTIPTKLNIWP
KIENYKADVKYMELAQLIGLNPKTPAEGVQMFADACEELCQKVGVVSNIKSQGISKEAWD
EAIHRMAMNAYEDQCTPANPRMPMVNDMEEILRTIWDYKSKFEK

>fig|767029.3.peg.1915  Acetaldehyde dehydrogenase (EC 1.2.1.10) / Alcohol dehydrogenase (EC 1.1.1.1)
MVQEKIRKEMTPEQVQELDDLFARARVAQRVIETYDQDRVDRLCQAVAWAVANTTTFHRL
VKMGIEESGLGDYTSRMNKRMKIRGVLRDALRQPSVGVIEEDPGRGIVKYGKPAGLIGCI
VPTTNPDLTPAGNAIYAIKARDVVIFSPHPRSKDTTFETVRLMRDALEAEGAPADILQCI
TRPSLLVSQELMRRSDLVIATGGQALVRQAYSSGKPAYGVGAGNATEFLDETADIKATAT
NCMLSKTSDFGSGCSADGNVLVPRGRYGDMLDALAEVGGYRASEKERARLESVMWDTEGH
RLADTVAISPQKLAEAAGFTIPDEAKFIFVEGDGIGEEHNFCKEKLTTLLAVHAYDGTFE
DGVDLALQLYEVGGKGHSCGIASTDDAHIDYFGRMMPVSRIMVNQPNSRANAGAFNNGMP
MTSSMGCGTWGGNIISENVSLKHYMNTTWVSRKIPVDRPSDAELFGDFYDPAMEPDGEAK
PTDAAVTVS

>fig|388919.9.peg.506  Acetaldehyde dehydrogenase (EC 1.2.1.10) / Acetaldehyde dehydrogenase (EC 1.2.1.10), ethanolamine utilization
MRMFLEDKDLVSIQEVRNLIRDAKKAQAELAKMSQEQIDTIVKVVAKACYDERERLAKMA
AQETGFGRWEDKVLKNALASKGILEEIKDMKTVGVLSEDKEKKVLEVGVPVGVIAGLIPS
TNPTSTVMYKALIALKAGNSIVFSPHPNALKCIEETVEIIKKAAKSAGCPDGAISAIHRV
SIAATNELMRHKDTNLILATGGNAMVKAAYSSGTPAIGVGPGNGPAFIERTADVPKAVRQ
ILDSKTFDNGVICASEQSIIVEEDMKEKVVAEFKKQGAYFVPAEDAKKLGSFIIQPSGAM
NPKMVGKTPQVIGELAGISVPADARVLIAEETGVGKQYPYSMEKLAPVLGFYTVKDWLEA
CELSIKILHHEGAGHTLAIHSQNEEIIREFALKKPVSRLLINTPAALGGVGATTGLFPAF
TLGCGAVGGSATSDNVSPLNLFNIRRVAYGTSELSDLRQAENMAVEEPKAVAVDGSNEEE
LVTLLVQRVLEKLK

>fig|1122950.3.peg.1307  Acetaldehyde dehydrogenase (EC 1.2.1.10) / Alcohol dehydrogenase (EC 1.1.1.1)
MSKQNQAIQEDKDYIVKDLSTFERKLKEVREAQNIFASFSQEKVDHIFREAALAANHKRI
DLAIMANKETGMGILEDKVIKNNYAAEYTYNAYKNTKTCGLVEQDDAFGIKKIYEPVGVI
AAVIPTTNPTSTAIFKTLISLKTRNGIIISPHPRAKKSTIAAAKTVLEAAVKAGAPEGII
AWVDEPSIELTAELMKEADLILATGGPGMVHSAYSSGKPAVGVGAGNVPAIIDESADYKT
AVSSIILSKSFDNGMICASEQSVLVPAKDYDLIRDEFVYRGAYLLKGDEVDKFRKIILNE
AGGLNSKIVGQSPRNLGKLAGVDIPKTARIVIAEVEQTDFVEPFAHEKLSPILAMYKYEN
FDDAVQKAEHLVEQGGLGHTSSLYIDTIKCKEKLDKFIKSMKTCRIVVNTPSSQGGIGDL
YNFKLAPSFTLGCGSWGGNSVSENVGVKHLLNTKTVAERRENMLWFRTPEKVYFKKGCLP
VAMQEFKDVMNKKKAFIVTDSFLYKNGYTKNITDQLDAMGIVHTTFFDVEPDPTLACARR
GAEAMKSFEPDLIIAVGGGSAMDAGKIMWVMYEHPEADFKDMAMTFMDIRKRVYTFPKMG
EKAYFCAIATSAGTGSEVTPFAVITDQDAGIKYPLADYELLPNMAIVDADMMMDMPPRLT
ASSGIDALTHALEAYVSVMRSEPADGLALKAGKSIFEYLPQAYREGTTNEKAREKMAIAS
TMAGMAFANAFLGVCHSMAHKLGAFHHVQHGVANAMLITHVIKYNCSEAPVKMGTFPQYK
YPDCVERYAEFARFCGVKSGNDDMETVNNLIKAIEDLRKETGVPASIKEAGIDEKAFLDS
LDDMTLQAFDDQCTGANPRYPLVEELKEMYLNAYYGK

>fig|525365.3.peg.8  Acetaldehyde dehydrogenase (EC 1.2.1.10) / Alcohol dehydrogenase (EC 1.1.1.1)
MAKTQQKETLTEEEKKKQIYDMVDNLVKKSHVALDQMANFTQEQVDKICEAVATAGEQNA
YPLAKMAVEETKRGVVEDKTTKNMYASENIWNSLRHEKTVGVIDEDKELGLTKIAEPKGV
IAGVTPVTNPTSTVIFKAMLALKTRNTIIFGFHPQAQKCCVETGKIIRAAAVAAGAPADA
VQWIEEPSLDATTDLMNNPGVQTILATGGPGMVKAAYSSGKPAIGVGPGNGPSYIEKSAN
IDRAVYDIVLSKNFDNGMVCASENSVVVDTEIYDRVKEEFKKWNCYFLNKEEIKKFEEHF
IDPRRGTVAGPVAGKSAYDIAKLCGVDVPKTTKVIVAEYKGVGRKFPLSAEKLSPVFTLY
RAKDHDDAFRICTELLNYGGRGHTAGLHSSDKKVIDEFAMKMDACRILVNSPAALGGIGD
LYNNMLPSLTLGTGSYGANTFSHNIGARDLLNIKTVAMRRDNMQWVKVPSKTYFEHNAAN
YLRHMPNVNRFFIVTDEGVADQGFADEITDIISKRRGQKEYEVFKAVTLDPNTDVIKDGV
HRMNIFKPDVVIAIGGGSVMDAAKVMRLFYENPDMKFEEAYQKFLDIRKRVVRFPKINGV
ELVCIPTTSGTGSEVSPIAVISDAKTGIKHTLCDYALTPDVSIVDDQFVQEMPKRLIAWS
GFEALGHAIESYVSTMATDFTRGWSLEAIKIIFANLKNSYDGDLAARKQMHDAATIAGMA
YSNAFLGLEHSIAHTVGSTFDIPSGVSDAIALPQVIRFNSKRPEKLAMWPHYSVYRADKD
YADIAKAIGLTGSSKEELIEGLVQKIIDLAQSVGIKMAYKDYGVDQNDFEKKVDQLAVEA
YGDQNTVTNPSAPLISEIAQLMRDSYEGKDISINK

>fig|411485.10.peg.1260  Acetaldehyde dehydrogenase (EC 1.2.1.10) / Alcohol dehydrogenase (EC 1.1.1.1)
MARFTLPRDLYHGKGALEALKSFTGKKAMICVGGGSMKRFGFLDRAVEYLKEAGMEVELF
EGIEPDPSVETVMRGAEAMLKFEPDWIIAMGGGSPIDAAKAMWIKYEYPEITFEEMCKVF
GIPPLRRKAHFCAISSTSGTATEVTAFSIITDYQKGIKYPIADFEITPDVAIVDPDLAET
MPKKLVAHTGMDAMTHAVEAYVSTAHCDYTDPLAIFAIRMIQGDLVDSYNGDMSKRDSMH
NAQCLAGMAFSNALLGIVHSMAHKTGAAFADYGAHIIHGAANAMYLPKVIAFNAKDPEAK
KRYGVIADEMKLGGANDDEKVKLLIEYLRGMNDALNIPHCIQHYGPDSYPTEQGFVPENV
FLERLPEIAKNAIADACTGSNPRQPSQEEMEKLLKCCYYDTEVDF

>fig|525318.3.peg.1102  Acetaldehyde dehydrogenase (EC 1.2.1.10) / Alcohol dehydrogenase (EC 1.1.1.1)
MIENKVKELKTTKPEKTNVDDMINKLVSKAQKALEIMDSFDQEKVDHITHEMVMAGQDKH
MDLALMAAEETGRGVAEDKAIKNMYATEEIWHSIRDHKTVGVIKDDRERQLITVAEPLGV
LAGITPVTNPTSTTLFKSIIAMKTRNPIIFSFHPQAMKSSVAAAKTVRDAAIAAGAPEGA
IQWIEEPSIEATNKLINNPGVASTLATGGPGMVKAAYSTGKPALGVGPGNGPVYIERTAN
ILRAVNDIVLSKTFDNGMICATENSAIIDNEIYDDVKENFIKNGVFFVTKKDQPKLAEAM
FDPKRGGVRGPIAGKSAKGIAKLAGIKVPDNTKVLAAEMTGVGPKYPLSGEKLSPVISVY
KAKSHEDAFSIAEQLLNYGGLGHTAAIQTTDDDIALKFGIKMKAARVLVNTPGGFGGIGN
LYNEMTPSLTLGTGSWGANSISHNVTDYDLLNIKTIAKRRNNMQWVKLPRVYFEKTSIRY
LDDMPGINKVFIVTTPGMVEHGYVDTVLDELKRRPNEIEYSLFSDVEPDPTTDTVEKGVA
QMRSFKPDTIIALGGGSPLDAAKNMWLFYEDPTTSFFGAKQKFIDIRKRAYRFNKPRKAQ
MIAIPTTSGTGSEVTPFAVITDSKTHVKYPLADYALTPDVSIVDPQFVQTVPKGTVAASG
LDTLCHGIESFVSVMASDYTRPLSLQAIKLVFENLTKSYNGDEHAREEMHNAATLAGMAF
GNAFLGITHSVAHKLGGEFGLTHGIAIAITLPHVIRFNAKLPEKIAVWPKYEYFRANKDY
AEIARYVGIQGKTDEDLVEGLVQKIIDLAHSVGVTLSLKAWGVDKDKFDAAVDRLSVLAY
EDQCTTANPKEPLIADLKQIMLDDYDGKGVEK

>fig|1054460.4.peg.2039  Acetaldehyde dehydrogenase (EC 1.2.1.10) / Alcohol dehydrogenase (EC 1.1.1.1)
MADKKTVTPEEKKLAAEKHVDGLVQKALVALEEMRKLDQEQVDYIVAKASVAALDAHGEL
ALHAFEETGRGVFEDKATKNLFACEHVVNNMRHTKTVGVIEEDDVTGLTLIAEPVGVVCG
ITPTTNPTSTAIFKSLISLKTRNPIVFAFHPSAQESSAHAARIVRDAAIAAGAPENCVQW
ITEPSMEATSALMNHEGIATILATGGNAMVKAAYSCGKPALGVGAGNVPAYVEKSANIRQ
AAHDIVMSKSFDNGMVCASEQAVIIDKEIYDEFVAEFKSYHTYFVNKKEKALLEEFCFGV
KANSKNCAGAKLNADIVGKPATWIAEQAGFTVPEGTNILAAECKEVGENEPLTREKLSPV
IAVLKSESREDGITKARQMVEFNGLGHSAAIHTADDELTKEFGKAVKAIRVICNSPSTFG
GIGDVYNAFLPSLTLGCGSYGRNSVGDNVSAINLLNIKKVGRRRNNMQWFKVPSKIYFER
NSIQYLQTCEDIERVLIVTDKSIEKLGFVQRVIDQLNARSNRVTIQVFSDVEPDPDITTV
ERGAEVMKAFEPDTIIALGGGSPMDAAKVMWLFYEQPEIDFRDLVQKFMDIRKRAFRFPS
LGKKAKYIGIPTTSGTGSEVTPFAVISDKKNNRKYPLADYSLTPTIAIVDPALVESVPDF
IAADTGMDVLTHATEAYTSNFANDYTDGIALQTIKLVFEWLEKSVKTADPEAREKMHNAS
TMAGMAFANAFLGMSHSMAHKIGGVHHTVHGRTNAILLPYVIRYNGTRPAKTTTWPKYNY
WKADEKFQDIAKMLGLPHSTPEEAVEAYAKAVYELGVAVGIKMNFQDQGIDEKAWKDSLH
EIALLAYEDQCSPANPRLPMVADMEEIMADAYYGYKERPGRRK

>fig|585394.18.peg.755  Acetaldehyde dehydrogenase (EC 1.2.1.10) / Alcohol dehydrogenase (EC 1.1.1.1)
MVATGSGGLEEHMARFTLPRDLYHGKGALEALKDFEGKRAMICVGGGSMKRFGFLDRAKQ
YLEEAGMEVCLFEGIEPDPSVETVMKGAKAMEEFKPDWIVAMGGGSPIDAAKAMWIKYEY
PDITFEDMCKVFGIPKLRKKAHFCAISSTSGTATEVTAFSIITDYEKGIKYPIADFEITP
DVAIVDPELAETMPQKLVAHTGMDAMTHAIEAYVSTANCDFTDPLALHAIKMIQRDLVGS
YNGDMEKRDSMHNAQCLAGMAFSNALLGIVHSMAHKTGAAFADYGAHIIHGAANAMYLPK
VIAFNAKDETAKKRYGEITDFMGLGGDTLDEKVALLITYLRGMNDDLKIPHCIKNYGADS
YPTEQGFVPEEVFLERLPEIAANAILDACTGSNPRQPSQEEMEKLLKCCYYDTEVDF

>fig|1158606.4.peg.829  Acetaldehyde dehydrogenase (EC 1.2.1.10) / Acetaldehyde dehydrogenase (EC 1.2.1.10), choline utilization
MLFVDQDLQSIQEARILVESARDAHTLLQEYDQKDLDRIVEAFFSQLLPEIPELIDSELG
VRHTGCREDKVQFAKIFFSQLKEPLLTEQVVGILANQDQSGPKTIGVSLGVVAVILPREN
MIINGLYAALIALKAGNAVILVPQSHTEAAVAHMFTKLASLSESTGLPAGALSYLQTSTE
AGIKALSCHPAVALILALGCPELFTLLESSNKPLIYGGTGGTPVFIERSADLKEAAKAIV
TSRGFDNGLLPAAEQFVIAEGVIAGQLKEELSQAGAYFMNEQEEQQLIQFLFVGKNQVNP
LCIGQAASELAKRAGFTVSDTTQVLVSEQPYIFDENPFATELKCPILTFYLEPDWIHACE
KCLELLREKETGHTLAIHSHNQAVIQEFALKKPVGRMIVNGPASFTSVGLDSTLPVSLIL
GGLTTGRGYTAKNITAFDLTYQRAIGYTKVKEQPAIPVTTAFTEWELLEKIVRKIID

>fig|1158606.4.peg.1144  Acetaldehyde dehydrogenase (EC 1.2.1.10) / Alcohol dehydrogenase (EC 1.1.1.1)
MAKTLEKEVEIIDVDTVIDDLAAKANEAAKQMENFTQEQVDHIVHEMAMAALDKHMPLAK
MAVEETGRGIVEDKAIKNMYASEYIWNSIKHDKTIGVIGEDKQKGLIEVAGPVGVVAAVV
PTTNPTSTTIFKAMISLKTANSVIFSFHPSAQACSVEAAKIVRDAAIAAGAPENCIQWIE
KENSSIEATQKLMNHPGVAIVLATGGPGMVKSAYSTGKPALGVGAGNVPAYIEKTAKIKR
AVNDVIVSKTFDNGMICASEQGVIVDKEIYDEVKAEFEAHQCYVVKKNELSKLEDAVMNE
GKYAVNAKIVGHSAMDIAKLAGIKVPEGTKMLIAELDGVGADFPLSREKLSPVLAMMKSN
SHEEGFALALGMLELGGLGHTAVIHTEDEGLQLQYGLKMKACRILVNSPSAEGGIGNIYN
EMIPSLTLGCGSYGHNSVSKNVSAINLINVKTIAKRRNNMQWFKLPSKIYFEKNSLLYLE
KMENVERVMIVCDPGMVQFGYADTVREVLQRRKNDVKIEVFSDVEPNPSTNTVYAGTKVM
VDFQPDTIIALGGGSAMDAAKGMWMFYEHPDTSFFGAKQKFLDIRKRTYKIDKAVKTQFV
CIPTTSGTGSEVTPFAVITDSDTHVKYPLADYALTPDVAIVDPQFVLSVPASVTADTGMD
VLTHAIESYVSVMASDYTRGLSLQAIKLVFDYLEKSVKVGDPESREKMHNASTMAGMAFA
NAFLGISHSIAHKIGGEYGIPHGRTNAILLPHVIRYNAKDPQKHAMFPKYDYFRADTDYA
DIAKFLGLKGETTAELVEALATAVYELGHKIGIEMNLKAQGVTKQVLDTTVDRMAELAYE
DQCTTANPKEPLISELKGIIIEAYNAKA

>fig|1158606.4.peg.841  Acetaldehyde dehydrogenase (EC 1.2.1.10) / Acetaldehyde dehydrogenase (EC 1.2.1.10), choline utilization
MNKFDKDLCSVQEARDLARAGQKAAIAFSTYTQEQVDDIIKAMKEAAEKFAVCLAKAAVD
ETGFGKVADKTYKNHAAATLLYEEIKDEKTVGIINEDTTKGLLDVAEPVGLVMGIVPSTN
PTSTVIFKAMIALKARNAIVFAPHPAAADCTKKAADMLARAAVAAGAPEGIIGCVSTPTM
ASTNELMHAKEVSLIIATGGPGMVKAAYSSGKPAIGVGAGNSPAYIERTADVKSAVAKII
ASKTFDNGTICASEQSIICETCNKEEVVRELEKQGGYFMTPAETDQVCQLLFKNGHAMNA
KFVGRSPQVIAEAAGFSVPATVKVLIGAQKGVGEGNPLSYEKLTTVLAFYVVNDWEEACQ
LSIDLLQNGIGHTMSLHTNNRDIVLKFAAKPASRILVNTGGSQGGTGISTGLPISFTLGC
GTFGGSSVSENVSPKHLLNIKKVAYGLKDVTTLVQDDTSFQHPELNGGIDEKACAKATSS
CSVSTASPASIQQSFEEKNHEFSSSDLDNLAEVVRKVLSQMNE

>fig|1035839.4.peg.1384  Acetaldehyde dehydrogenase (EC 1.2.1.10) / Alcohol dehydrogenase (EC 1.1.1.1)
MAKTTPAAQPYDAQKEVNELVERGLKALEQFHSLNQEQVDYIVAKASVAALDQHGILAMH
AYEETGRGVFEDKATKNLFACEYVVNNMRHLKTAGVINEDDVTGITEIADPVGVICGITP
TTNPTSTTIFKALIALKTRNPIVFAFHPSAQNSSAHAAQVVRDAAVAAGAPKDCVQWITT
PSMEGTSLLMKHPGIATILATGGNAMVEAAYSCGKPALGVGAGNVPAYVEKSAKLKQAVY
DIVMSKSFDNGMICASEQAAIVDKEIYADFIKEMQSYGVYLVNKKEKALLEQFIFGVDKA
DKASCSGAKLNAAVVGKPAAWIAEQAGFSVPANTNILLAECAFVGEGEPLTREKLSPVLA
LLKSNSTEHGLELSEAMVNFHGLGHSAAIHTEDKALAKTFGERVKAIRVIWNSPSTFGGI
GDVYNSFLPSLTLGCGSYGKNSVGNNVSAVNLLNIKRVGRRRNNMQWFKVPSKIYFERDS
IQYLKSMKDVQKVMIVTDRSMVDLGFVDRITDQLRQRRNKVMYQLFTDVEPNPSLQTVMR
GTELMRSFQPDTIIALGGGSPMDAAKVMWLFYEQPEVDFRDLVQKFMDIRKRAFKFPQLG
RKAKFVGIPTTSGTGSEVTPFAVITDGDIKYPLADYSLTPTIAIVDPALVMSVPASVAAD
TGLDVLTHATEAYTSILANDYTDGLALQAIKLVFENLEKSVKEFDEVAREKMHNASTIAG
MAFANAFLGICHSMAHKIGGKFHTIHGRTNAILLPHVIRYNGTRPTKVATWPKYTHYVAD
TRFQDIARMLGLPCATPQEAVEAYANAVHDLAVRCGVKMSLREQGIDEQAFLSARRELAL
HAFEDQCTPANPRLAMVEDMEAIMTKAFYGE

>fig|1144300.3.peg.1547  Acetaldehyde dehydrogenase (EC 1.2.1.10) / Alcohol dehydrogenase (EC 1.1.1.1)
MVEKAKPKMTKERAEEIVDGLVKKAHEALDIMSDFDQEKVDYITHQMVEAGQDKHMELAV
EAYNETGRGVIEDKAIKNMFATEEIWHHIRKHKTVGIIEDDKANELIKVAEPLGVIAGIT
PVTNPTSTTLFKAIIAMKTRNPIIFSFHPQALQSSRHAAKILRDAAIAAGAPEGAIQWID
EPSRETSTALINHPGVASTLATGGPGMVTAAYSTGKPALGVGPGNGPVYIEKTANLKRAV
NDIILSKTFDNGMICATENSAVIDADIYKEVTDMFKANRMYFVPKKDLDKLRKAMFNPET
GSVLGPIAGKSAMQIAEMAGIEVPADTQVLAAEITGVGKDEDLLSGEKLSPVLSIYKAKD
QEEAFDICARLLDYGGLGHTAAIQTSDMELAKQYGIQMKASRVIVNSPSGLSGIGNLYNR
MTPSLTLGTGSWGANSISHNVTDYDLINVKTIAKRRNNMQWIKLPRVYFERDAVRYLKDM
PDINRVFIVTGPSIQAHGYVDVVTDQLKLRQNEVPYMVFSDVENDPSTETVKKGVALMNS
FKPDTIIALGGGSPLDAAKGMWMFYENQDASFFGAKQKFINIRKRAYRFEKPTKAQMVAI
PTTSGTGSEVTPFAVITDSETHVKYPLTDYALTPDVAIVDPQFVDTVPKGNIAASGLDVL
AHAMESYVSNMASDYTRPLSLQAIKLVFENLTKSYNGDAKAREEMHNASTLAGMAFANAF
LGINHSIAHKLGGAFGLTHGIAIAITMPHVIKFNSTLPKKFTTWPKYEYFRADEDYATIA
KTIGLSGKNNEELIDKLCLAVRDLAHSVGVKLTLKDWGVSKKDFDAKVDDLAVLAYEDQC
TTANPQEPLISDLKQIMINEYDGTGVEDK

>fig|527012.3.peg.2212  Acetaldehyde dehydrogenase (EC 1.2.1.10) / Alcohol dehydrogenase (EC 1.1.1.1)
MAVTNVAELNELVARVKKAQREYANFTQEQVDKIFRAAALAAADARIPLAKLAVEESGMG
IVEDKVIKNHFASEYIYNAYKDEKTCGILEEDKTFGTITIAEPIGLICGIVPTTNPTSTA
IFKALISLKTRNGIVFSPHPRAKDATNKAADIVLQAAIAAGAPADIIGWIDAPTVELSNQ
LMHHPDINLILATGGPGMVKAAYSSGKPAIGVGAGNTPVVVDETADIKRVVASILMSKTF
DNGVICASEQSIIVVDSVYDAVRERFASHGGYLLQGKELKAVQDIILKNGGLNAAIVGQP
ATKNC

>fig|527012.3.peg.2213  Acetaldehyde dehydrogenase (EC 1.2.1.10) / Alcohol dehydrogenase (EC 1.1.1.1)
MAGIKVPANTKILIGEVKVVDESEPFAHEKLSPTLAMYRAKSFEDAVEKAEKLVEMGGIG
HTSCLYTDQDNQPARVKYFGDKMKTARILINTPASHGGIGDLYNFKVAPSLTLGCGSWGG
NSISENVGPKHLINKKTVAKRAENMLWHKLPKSIYFRRGSLPIALEEVATDGAKRAFIVT
DRYLFNNGYADQITSVLKSHGIETEVFFEVEADPTLSVVRKGAEQMNSFKPDVIIALGGG
SPMDAAKIMWVMYEHPETHFEELALRFMDIRKRIYKFPKMGVKAKMIAVTTTSGTGSEVT
PFAVVTDDATGQKYPLADYALTPDMAIVDANLVMNMPKSLCAFGGLDAVTHALEAYVSVL
ANEYSDGQALQALKLLKEFLPASYHEGAKNPVARERVHNAATIAGIAFANAFLGVCHSMA
HKLGSEFHIPHGLANAMLISNVIRYNANDNPTKQTAFSQYDRPQARRRYAEIADHLGLSA
PGDRTAQKIQKLLTWLDEIKADLGIPASIREAGVQEADFLAKVDKLSEDAFDDQCTGANP
RYPLISELKQILMDTYYGREFSEELDREEVAVAAPAPKAEKKAKK

>fig|526997.3.peg.4647  Acetaldehyde dehydrogenase (EC 1.2.1.10) / Alcohol dehydrogenase (EC 1.1.1.1)
MVVKEKVVNEMQEVKEMIDTLVDNGQKALQALESFTQEQIDNIVHEMALAGVDQHMPLAK
LAVEETGRGVYEDKCIKNIFATEYIWHSIKKDKTVGIIHEDPHEEIIEIAEPVGVVAGVT
PVTNPTSTTMFKALIAIKTRNPIIFAFHPSAQNCSVAAAKTVYDAAVKAGAPKHCIQWIE
RPSVEATKQLMNHDGVALVLATGGAGMVKSAYSTGKPALGVGPGNVPCYIEKSAHVKRAV
NDLILSKTFDNGMICASEQAIIVDKEIYNDVKAEMIANNCYFVTEEERKKLEKLVINENT
CAVNSDIVGKSAQYIAELVGITVPEHTKMLVAEIKGIGAAYPLSREKLSPVLACVKANSL
EEGFTYCEEMLELGGLGHSAVIHSTNKEVQKQFGLRMKACRLIVNAPSSQGGIGDIYNGF
IPSLTLGCGSYGKNSVSQNVTATHLLNIKRLANRKKNMQWFKLPPKIYFEKHATAYLANM
PNISRAFIVTDPGMVEHGYVDTVTHYLRKHTNDVKVEVFFEVEPDPSDETVFKGADMMKS
FKPDVIIALGGGSAMDAAKGMWLFYEHPETTFYGIKQKFLEIRKRTCKYPNLGNKAQFVA
IPTTSGTGSEVTPFAVITDKKNNIKYPLADYELTPDVAIVDPQFVMTVPPHVTADTGMDV
LTHAIEAYVSVLANDYTDGLALKAIDLVFKYLPRAYKDGNDEEAREKMHNASAIAGMAFA
NAFLGINHSLAHKIGPEFHIPHGRANAILMPHVVRYNAIKPRKHALFPKYEHFVADERYA
HIARMLGLPASSTAEGVESLVQAIIELGKSLNINMSIAGQGVAKDQFEGVVGLLAERAFE
DQCTTANPKLPLISELKEIYIEAYKGV

>fig|500639.8.peg.1610  Acetaldehyde dehydrogenase (EC 1.2.1.10) / Alcohol dehydrogenase (EC 1.1.1.1)
MAVTNIAELNALVERVKKAQREYANFTQEQVDKIFRAAALAAADARIPLAKMAVAESGMG
IVEDKVIKNHFASEYIYNAYKDEKTCGVLSEDDTFGTITIAEPIGIICGIVPTTNPTSTA
IFKSLISLKTRNAIIFSPHPRAKDATNKAADIVLQAAIAAGAPKDLIGWIDQPSVELSNA
LMHHPDINLILATGGPGMVKAAYSSGKPAIGVGAGNTPVVIDETADIKRAVASVLMSKTF
DNGVICASEQSVVVVDSVYDAVRERFASHGGYMLQGQELKAVQNIILKNGALNAAIVGQP
AYKIAELAGFTVPANTKILIGEVTVVDESEPFAHEKLSPTLAMYRAKDFEDAVEKAEKLV
AMGGIGHTSCLYTDQDNQPERVAHFGQMMKTARILINTPASQGGIGDLYNFKLAPSLTLG
CGSWGGNSISENVGPKHLINKKTVAKRAENMLWHKLPKSIYFRRGSLPIALDEVITDGHK
RALIVTDRFLFNNGYADQITSVLKASGVETEVFFEVEADPTLSVVRKGAELANSFKPDVI
IALGGGSPMDAAKIMWVMYEHPETHFEELALRFMDIRKRIYKFPKMGVKAKMIAVTTTSG
TGSEVTPFAVVTDDATGQKYPLADYALTPDMAIVDANLVMDMPKSLCAFGGLDAVTHALE
AYVSVLASEFSDGQALQALKLLKENLPASYNEGSKNPVARERVHSAATIAGIAFANAFLG
VCHSMAHKLGSQFHIPHGLANALLISNVIRYNANDNPTKQTAFSQYDRPQARRRYAEIAD
HLGLSAPGDRTAAKIEKLLAWLDSIKAELGIPKSIREAGVQEADFLAHVDKLSEDAFDDQ
CTGANPRYPLIAELKQILLDTFYGREYKEGEADTAQVAAPVVKADKKAKKNA

>fig|1121315.3.peg.3262  Acetaldehyde dehydrogenase (EC 1.2.1.10) / Alcohol dehydrogenase (EC 1.1.1.1)
MNKDIKNTKNLKEEKNVENMIDELVKRANMAMEEMLNLDQEKIDKIVQAMAKAGLDKHIE
LAKMAVDETKMGIFEDKVTKNIFATEYIYNSIKYKKTVGIIEENEEEGYMMVAEPIGVVA
GVTPVTNPTSTTMFKALISIKSRNPIIFSFHPSAQKCSSEAARILRNAAIREGAPKDCIQ
WIEKPSLEASNELMKHKGTSIILATGGPGMVKSAYSSGKPALGVGAGNVPCFIEKSADIN
QAVNDLIMSKSFDNGVICASEQAVIIEDEIYKDVVSLMKNNKCYFVNNKEKQLLENTVIN
SETKSLNPKIVGQSAYIIAQMSGFVVPKDTKILVAEISGVGENYPLSKEKLSPVLACIKV
KNADEGIEMCVKMTLFGGLGHSACIHSNDDNIILKFSNKVKTGRLLINTPSSQGAIGGIY
NSNIPSLTLGCGSMGNNSTTDNISALNLINLKRVAKRSTNMQWFKVPDRIYHEMGSIQYL
EKLPNAERIIIITDITMENMGYVKKIEYRLRKRKNPVMIEKFTEVEVDPSVETVLNGAEE
MVKFKPDTIIALGGGSVIDAAKGMWLFYENPQVNFEDLKLKFMDIRKRVYKFPKLGKKAQ
LVAIPTTSGTGSEVTSFAVITDKENNIKYPLADYELTPDVAIVDPQFVMSLPKSVIADTG
LDVLTHAIEAYVSVMATDYTDALALKAIEMVFKYLPISYKSEDLAEYKEAREKMHNASCI
AGMAFANAFLGINHSLAHKLGAQFHIPHGKANAILLPYVIEYNSQIPSKLTAFPKYKSFV
ANKKYWEISKTLGLKADSVEEGVENLIEEIRRLMRVLNEPMIIKECGIEKDEYFSVIEKL
SLEAFDDQCTSANPRSPLVSELKELYNKIY

>fig|1121315.3.peg.3267  Acetaldehyde dehydrogenase (EC 1.2.1.10) / Alcohol dehydrogenase (EC 1.1.1.1)
MSKETKKVKVVNQEVNVESMINELVEKATIAKEAMLKLDQESVDKIVAAMAKAGLDKHIE
LAQFAVNETGRGIFEDKVTKNIFATEYIYNSIKYKKTVGVIEENDEEGYMMVAEPIGVVA
GVTPVTNPTSTTMFKTLISMKGRNPIIFSFHPSAQKCSAEAARILRDAAIEAGAPENCVQ
WIEIPSLEASSALMKHNGVSLILATGGPGMVKSAYSAGKPALGVGAGNVPCFIEKSADIK
QAVNDLILSKSFDNGMICASEQAVIIEECIYDEVVALLKHYNCHFVYGKEKELLEKTVIN
PETKTLNPNIVGQSPYTIAKMAGFEVPKDAKILVAEIEGVGMDYPLSKEKLSPVLACIKV
KNAEEGVQKCVEMTEFGGLGHSAVIHSNNDDVILEFSNRVRTGRLLVNAPSTHGAIGDIY
NVNTPSLTLGCGSMGNNSTTDNVSAVNLINVKKVTKRRVNMQWFKVPQRIYHEVGSIQYL
EKLPNVERVMIVTDRMMVQLGYVDKLEYQLRKRRNPVMIEVFADVEPDPSVDTVLNGAEA
MRKFQPDTVIALGGGSAMDAAKGMWLFYENPEADFEDLRLKFADITKRVYKFPKLGRKAK
MVAIPTTSGTGSEVTSFAVITDKVNNVKYPLADYELTPDVAIIDPQFVMSVPAAVTADTG
LDVLTHAIEAYVSIMATDYTDALAMKAIQMVFEYLPLSYKGGHTAEGREAREKMHNASCM
AGMAFANAFLGVNHSLAHKLGSEFHIPHGRANAILLPHVIEYNAQMPTKFAAFPKYKSFV
ADKKYAEIAKVLGLKANTTEEGVKSLVEAIRDLMKKLNIPMSIEECGIVRETYFAAIEKL
ALDAFDDQCTPANPRLPLVTELHEIYKNIYPAQKVLKESKK

>fig|1259823.3.peg.1353  Acetaldehyde dehydrogenase (EC 1.2.1.10) / Alcohol dehydrogenase (EC 1.1.1.1)
MAVTNIAELNALVERVKKAQREYANFTQEQVDKIFRAAALAAADARIPLAKMAVAESGMG
IVEDKVIKNHFASEYIYNAYKDEKTCGVLSEDDTFGTITIAEPIGIICGIVPTTNPTSTA
IFKSLISLKTRNAIIFSPHPRAKDATNKAADIVLQAAIAAGAPKDLIGWIDQPSVELSNA
LMHHPDINLILATGGPGMVKAAYSSGKPAIGVGAGNTPVVIDETADIKRAVASVLMSKTF
DNGVICASEQSVVVVDSVYDAVRERFASHGGYLLQGKELKAVQDVILKNGALNAAIVGQP
AYKIAELAGFSVPATTKILIGEVKVVDESEPFAHEKLSPTLAMYRAKDFDDAVDKAEKLV
AMGGIGHTSCLYTDQDNQPERVAYFGQKMKTARILINTPASQGGIGDLYNFKLAPSLTLG
CGSWGGNSISENVGPKHLINKKTVAKRAENMLWHKLPKSIYFRRGSLPIALDEVITDGHK
RALIVTDRFLFNNGYADQITSVLKAAGVETEVFFEVEADPTLSVVRKGAELANSFKPDVI
IALGGGSPMDAAKIMWVMYEHPETHFEELALRFMDIRKRIYKFPKMGVKAKMIAVTTTSG
TGSEVTPFAVVTDDATGQKYPLADYALTPDMAIVDANLVMEMPKSLCAFGGLDAVTHALE
AYVSVLASEFSDGQALQALKLLKENLPASYNEGSKNPVARERVHSAATIAGIAFANAFLG
VCHSMAHKLGSQFHIPHGLANALLISNVIRYNANDNPTKQTAFSQYDRPQARRRYAEIAD
HLGLSAPGDRTAAKIEKLLAWLESLKAELGIPKSIREAGVQEADFLAHVDKLSEDAFDDQ
CTGANPRYPLISELKQILLDTYYGRNFTESDVAAVKVEIPEVVKADKKAKKNA

>fig|411902.9.peg.1214  Acetaldehyde dehydrogenase (EC 1.2.1.10) / Alcohol dehydrogenase (EC 1.1.1.1)
MRFTLPRDLYHGKDALEALKTLAGKKAIVVVGGGSMKRFGFLDKVVDYLKEAGMEVQLFE
GVEPDPSVDTVLKGAAAMQEFEPDWIVAVGGGSPIDAAKAMWAFYEYPDTSFEDLITPFS
FPTLRTKAKFCAISSTSGTATEVTAFSVITDYKKGIKYPLADFNITPDVAIVDPALAETM
PKKLTAHTGMDAMTHAIEAYVSTLHCEYTDPLALHAIEMINEYLIPSYNGDMEARDKMHD
AQCLAGMAFSNALLGIVHSMAHKTGAAYSGGHIVHGCANAMYLPKVIKFNSKEPEAAARY
AKIAKFINLPGTTDEELTDALIARLLEMNKALDIPACIKDYEGGIIDEKEFMDKLPKVAE
LAVGDACTGSNPRTITPEVMEQLLKCCYYDEEVDF

>fig|411902.9.peg.5473  Acetaldehyde dehydrogenase (EC 1.2.1.10) / Alcohol dehydrogenase (EC 1.1.1.1)
MAKKIEQVVPEIIDSVDGLNAKMNAMREAQKAFSTFTQEQVDKIFFAAASAADKMRLPLA
KMAVEETGMGVVEDKVIKNNYAAEYIYNAYKDTKTVGVIEEDKEYGIKKIAEPIGLIAAV
IPTTNPTSTAIFKTLIALKTRNAIIISPHPRAKNCTIAAAKVVLDAAVKAGAPEGIIGWI
DVPSLELTNEVMRDADLILATGGPGMVKAAYSSGKPALGVGAGNTPVIIDDTADIKMAVN
SIIHSKTFDNGMICASEQSVTVMESIYSEVRKEFEYRGCYFLKPGEIDKVRKTIIVNGAL
NAKIVGQKAATIAKLAGVEVPEDTKILIGEVESVDISEEFAHEKLSPVLAMYKAKTFDEA
LDKAERLVADGGYGHTSSLYVNVNEEEKILKHAARMKTCRIVINTPSSHGGIGDLYNFKL
APSLTLGCGSWGGNSVSENVGVKHLLNIKTVAERRENMLWFRAPEKVYFKKGCLPVALQE
LKDVLGKKRAFIVTDSFLYKNGYTHAITDRLNEMGITYTVFSDVQPDPTLANAQAGAKLM
REFEPDVILAMGGGSAMDAGKIMWVLYEHPEVDFMDMAMRFIDIRKRVYTFPKMGEKAYF
IAVPTSSGTGSEVTPFAVITDQETGIKYPLADYALLPNMAIVDTDNMMSQPRGLTSASGV
DVLTHALEAYASVMATDYTDGLALKAMKNVFDYLPTAYNEPTNVEARQKMADASCMAGMA
FANAFLGVCHSMAHKLGAFHHLPHGVANALLISLVVDFNAAENPRKMGTFSQYQYPHTRE
RYAECARFCGIQAKDDAEAVQKLIVKIEELKRTVGIKSCIKDYGVDEKDFLDRLDDMVEQ
AFDDQCTGANPRYPLMSEIKEMYLKAYYGK

>fig|626369.3.peg.356  Acetaldehyde dehydrogenase (EC 1.2.1.10) / Alcohol dehydrogenase (EC 1.1.1.1)
MSEEKKVVDSQKEVNELVEKGLVALDKFRLLNQEQVDYIVAKASVAALDQHGVLALHAVE
ETGRGVFEDKATKNLFACEHVVHNMRHTKTVGVIEDDEVTGLTLIAEPVGVVCGITPTTN
PTSTAIFKSLIALKTRNPIVFAFHPSAQKSSAHAAQIVRDAAIAAGAPEDCIQWIEHPSI
EATNALMNHDGIATILATGGNAMVKAAYSCGKPALGVGAGNVPAYVEKSANIRQAAHDIV
MSKSFDNGMVCASEQAAIIDKEIYDEFVAELKSYHTYFVSKKEKALLEEFCFGVKANSKN
CAGAKLNANIVGKPAAWIAEQAGFSVPEGTNILAAECSEVGEKEPLTREKLSPVIAILKS
ESREDGVEKARQMVEFNGLGHSAAIHTEDAELAKEFGRIVRAIRVIWNAPSTFGGIGDVY
NAFIPSLTLGCGSYGRNSVGDNVSVVNLLNIKKVGRRRNNMQWFKVPSKIYFERDSIQYL
QKMKNVERVMIVTDQQMVNLGFLQRVIEQLELRPNKVIYEVFSDVEPDPDITTVNRGAEI
MKSFEPDTIVALGGGSVMDAAKVMWMFYEQPQIDFRDLVQKFMDIRKRAFKFPELGEKAK
YVGIPTTSGTGSEVTPFAVISDKANNRKYPLADYSLTPTIAIVDPALVMTVPGFVTADTG
MDVLTHAVEAYTSTLANDYTDGLALQAIKLVFENLESSVKNGDFVSREKMHNASTMAGMA
FANAFLGMSHSMAHKVGGFFHTVHGRTNAILLPYVIRYNGTRPAKAATWPKYNYYRADEK
FQDIARMLGLPSSTPEEAVDALAKAVYELGERVGIEMNFKAQGVDEKEWKETIHEIALLA
YEDQCSPANPRLPMVAHMEEILADAYYGYAARPGRLK

>fig|585501.3.peg.1298  Acetaldehyde dehydrogenase (EC 1.2.1.10) / Alcohol dehydrogenase (EC 1.1.1.1)
MRFTLPRDIYHGENALEALKTFEGKKAFVCVGGGSMKRFGFLDRVVQYLQETGMEVKLFE
GIESDPSVDTVMKGAKEMLDFGPDWIVAIGGGSPIDAAKAMWIKYEYPECSFEDMCKVFG
IPTLRKKAKFCAISSTSGTATEVTAFSIITDYEKGIKYPIADFEITPDVAIVDPALAQTM
PKKLVAHTGMDALTHAIEAYVSTANCDYTDPLALHAIEMIRDDLVDSYNEDKEARNAMHN
AQCLAGMAFSNALLGIVHSMAHKTGAVFGDLGAHIIHGAANAMYLPKVIAFNAKDETAKK
RYVKIADVIGLSGNNDDDKVKALIAYLRGLNEKLNIPLCIKNYGADSYPTEQGFVPENVF
LERLHDIAVNAVGDACTGSNPRQPSVEEMEKLLKCCYYDTEVDF

>fig|440497.10.peg.1571  Acetaldehyde dehydrogenase (EC 1.2.1.10) / Alcohol dehydrogenase (EC 1.1.1.1)
MIALKTRNTIIFGFHPQAQRCCVKTAEIIRKAAVSAGAPKNCIQWIEKPSIEATGALMNH
PEVQLILATGGPAMVKAAYSSGKPAIGVGPGNGPAYIEETADIKRAVYDIVLSKTFDNGM
VCASENSVVVDSSIYEQVKKEFASWKCYFLKKNEIKPFTEKFIDPKRGTVAGPIAGKSAY
EIAKLCGINVPEDTKVLIAEYKGVGKDYPLSAEKLSPVFTLYKAKNHEDALRICTELLNY
GGRGHTAGIHTNNQALIKEFSIKMSACRILVNTPAALGGVGDLYNNLLPSLTLGTGTYGA
NALSHNVSASDLLNIKTVAMRRDNMQWVKVPKKTYFEHNAANYLRHMPDVSRFFIVTDQT
VANEFGNRITDILANRLGEKSYEIFQAVNPDPDSDVIFDGVHRMKIFKPDVIIALGGGSV
MDAAKAMRLFYENPDMSFEDSYQKFLDIRKRTVRFPKDNKVKLVCIPTTSGSGSEVSPFA
IIKDAKTGIKHPLCDYSLNPDVAIVDDQFVQNLPENLIAAAGFEALAHAIESYVSTMATD
FTRGWSMEAIDLIFENLEKSYKGDLAARNRMHNAATLAGMAYGNAFLGVGHSIAHCLSSH
FNLPSGVSDILVMPAVIRFNAQRPNKLAMWPHYATYRADRDYAKIAQSLGIKGTKNDELI
EGLCQKISDLAHSLDISLSLKDYGISKSEFEKQLGEIAVEAYGDQNTVTNPSAMLISEIK
DLLLKIYQA

>fig|440497.10.peg.1573  Acetaldehyde dehydrogenase (EC 1.2.1.10) / Alcohol dehydrogenase (EC 1.1.1.1)
MVLAKKSESQTNNEASVQSMINKYVKRAHESLDIMANFDQEKIDKICEAVAIAGEQNNYA
LAKMAVEETGRGVVEDKAIKNMFATENIWNSLRHEKTVGV

>fig|657324.3.peg.1223  Acetaldehyde dehydrogenase (EC 1.2.1.10) / Alcohol dehydrogenase (EC 1.1.1.1)
MCKVFGLPKLRTKAKFCAISSTSGTATEVTAFSIITDYQKGIKYPIADFEITPDVAIVDP
ELAHTMPKKLVAHTGMDAMTHAIEAYVSTANCAYTDPLAIHAIEMIMNTLVKSYNEDMDA
RDAMHDAQCLAGMAFSNALLGIVHSMAHKTGAAFADLGAHIIHGAANAMYLPKVIAYNAK
DPVAKKRYGVIADYMHLGGSNDDEKVKLLIDYLRKMNDDLNIPHSINHYGPDGLPAEQGF
VPEDVFLERLHDIAANAILDACTGSNPRQPSQEEMEKLLKCCYYDTEVDF

>fig|575595.3.peg.1930  Acetaldehyde dehydrogenase (EC 1.2.1.10) / Alcohol dehydrogenase (EC 1.1.1.1)
MAKTQQKETLTEDEKKKQIYDMVDNLVKKSHVALDQMANFTQEQVDKICEAVATAGEQNA
YPLAKMAVEETKRGVVEDKTTKNMYASENIWNSLRHEKTVGVIEEDKELGLTKIAEPKGV
IAGVTPVTNPTSTVIFKAMLALKTRNTIIFGFHPQAQKCCVETGKIIRAAAVAAGAPADA
VQWIEEPSLDATTDLMTNPGVQTILATGGPGMVKAAYSSGKPAIGVGPGNGPSYIEKTAN
IDRAVYDIVLSKNFDNGMVCASENSVVVDTEIYDKVKEEFKKWNCYFLNKGEIKKFEEHF
IDPRRGTVAGPVAGKSAYEIAKLCGVDVPKTTKVIIAEYKGVGRNFPLSAEKLSPVFTLY
RAKNHDDAFKICTDLLNYGGRGHTAGLHSTDKKIIDEFAMKMDACRILVNSPAALGGIGD
LYNNMLPSLTLGTGSYGANTFSHNIGAKDLLNIKTVAMRRDNMQWVKVPSKTYFEHNAAN
YLRHMPNVNRFFIVTDEGVADQGFADEITDIISKRLGQKEYEVFKAVTLDPNTDVIKDGV
HRMNIFKPDVIIAIGGGSVMDAAKAMRLFYENPEMSFEEAYQKFLDIRKRVVRFPKINGV
QLVCIPTTSGTGSEVSPIAIISDAKTGIKHTLCDYALTPDVSIVDDQFVQTLPKRLIAWS
GFEALGHAIESYVSTMATDFTRGWSLEEVLRWRS

>fig|575595.3.peg.1929  Acetaldehyde dehydrogenase (EC 1.2.1.10) / Alcohol dehydrogenase (EC 1.1.1.1)
MKKSYDGDLDARKRMHDAATIAGMAYSNAFLGLEHSIAHTVGSTFDIPSGVSDAIALPQV
IRFNAKRPEKLAMWPHYSVYRAESDYADIARAIGLTGSSDAELVEKLVQKIIDLAESVGI
KMAFKDYGVDKAEFDKKVDQLAVEAYGDQNTVTNPSAPLISQIAQLMRDSYEGKGIKNK

>fig|879088.3.peg.1655  Acetaldehyde dehydrogenase (EC 1.2.1.10) / Alcohol dehydrogenase (EC 1.1.1.1)
MAIKENAAQEVLEVQKVIDRLADNGQKALKAFESYNQEQVDNIVHAMALAGLDQHMPLAK
LAVEETGRGLYEDKCIKNIFATEYIWNNIKNNKTVGVINEDVQTGVIEIAEPVGVVAGVT
PVTNPTSTTLFKAIIAIKTRNPIIFAFHPSAQRCSSAAAKVVYDAAIAAGAPEHCIQWVE
KPSLEATKQLMNHDKVALVLATGGAGMVKSAYSTGKPALGVGPGNVPAYIDKTAKIKRSV
NDIILSKSFDQGMICASEQAVIVDKEVAKEVKAEMEANKCYFVKGAEFKKLESYVINPEK
GTLNPDVVGKSPAWIANQAGFKVPEDTKILVAEIKGVGDKYPLSHEKLSPVLAFIEAANQ
AEAFDRCEEMLVYGGLGHSAVIHSTDKEVQKAFGIRMKACRIIVNAPSAQGGIGDIYNGF
IPSLTLGCGSYGKNSVSQNVSATNLLNVKRIADRRNNMQWFKLPPKIFFEKYSTQYLQKM
EGVERVFIVTDPGMVQFKYVDVVIEHLKKRGNDVAYQVFADVEPDPSDVTVYKGAELMKD
FKPDTIIALGGGSAMDAAKGMWLFYEHPEASFFGLKQKFLDIRKRTFKYPKLGGKAKFVA
IPTTSGTGSEVTPFAVITDKENNIKYPLADYELTPDVAIVDAQYVTTVPAHITADTGMDV
LTHAIESYVSVMASDYTRGLSIRAIELVFENLRESVLTGDPDAREKMHNASALAGMAFAN
AFLGINHSLAHKIGPEFHIPHGRANAILMPHVIRYNALKPKKHALFPRYESFRADEDYAR
ISRIIGFPAATTEEGVKSLVDEIIKLGKDVGIDMSLKGQNVAKKDLDAVVDTLADRAFMD
QCTTANPKQPLVSELKEIYLEAYKGV

>fig|879088.3.peg.1193  Acetaldehyde dehydrogenase (EC 1.2.1.10) / Acetaldehyde dehydrogenase (EC 1.2.1.10), ethanolamine utilization
MALEDKDLRSIQEVRNLIESANKAQKELAAMSQQQIDTIVKAIADAGYGAREKLAKMAHE
ETGFGIWQDKVIKNVFASKHVYNYIKDMKTIGMLKEDNEKKVMEVAVPLGVVAGLIPSTN
PTSTVIYKTLISIKAGNSIVFSPHPNALKAILETVRIISEAAEKAGCPKGAISCMTVPTI
QGTDQLMKHKDTAVILATGGSAMVKAAYSSGTPAIGVGPGNGPAFIERSANIPRAVKHIL
DSKTFDNGTICASEQSVVVERVNKEAVIAEFRKQGAHFLSDAEAVQLGKFILRPNGSMNP
AIVGKSVQHIANLAGLTVPADARVLIAEETKVGAKIPYSREKLAPILAFYTAETWQEACE
LSMDILYHEGAGHTLIIHSEDKEIIREFALKKPVSRLLVNTPGALGGIGATTNLVPALTL
GCGAVGGSSSSDNIGPENLFNIRRIATGVLELEDIRKEENQATSELPVDADALIQSLVEK
VLAELK

>fig|267747.3.peg.1796  Acetaldehyde dehydrogenase (EC 1.2.1.10)
MTTTAVPPTSTQLCGVFADVNAAVAAAREAFLAFSDCSLAQRRTFINAVREAASQQERLE
YMATAAVEETGMGNAHHKVLKNLYAATRTPGVEDLVMEARQGDDGLTTLEYSPYGVIGAI
TPTTNPTETIICNTVGMLAAGNTVVFSPHPRARHLSAWLVDVLNRAMVEAGAPDNLITVI
TEPTPDTTKALINHPDITMLVATGGPQIVNMVLSSGKKAIGAGSGNPPAVVDETADAAKA
ASDIVQGASFDNNLPCTAEKEVIVVAEVLPQLMTAMTANGAQVVSDPEELAKLRSLLLDT
SGTRPNTAWVGQDAQKILRTAGIEPHQDTRLVTMVTDPSDPFVQVEMLMPVVPVVPVTDY
LTAIDLAVELEHGNRHTAIMHSKDVSRLDLMARRIQTTIFVKNGPSFAGIGINGEGFATF
TIAGPTGEGLTSARSFARRRRCVLDAH

>fig|622312.4.peg.2556  Acetaldehyde dehydrogenase (EC 1.2.1.10) / Alcohol dehydrogenase (EC 1.1.1.1)
MARFTLPRDLYHGKGALEALKTFKGKKAMICVGGGSMKRFGFLDRAEQYLKEAGMEVQLF
EGIEPDPSVETVMKGAKAMMEFEPDWIIAMGGGSPIDAAKAMWIKYEYPDITFEDMCKVF
GIPALRKKAHFCAISSTSGTATEVTAFSIITDYEKGIKYPIADFEITPDVAIVDPDLAET
MPQKLAAHTGMDAMTHAIEAYVSTANCDFTDPLALHAIKMIQNDLVDSYNGDMAKRDSMH
NAQCLAGMAFSNALLGIVHSMAHKTGAAFADYGAHIIHGAANAMYLPKVIAFNAKDETAK
KRYGDIADFMGLGGDSLDEKVALLIAYLRRMNDDLKIPHCIKNYGADSYPTEQGFVPEEV
FLERLPEIAANAILDACTGSNPRQPSQEEMEKLLKCCYYDTEVDF

>fig|525341.3.peg.575  Acetaldehyde dehydrogenase (EC 1.2.1.10) / Alcohol dehydrogenase (EC 1.1.1.1)
MPANNKKQVEKNVLTEEEKKQNAQKLVNDIIAKSEAAFEQLRYYSQEQVDKICQAMALAA
EEHHMDLAIDAAEETGRGVAEDKAIKNIYASEYIWNNIRHDKTVGIIEDNDENQTITIAD
PLGIIAGIVPVTNPTSTTIFKSIISAKTRNTIIFSFHRQAMKSSIKTAKILQEAAEKAGA
PKNMIQWLPESSRENTSALLQHPKTATILATGGPSLVKAAYSSGNPALGVGPGNGPAYIE
KTANIERSVYDIVLSKTFDNGMICATENSVVVDEEIYDKVKEEFQKWNCYFLKPNEIDKF
TEGFIDPKRHQVRGPIAGRSANAIADMCGIKVPENTKVIIAEYEGVGDKYPLSAEKLSPV
LTMYKATSHENAFDICAQLLHYGGEGHTAAIHTLDDDLATKYGLEMRASRIIVNSPSGIG
GIGNIYNNMTPSLTLGTGSYGGNSISHNVTDWDLLNIKTIAKRRENRQWVKIPPKVYFQR
NSLKELQDIPNINRAFIVTGPGMSKRGYVQRVIDQLRQRQNNTAFLVFDDVEEDPSTNTV
EKGVAMMNDFKPDTIIALGGGSPMDAAKAMWMFYEHPETSWYGVMQKYLDIRKRAYQIKK
PTKSQLIGIPTTSGTGSEVTPFAVITDSETHVKYPLADYALTPNIAIVDSQFVETVPAKT
TAWTGLDVLCHATESYVSVMATDYTRGWSLQTIKGVMENLPKSVQGDKLARRKMHDFSTM
AGMAFGQAFLGINHSLAHKMGGAFGLPHGLLIAIAMPQVIRFNAKRPQKLALWPHYETYH
ATKDYADIARFIGLKGNTDEELAEAYAKKVIELAHECGVKLSLKDNGVTREEFDKVVDDL
ARLAYEDQCTTTNPVEPLVSQLKELLERCYDGTGVEEK

>fig|393130.8.peg.512  Acetaldehyde dehydrogenase (EC 1.2.1.10) / Acetaldehyde dehydrogenase (EC 1.2.1.10), ethanolamine utilization
MALEDKDLRSIQEVRNLIESANKAQKELAAMSQQQIDTIVKAIADAGYGAREKLAKMAHE
ETGFGIWQDKVIKNVFASKHVYNYIKDMKTIGMLKEDNEKKVMEVAVPLGVVAGLIPSTN
PTSTVIYKTLISIKAGNSIVFSPHPNALKAILETVRIISEAAEKAGCPKGAISCMTVPTI
QGTDQLMKHKDTAVILATGGSAMVKAAYSSGTPAIGVGPGNGPAFIERSANIPRAVKHIL
DSKTFDNGTICASEQSVVVERVNKEAVIAEFRKQGAHFLSDAEAVQLGKFILRPNGSMNP
AIVGKSVQHIANLAGLTVPADARVLIAEETKVGAKIPYSREKLAPILAFYTAETWQEACE
LSMDILYHEGAGHTLIIHSEDKEIIREFALKKPVSRLLVNTPGALGGIGATTNLVPALTL
GCGAVGGSSSSDNIGPENLFNIRRIATGVLELEDIRKEENQATSELPVDADALIQSLVEK
VLAELK

>fig|1248438.3.peg.4923  Acetaldehyde dehydrogenase (EC 1.2.1.10) / Alcohol dehydrogenase (EC 1.1.1.1)
MSHELNQLRKFVSPEIIFGAGSRHNVGNYAKTFGARKVLVVSDPGVVAAGWAGDVEASLQ
VQGIAYCLYTKVSPNPRVEEVMEGAELYRSEGCNVIVAVGGGSPMDCAKGIGIVVAHGRS
ILEFEGVDTIRVPSPPLILIPTTAGTSADVSQFVIISNQQERMKFSIVSKAVVPDVSLID
PETTLSMDPFLSACTGIDAMVHAIEAFVSTGHGPLTDPHALEAMRLINGNLVQMIANPGD
IALREKIMLGSMQAGLAFSNAILGAVHAMSHSLGGYLDLPHGLCNAVLVEHVVAFNYSAA
PERFKVIAETLGIDCRGLNHAQIRQRLVEHLIAFKHAMGFRETLSLHGVSTSDIPFLSSH
AMDDPCILTNPRESTQRDVEVVYGEAL

>fig|1248438.3.peg.1976  Acetaldehyde dehydrogenase (EC 1.2.1.10) / Alcohol dehydrogenase (EC 1.1.1.1)
MSHELNQLRKFVSPEIIFGAGSRHNVGNYAKTFGARKVLVVSDPGVVAAGWAGDVEASLQ
VQGIAYCLYTKVSPNPRVEEVMEGAELYRSEGCNVIVAVGGGSPMDCAKGIGIVVAHGRS
ILEFEGVDTIRVPSPPLILIPTTAGTSADVSQFVIISNQQERMKFSIVSKAVVPDVSLID
PETTLSMDPFLSACTGIDAMVHAIEAFVSTGHGPLTDPHALEAMRLINGNLVQMIANPGD
IALREKIMLGSMQAGLAFSNAILGAVHAMSHSLGGYLDLPHGLCNAVLVEHVVAFNYSAA
PERFKVIAETLGIDCRGLNHAQIRQRLVEHLIAFKHAMGFRETLSLHGVSTSDIPFLSSH
AMDDPCILTNPRESTQRDVEVVYGEAL

>fig|1229756.3.peg.195  Acetaldehyde dehydrogenase (EC 1.2.1.10) / Alcohol dehydrogenase (EC 1.1.1.1)
MADTIVKKPVKKVLTPEEKAELQIQAEAMTAALVEKSKIALATFSTYTQEQVDKIVAAMA
LAGSENSLVLAHAAYDETGRGVVEDKDTKNRFASESVYNAIKFDKTVGVISEDKIQGKVE
LAAPLGVLAGIVPTTNPTSTTIFKSMLTAKTRNTIIFAFHPQAQKSSALAAKIVYDAAVK
AGAPENFIQWIEKPSLYGTSALIQNQGIASILATGGPAMVNAALKSGNPSMGVGAGNGAI
YLDATVDTDRAVSDLLLSKRFDNGMICATENSAVIQAPIYDEVLQKMQAQGAYLVPKKDY
KKIADYVFKPNAEGFGIAGPVAGMSGRWIAEQAGVKIPEGKDVLLFELDQKNIGEALSSE
KLSPLLSIYKVEKREEAIKTVQSLLNYQGAGHNAAIQIGSQDDPFIKEYADAIGASRILV
NQPDSIGGVGDIYTDAMRPSLTLGTGSWGKNSLSHNLSTYDLLNIKTVARRRNRPQWIRL
PKEVYYEANAITYLQELPSIKRAFIVADPGMVQFGFVGKVLSQLELRQEQVETNIYGSVK
PDPTLSQAVDIARQMAAFKPDTVILLGGGSALDAGKIARFLYEYSTRHDGILEDEDGIKE
LFMELQQKFMDIRKRIVKFYHARLTQMVAIPTTSGTGSEVTPFAVITDDQTHVKYPLADY
ELTPEVAIVDPEFVMTVPKRTVAFSGLDALSHAFESYVSVMASEFTRPWALQAIRLIFDN
LTTSYQYDPKNPTKEGQNARTKMHYASTLAGMSFANAFLGINHSLAHKTGGEFGLPHGLA
IAIAMPHVIKFNAVTGNVKRTPYPRYETYTAQKDYADIARYLGLKGNTDAEMVDALIAAV
KTLAKSVEVDQTLTGNGVKKADLENNIDQLTDLVYNDQCTPGNPRQPSLEEIKQLLRDQL

>fig|1140001.4.peg.256  Acetaldehyde dehydrogenase (EC 1.2.1.10) / Alcohol dehydrogenase (EC 1.1.1.1)
MAKVMEKEQSKTIDVQAMIDELATKANVALKEMENFDQEKVDHIVHEMAMAALDQHMPLA
KMAVEETGRGIYEDKAIKNMYASEYIWNNIKHDKTVGVINEDTQKGLIEIAEPVGVVCGV
TPTTNPTSTTIFKSMIALKTRNPIVFAFHPSAQKSSAEAARVVRDAAIAAGAPENCIQWI
EHPSIDATSALMNHPGIAIVLATGGAGMVKSAYSTGKPALGVGPGNVPAYIEKTAKIKRA
VNDLIVSKTFDNGMICASEQAVIVDKETYAAVKAEFQAHQVYFVKPTELSQLEDAVMNEG
KYAVNPAIVGHSAVEIAKLAGIKVPEGTKMLVAELAGVGADYPLSREKLSPVLAMVKANS
TEHAFELCEGMLNLGGLGHTAVIHSEDEDLHVKFGLRMKACRILVNTPSAEGGIGNIYNE
MIPSLTLGCGSYGKNSVSRNVSAVNLINVKTVAKRRNNMQWFKLPPKIFFEKNSLLYLEK
MENVERVMIVCDPGMVQFGYCDTVREVLARRKNDVKIEVFSDVEPNPSTNTVYAGTKLMA
DFKPDTVIALGGGSAMDAAKGMWMFYEHPDTSFFGAKQKFLDIRKRTYKIDKPEKTQFVC
IPTTSGTGSEVTPFAVITDSETHVKYPLADYALTPDVAIVDPQFVMSVPASVTADTGMDV
LTHAIESYVSVMASDYTRGLSLQAIKIVFDYLEKSVKTPDMESREKMHNASTMAGMAFAN
AFLGICHSVAHKIGGEYGIPHGRTNAILLPHIIRYNAKDPQKHAMFPKYDYFRADTDYAD
IAKFLGLKGNTTEELVEALATAVYELGQAVGIDMNLKAQGVTQEILDSTVDRMAELAYED
QCTTANPKEPLISELKQIIVDAYNG

>fig|553184.4.peg.738  Acetaldehyde dehydrogenase (EC 1.2.1.10) / Alcohol dehydrogenase (EC 1.1.1.1)
MGRFTNPRDLYFGEGARHEVKNLAGKRAIIVSGGSSMRRGGFLDDVENDLKSAGFEVAHI
EGVESDPSVETVMKGAAQMSEFQPDWIIAIGGGSPIDAAKAMWIKYEYPETTFEDMCKVF
GLPELRTKAHFCAISSTSGTATEVTAFSIITDYQKGVKYPIADFQITPDVAIVDPELTYG
MPVKLVAHTGMDALTHAIEAYVSTAASMFTDADALHAIREIVEWLPKSYKGDKEARQHMH
EAQCIAGIAFSSGLLGIVHSMAHKTGAAFSGGHIIHGCANAMYLGKVIQFNARDARAKTR
YAYIAKEILHLEGETEDELVAALVQKIRDINDSLDVPQGIKNYGEGGTKSETSIIDEKEF
FEKAPEVARLAIEDACTLSNPRKPTQEEMEQLLKCVYYDLPVEF

>fig|553184.4.peg.55  Acetaldehyde dehydrogenase (EC 1.2.1.10) / Alcohol dehydrogenase (EC 1.1.1.1)
MTKKATKIEDVETLHVRLAEMREAQAEFATFSQEQVDKIFYEAALAAEKARVPLAHMAVE
ETGMGVMEDKVIKNHYAAEYIFNKYKHMKTCGVVEEDKAGGYKVVAEPMGIVAAVIPTTN
PTSTAIFKSLLALKTRNAILISPHPRAKGCTIEAARIVRDAAEKAGCPKGIIDWVPSPTI
ELTAAVMGNADIILATGGPGMVNAAYSSGKPALGVGPGNTPAIIDDTADIKLAVNSIIHS
KTFDNGMICASEQSVTVLDGVYDEVKKEFAARGCYFLKGKELDAVRKTVIINGAVNAGIV
GKSAHFIAETAGVKVPEGTKILIGEVTSVEPSEEMAHEKLSPVLGMYRAKNFDDALAKAE
RLVADGGYGHTSSLYVNVNETEKIQKHYEAMKTCRILINTPSSQGGIGDLYNFKMTPSLT
LGCGTWGGNSVSGNVGPQHLLNYKSVAERRENMLWLRTPEKVYFKKGCMPVALRELKDVY
DKKRAFIVTDQFLYKSGFTKKIEESLDEMGIVHSSFWDVAPDPTLQCALEGLARLRAFEP
DCIIAIGGGSAMDAGKIMWSMYENPDENFEDMSADFMDIRKRVYNFPKMGKKAFFIAIPT
SSGTGSEVTPFAIITDADTGVKWPVTDYELMPNMAIVDTDNMMTQPKGLTSASGIDVLTH
CLEAYVSMMASDYTDGLALRGMKLVFDYLPRAYENPNDVEARDHMANASCLGGLAFANAF
LGVNHSMAHKLGAFHHIPHGWANAVILTRVMRYNASERPAKMGTFPQYDHPHTLARYAEA
GRYCGVEGKDDWDVFEKFVAKIEELKDFIGVKKTIKDYGVDEKYFLDTLDAMSEQAFNDQ
CTGANPRYPLISEIKDLYLDSYYGREATSYDI

>fig|428128.7.peg.156  Acetaldehyde dehydrogenase (EC 1.2.1.10) / Alcohol dehydrogenase (EC 1.1.1.1)
MRFTLPRDVYHGKGALEALKSFKGKKAMIVVGGGSMKRFGFLQKAEAYLKEAGMEVELFE
NVEPDPSVETVMKGADAMLKFQPDWIVAMGGGSPIDAAKAMWIKYEYPDCTFEDMCKVFG
IPELRKKAHFCAISSTSGTATEVTAFSIITDYHKGIKYPIADFEITPDVAIVDPDLAETM
PQKLVAHTGMDAMTHAIEAYVSTANCDFTDPLALHAIKMIQNDLVGSYNGDMAKRDAMHN
AQCLAGMAFSNALLGIVHSMAHKTGAAFADYGAHIIHGAANAMYLPKVIAFNAKDETAKK
RYGVIADFMGLGGANDDEKVKLLIAYLRKMNDDLKIPHCIKNYGADSYPTENGFVPENVF
LERLPEIAKNAIADACTGSNPRIPTQEEMEKLLKCCYYDTEVDF

>fig|428128.7.peg.640  Acetaldehyde dehydrogenase (EC 1.2.1.10) / Alcohol dehydrogenase (EC 1.1.1.1)
MAKKQIVSNKTAESAPVSPLIVDNVDALKARMAEVRAAQQEFATFTQEQVDKIFQAAAIA
ANQMRIPLAKMAVEETGMGVVEDKVIKNNYAAEYIYNAYKNTKTCDIIEEDKAFGTMKVA
EPIGVVAAVIPTTNPTSTAIFKTLICLKTRNGIIISPHPRAKKSTIAAAKVVLDAAVAAG
APKGIIAWIDVPSLDLTNEVMRSADIILATGGPGMVKAAYSSGKPALGVGAGNTPAIIDT
TADIKLAVASIVHSKTFDNGMICASEQSVIVLDKIYDKVKKEFASLGCYFLNPEETEKVR
KTILINGALNAKIVGQKAATIAELAGVKVDPKTKVLIGEVESVDIEEEFAHEKLSPVLAM
YKAKDFEDAVAKAEKLVADGGYGHTSSLYCNAVTEREKINEFGNRMKTCRILVNTPSSHG
GIGDLYNFKLLPSLTLGCGSWGGNSVSENVGVKHLINIKTVAERRENMLWLRLPEKVYFK
KGSMPVALDELGTIMNKKKAFIVTDSFLYHNGNTKAITDKLDQMGISHTVFFNVAPDPTL
ACAKEGAELMKQFQPDVIIALGGGSAMDAGKIMWVLYEHPDVDFLDMAMRFMDIRKRVYT
FPKMGEKAYFVAIPTSSGTGSECTPFAVITDEKTGVKYPLADYQLLPNMAIIDTDNMMTQ
PKGLTSASGVDALTHCLEAYASIMATDYTDGLALKAARNIFEYLPRAYAEGQTDVEAREK
MANASAMAGIAFANAFLGVCHSMAHKLGAFHHLPHGVANALLITHVMRFNAVPNPTKMGT
FSQYDHPHTLERYVEVAEFCGVTGKNNEEKFEKFIAKIEQLKETVGIKKTIKDYGIDEKD
FLDRLDAMTEQAFDDQCTGANPRYPLMSEIKQMYLNAYYGVDETV

>fig|1235795.3.peg.1072  Acetaldehyde dehydrogenase (EC 1.2.1.10) / Alcohol dehydrogenase (EC 1.1.1.1)
MAVKNEVAVKAQPTAQEYIQTLIDKAKKASEAFMSMDQEQIDKIVQAMALAGLDKHMYLA
KMAIEETGRGVYEDKIIKNMFATEYIWNSIKYQKTVGVIEDNPYESFQKIAEPLGIIMGI
TPVTNPTSTTIYKALIAVKTRNPIIFGFHPSAQKCSAEAAKILLEAAVKHGAPADCIQWI
EDPSMDRTNALMNHPDVACILATGGSAMVKAAYSCGKPALGVGPGNVPCFIEKSADLDQA
VNDLILSKTFDNGMICASEQAVIIEEPIFDQVKKKMIANGCYFVNKEEAAKLTAGAINAE
KCAVNPAIVGQSAVKIAEMCGIDVPAGTKILVAEIEGVGPKFPLSAEKLSPVLACYKVKN
AEEGIKRALEVVQFGGMGHSSVIHSNNDEVIQQFSERMPTCRILVNQPSSQGGIGDIYNT
NLPSLTLGCGSYGRNSTSSNVTAVNLINVKRVNHRTVNMQWFKVPSKIYFEKNSTQYLAK
MPDISRVMIVTDPMMVKLGYVERVEHFLRQRQTPVAIEVFSDVEPDPSTTTVQRGTELMA
KFQPDCIIALGGGSPMDAAKGMWLFYEYPDTDFHNLKQKFMDIRKRIYKYPRLGQKAKFV
AIPTTSGTGSEVTSFSVITDKINGNTKYPLADYELTPDVAIIDPEFVYSLPKVAVADTGM
DVLTHAIEAYVSVMANDYTDGLAIKAIQLVFQYLEKSALTGDKLAREKMHNASTLAGMAF
ANAFLGINHSLAHKWGGQYGTAHGRTNAILMPHVIRYNAKKPTKFAAWPKYRNFVADERY
AEIARILGLPARTTEEGVKSLIKAVRDLNKKLGIPESFQALGFDAKDFESRVDYLADRAF
EDQCTTANPKLPLVSELAEIYRDAFYGRFEE

>fig|1300222.3.peg.1004  Acetaldehyde dehydrogenase (EC 1.2.1.10) / Acetaldehyde dehydrogenase (EC 1.2.1.10), ethanolamine utilization
MMLDVDLQSVQEARHCLEKAKAAQQLVAGMSQSQIDQIVESMAEAAKAEAGRLAALAVEE
TGYGKAADKTVKNLFAANDVYQAIKDMKTVGIIRRDEQNQVWEAALPVGVIAGILPSTNP
TSTLIYKSLIAVKSGNAIVFSPHPSAAKCSSETAKLMQAAAERAGAPAGLISCVSQPTMA
SSLELMRHSLTDVILATGGTGMVKAAYSSGKPAFGVGPGNVPVYLHTSADIPVAVRQIVQ
SKTFDYGTICASEQALVADKAIKRKVVAELKKQGAYFLDEHETKKVASVILAGNGLNPAI
VGKPPQAIAELAGILVPPEAKLLVAEESEVGREYPFSVEKLAPILALYTVEDWQEASRLC
SRLLALGGLGHTLGIHCQEQQVIERFALGQPASRIVVNSGTTFGGIGATTGIMPSLTLGC
GSLGNNVTSDNIGPQHLLNVKRVAFGIREMKLDTASGSAQTSAVSAAPPAAITREEIAEI
IKSVLLELQTTGK

>fig|349966.5.peg.1917  Acetaldehyde dehydrogenase (EC 1.2.1.10) / Alcohol dehydrogenase (EC 1.1.1.1)
MAVTNVAELNELVARVKKAQREYANFTQEQVDKIFRAAALAAADARIPLAKLAVEESGMG
IVEDKVIKNHFASEYIYNAYKDEKTCGILEEDKTFGTITIAEPIGLICGIVPTTNPTSTA
IFKALISLKTRNGIVFSPHPRAKDATNKAADIVLQAAIAAGAPADIIGWIDAPTVELSNQ
LMHHPDINLILATGGPGMVKAAYSSGKPAIGVGAGNTPVVVDETADIKRVVASILMSKTF
DNGVICASEQSIIVVDSVYDAVRERFSSHGGYLLQGKELKAVQDIILKNGGLNAAIVGQP
ATKIAEMAGIKVPSNTKILIGEVKVVDESEPFAHEKLSPTLAMYRAKNFEDAVAKAEKLV
EMGGIGHTSCLYTDQDNQPARVKYFGDKMKTARILINTPASHGGIGDLYNFKVAPSLTLG
CGSWGGNSISENVGPKHLINKKTVAKRAENMLWHKLPKSIYFRRGSLPIALEEVATDGAK
RAFIVTDRYLFNNGYADQITSVLKSHGIETEVFFEVEADPTLSIVRKGAEQMNSFKPDVI
IALGGGSPMDAAKIMWVMYEHPETHFEELALRFMDIRKRIYKFPKMGVKAKMIAVTTTSG
TGSEVTPFAVVTDDATGQKYPLADYALTPDMAIVDANLVMNMPKSLCAFGGLDAVTHAME
AYVSVLANEYSDGQALQALKLLKEFLPASYNEGAKNPVARERVHNAATIAGIAFANAFLG
VCHSMAHKLGSEFHIPHGLANAMLISNVIRYNANDNPTKQTAFSQYDRPQARRRYAEIAD
HLGLSAPGDRTAQKIQKLLTWLDEIKAELGIPASIREAGVQEADFLAKVDKLSEDAFDDQ
CTGANPRYPLISELKQILMDTYYGREFSEELGREEVAAVAAPAAKAEKKTKK

>fig|888746.3.peg.97  Acetaldehyde dehydrogenase (EC 1.2.1.10) / Alcohol dehydrogenase (EC 1.1.1.1)
MADKKTVTPEEKKLAAEKHVDGLVQKALVALEEMRKLNQEQVDYIVAKASVAALDAHGIL
AQHAVEETGRGVFEDKATKNLFACEHVVNNMRGVKTVGVIEDDPVTGLTKIAEPVGVICG
ITPTTNPTSTAIFKSLIALKTRNPIVFAFHPSAQESSAHAAQIVRDAAIAAGAPENCVQW
ITKPSMEATGALMNHEGVATILATGGNAMVKAAYSCGKPALGVGAGNVPAYVEKSADLRQ
AAHDIVMSKSFDNGMVCASEQAVIIDKEVYDEFVKEFKSYHTYFVNKKEKALLEEFCFGV
KANSKNCAGAKLNANIVGKPAAWIAEQAGFSVPEGTNILAAECAEVGPKEPLTREKLSPV
IAVLKAKDTEDGLKKARQMVEFNGLGHSAAIHTKDEALAKRFGTEIKAMRIIWNSPSTFG
GIGDVYNAFIPSLTLGCGSYGHNSVGDNVSAINLLNIKKVGKRRNNMQWFKVPSKIYFER
NSIQYLQTCEDIERVMIVTDKSIERLGFVQRVIDQLNKRSNRVTIEVFSDVEPDPDITTV
ERGAEVMKAFAPDTIIALGGGSPMDAAKVMWLFYEQPEIDFRDLVQKFMDIRKRAFRFPS
LGKKAKYIGIPTTSGTGSEVTPFAVISDKKNNRKYPLADYSLTPTIAIVDPALVESVPDF
IAADTGMDVLTHATEAYTSNFANDYTDGIALQTIKLVFEWLEKSVKTADPEAREKMHNAS
TMAGMAFANAFLGMSHSMAHKIGGVHHTVHGRTNAILLPYVIRYNGTRPSKTTTWPKYNY
WKADEKFQDIAKMLGLPHSTPEEAVEAYAKAVYELGVAVGIKMNFKDQGIDEKTWKDSLH
EIALLAYEDQCSPANPRLPMVADMEEIMADAYYGYAERPGRRK

>fig|999412.4.peg.5900  Acetaldehyde dehydrogenase (EC 1.2.1.10) / Alcohol dehydrogenase (EC 1.1.1.1)
MAKKEEQVKVPEIIDNVDALVAKMEAMREAQREFATFTQEQVDKIFYEAASAANKMRLPL
AKMAVEETGMGVVEDKVIKNNYAAEYIYNAYKDTKTCGVIEEDKAYGIKKLAEPIGIVAA
VIPTTNPTSTAIFKTLISLKTRNAIIISPHPRAKNSTIAAAKVVLDAAVKAGAPEGIISW
IDVPSLELTNEVMRSADIILATGGPGMVKAAYSSGKPALGVGAGNTPVIIDDTANIKLAV
NSIIHSKTFDNGMICASEQSVTVLEKVYDEARKEFAARGCYFLKGDEIEKVRKTIIINGA
LNAKIVGQTAYTIAKLAGVEVPEATKILIGEVDSVNIDEEFAHEKLSPVLAMYKAKDFDD
ALAKAAQLVADGGYGHTASLYVNVNEHEKIMKHAEAMKTCRILTNTPSSQGGIGDIYNFK
MTPSLTLGCGSWGGNSVSENVGVKHLLNIKTVAERRENMLWFRNPEKVYFKKGCMPVALS
ELKDVYGKKRAFVVTDSFLYMNGYTKPITDKLDEMGIVYTVFSDVQPDPTLANAQAGAKA
MRAFQPDTIIALGGGSAMDAAKIMWVMYEHPEVDFQDMAMRFMDIRKRVYTFPKMGEKAY
FIAIPTSSGTGSEVTSFAVITDQDTGVKYPLADYELMPKMAIVDADNMMSQPKGLTSASG
VDVLVHSLEAYASVMASDYTDGLALKAMKNVFDYLPTAYNEGNNVEARCKMADASCMAGM
AFNNAFLGICHSMAHKLGAFHHLPHGIANALLLNLVMEFNASEVPTKMGTFPQYEYPHTL
ARYAECGRFCGVTGKDDAEVFKKFLVKITELKTAVGVKPTIQAYGVDEKYFLDTLDAMVE
QAFDDQCTGANPRYPLMSELKEMYLKAYYGK

>fig|999412.4.peg.2793  Acetaldehyde dehydrogenase (EC 1.2.1.10) / Acetaldehyde dehydrogenase (EC 1.2.1.10), choline utilization
MENFDFDLRSIQEARDLARKGEIAAKKMATYSQEQIEVILQNMVRAAEEHAVCLGKMAAE
ETGFGKAEDKAYKNHAASTLLYEEIKDMKTVGIIDEDPVKHTMDVAAPVGLVMGIVPSTN
PTSTTIFKSIIAVKSGNAIVFSPHPSAAKCTLKAAELMRDAAVEAGAPEDIIGCVTMPTM
GATNELMKCKEVNLIIATGGPGMVKAAYSAGKPALGVGAGNSPAYIERTADIKQAVSNIM
ASKTFDYGTICASEQSIVVEECNKEAVVAELKSQGAYFMTPEETEKVCALLFKSGSHNMN
AKFVGRSPQVIAEAAKITIPAGTRVLIGEQGGVGEGYPLSYEKLTTVLAFYTVRDWQEAC
ELSIRLLQNGIGHTMSIHTEDREMVRRFAAKPASRILVNTGGSMGGTGISTGLATSFTLG
CGTCGGSSVSENVSPKHLINIKKVAFGVKNCATLVQEDKTFRHPELASQSCCQGTCGTAS
SPADFVASFEEKHSASGTAKADTAVSADCGSDKLAALVRELVIAMKNQ

>fig|999412.4.peg.2781  Acetaldehyde dehydrogenase (EC 1.2.1.10) / Acetaldehyde dehydrogenase (EC 1.2.1.10), choline utilization
MRFVDKDLLSVQEARILMENAGEARKVLAGFEQERLDRIVVHMAQAAAKHARELAVMSCE
ETEYGNWQDKYRKNRYICEYLPEKLKTMRFVGIISEDREEKMMKVGVPLGIIAALTPSTN
PVSTAIYQALIAVKSGNAIVFAPHERAAKTTGRALDILMEAAAEAGLPDGALSYLGTVTR
QGTEELIGHPAVSLVIGTGVPEMTEAAKAAGKPFIYGGTVGSPAFIERTADIPRAVKAIV
ASRNFDYGIVPAAEQYIVADSCIAGEAKREFERNGAYFMSGDEEKQLIGLLCPENGSQDP
ELVGKPARELARRAGFSVPDTVKVLVSEQKYISDRNPYARALLCPVLVYYIENDWVHACE
KCIELLANESHGHTLVIHSKDEEVIRQFALKKPVARMLVNTPAVFGSMGVTTNLFPAMTL
GSITAGVGITSDSVSPMNLIYVRNVGYGVREIEDRMAGDAEQKNGRADAAVLNTTRQTAV
PEGGDDSLDDELERAMKKLLEWMAEEE

>fig|999412.4.peg.2770  Acetaldehyde dehydrogenase (EC 1.2.1.10) / Alcohol dehydrogenase (EC 1.1.1.1)
MARFTLPRDLYHGKGALEELKNLKGNKAIVVVGGGSMKRFGFLDRVIDYLKEAGLEVKLF
EGVEPDPSVDTVMKGAEMMREFGPDWIVAIGGGSPIDAAKAMWAFYEYPDTTFEDLCIPF
NFPTLRTKARFCAIPSTSGTATEVTAFSVITDYNKGIKYPLADFNITPDVAIVDPDLAET
MPAKLTAFTGMDAMTHAIEAYVSTLHCDYTDPLALHAIKMIHNDLIDSYNGDMAARDRMH
NAQCLAGMAFSNALLGIVHSMAHKTGAAYSGGHIVHGCANAMYLPKVIRFNAKEPEAAKR
YAEIARFIDLKGSTDEELVAALIAELRGMNEKLNIPTCIKEYEGGIIDETEFNEKLPSVA
ELAVGDACTGSNPRPITPAEMEKLLTCCYYDKEVDF

>fig|904306.3.peg.89  Acetaldehyde dehydrogenase (EC 1.2.1.10) / Alcohol dehydrogenase (EC 1.1.1.1)
MTKQTKDVQTIIDKLATKGVEALDAMSNFTQEQVDHIVHQAAIAALDKHMYLAKLAVDET
GRGIYEDKAIKNMYASEYIWNSIKYDRTVGVIAEDKEQGLVSIAEPVGVICGVTPTTNPT
STTIFKALIALKTRNSIVFAFHPSAQKSSAEAARIVRDAAIEAGAPKDCIQWIEEPSIEA
TGLLMNHPKIATVLATGGPGMVKAAYSTGKPALGVGAGNVPSYIAADAKVKRAVNDIIVS
KTFDNGMICASEQAAIVDAAIYDEVKAEFEAHQCVIISKKADIAKLEKVVLNEARTAVNG
AIVGHSAMEIAEKAGLKVPAGTKMLLAEIPDAIMEHPLALEKLSPVLALIKSDGVEDGFK
KAEGMLNLGGLGHTAVIHTENEELQLQYGIRMKACRVLVNSPSAEGGIGNIYNNMIPSLT
LGCGSYGHNSVSHNVSSFDLLNVKTLSKRRNNMQWFRVPPKIFFEKDSITYLRHIEADRV
MLVCDPGMVQFGYADLVKRQLELNRHKPAVDVFSDVEPNPSTNTVYKGLERFVDFQPDVI
IALGGGSAMDAAKAMWMFFEHPDVSFFGAKQKFLDIRKRTYKIPYAQKTTFICIPTTSGT
GSEVTSFAVITDSETHIKYPLADYALTPDIAIVDPALVMSVPASVTADTGMDVLTHAIES
YVSVMASDYTRGLSLQAIKLVFENLEHSYRFGDEESREKMHNASTMAGMAFANAFLGINH
SLAHKVGPMFDIPHGRTNAILMPHVIRYNGRDPQKHAMFPKYDYFRADKDYADIARFMGW
GTDKQSDAELVEVLAQKVYELGIAVGIDMNWKGQGVTKKLLQDTVYTLAEHAYEDQCTTA
NPKEPLISELKEIIEVAFDYKG

>fig|206672.9.peg.1632  Acetaldehyde dehydrogenase (EC 1.2.1.10) / Alcohol dehydrogenase (EC 1.1.1.1)
MAEAKKKVEATKPTPEEKQAAAEAEVDALVARAKKALVEFENLDQKQVDRIVAKASIAAL
NKHLVLAKMAVDETGRGLVEDKATKNIFACEHVTNYLAGQKTVGIIREDDVMGIDEVAEP
VGVVAGVTPVTNPTSTAIFKSLIALKTRCPIVFGFHPGAQKCSVEAAKIVRDAAIEAGAP
ENCIQWIEHPSIQATGALMKHPGVATILATGGPGMVKAAYSSGKPALGVGAGNAPAYVDS
DVDIVRAANDLVLSKHFDYGMICATEQAIIAHKDVYDQLIKELKVRKAYFVNAEEKAKLE
QYMFGCTAGSGVKPVLNSAVPGKSPQFIAKAAGFEIPSDATILAAECKEVSDDEPLTHEK
LAPVQAVLKADNKEQAFEMCEKMLKLGAGHTAAIHTNNQELVREYGVRMHACRIIWNQPS
SLGGIGDIYNAIAPSLTLGCGSYGGNSVSGNVQAVNLVNIKRIARRNNNMQWFKIPAKTY
FEPNAIKYLRDMYGIEKAVIVCDKVMEQLGIVDKIIDQLRARSNRVTFRIIDYVEPEPSV
ETVEKGAEMMREEFEPDTIIAVGGGSPMDASKIMWLLYEHPEIAFSDVREKFFDIRKRAF
KIPPLGKKAKLVCIPTSSGTGSEVTPFAVITDHKTGYKYPITDYALTPSVAIVDPVLART
QPRKLASDAGFDALTHSMEAYVSVYANDFTDGMALHAAKLIWDNLAESVNGEPGLVKTNA
QEKMHNAATMAGMAFGSAFLGMCHGMAHTIGALCHIAHGRTNSILLPYVIRYNGQIPEEP
TSWPKYNKYIAPERYQDIARNLGIDTGKTPAEAVENLAKAVEDYRDNKLGMNKSFQDCGV
DEDYFWSVLDQIGMRAYEDQCTPANPRIPLINDMKDIAVGAYYGVSQAEGHKLRIEREGE
AATEEASER

>fig|218495.5.peg.56  Acetaldehyde dehydrogenase (EC 1.2.1.10) / Alcohol dehydrogenase (EC 1.1.1.1)
MVKEKITAEQKLAAAQEHVDELVQKGLVALDEFRKLNQEQVDYIVAKASVAALDAHGILA
MHAYEETGRGVFEDKATKNLFACEHVVNNMRGVKTVGVIEDDPITGLTKIAEPVGVICGV
TPTTNPTSTAIFKSLIALKTRNPIVFGFHPSAQESSAHAAQIVRDAAVAAGAPENCIQWI
SKPSMEATGALMNHDGIATILATGGNAMVRAAYSCGKPALGVGAGNVPAYIEKSADIRQA
AHDIVMSKSFDNGMVCASEQAVIIDKDIYKEFVEEFKSYKTYFVNKKEKALLEEFCFGVK
ANSKDCSGAKLNADIVGKPATWIAEQAGFTVPEGTNILAAECAEVGEKEPLTREKLSPVI
AVLKADSTDDGLKKARQMVEFNGLGHSAAIHTKDEELAKRFGTEMKAMRIIWNSPSTFGG
IGDVYNAFIPSLTLGCGSYGRNSVGDNVSAINLLNIKKVGKRRNNMQWFKVPSKIYFERN
SIQYLQTCEDIERVMIVTDKSIEKLGFVQRVIDQLNLRRNKVTIQVFSDVEPDPDITTVH
RGTEAMRAFEPDTIIALGGGSPMDAAKGMWMFYEQPEVDFGDLVQKFMDIRKRAFKFPSL
GKKAKYIGIPTTSGTGSEVTPFAVVSDKANNRKYPLADYALTPTIAIVDPALVESVPAFI
AADTGMDVLTHATEAYTSNFANDYTDGLALQAIKLVFQYLKKSVNENDIEAREKMHNAST
MAGMAFANAFLGMSHSMAHKIGGVHHTVHGRTNAILLPYVIRYNGTRPSKTTTWPKYNYW
KADEKFQDIARMLGLPASTPEEAVASYAQAVYDLGVAVGIKMNFKDQGIDEKVWMDSLHE
IALLAYEDQCSPANPRLPLVKDMEEIMADAYYGYAERPGRLK

>fig|525278.3.peg.1745  Acetaldehyde dehydrogenase (EC 1.2.1.10) / Alcohol dehydrogenase (EC 1.1.1.1)
MVKTVKKEKTETVDVSSMIDELATKANVALKAMEDFTQEQVDHIVHQMAMAALDQHMPLA
KMAVEETGRGIYEDKAIKNMYASEYIWNNIKHDKTVGVINKDEQTGLMEIAEPVGVVCGV
TPTTNPTSTTIFKSLIAIKTRNPIVFAFHPSAQKCSAEAARIVRDAAIAAGAPENCIQWI
EQPSIDATSALMNHPGIAIVLATGGAGMVKSAYSTGKPALGVGPGNVPAYIEKTAKVKRA
VNDLIVSKSFDNGMICASEQAVIVDKEIYASVKAEFEAHNVYFVKPNELQKLEDAVMNEG
KYAVNPAIVGNSAEKIAELAGISVPKGTKILVAELEGAGPEYPLSREKLSPVLAMMKSNN
AEHAFELCEAMLNLGGLGHTAVIHTEDEELQVAFGLRMKACRILVNTPSAEGGIGNIYNE
MIPSLTLGCGSYGKNSVSKNVSAINLINIKTVAKRRNNMQWFKLPPKIFFEKNSLQYLQK
MENVERVMLVCDPGMVQFGYADIVRKELQKRKNDVKIEVFSDVEPNPSTNTVYAGTKMMV
DFQPDTVIALGGGSAMDAAKGMWMFYEHPDTEFFGAKQKFLDIRKRTYKIAKPEKTQFVC
IPTTSGTGSEVTPFAVITDSETHVKYPLADYALTPDVAIVDPQFVMSVPASVTADTGMDV
LTHAIESYVSVMASDYTRGLSLQAIKLVFDHLENSVKRPDMESREKMHNASTMAGMAFAN
AFLGICHSIAHKIGGEYGIPHGRTNAILLPHIIRYNAKDPSKHAMFPKYDYFRADTDYAD
IAKFLGLKGNTTAELVEALATAVADLGKSVGIDMNLKAQGVSQETLDTTVDRMAELAYED
QCTTANPKEPLISELKQIILDAYVG

>fig|525278.3.peg.478  Acetaldehyde dehydrogenase (EC 1.2.1.10) / Acetaldehyde dehydrogenase (EC 1.2.1.10), ethanolamine utilization
MELVDKDLRSIQETRNLIRKAKEAQQVLATFSQKQIDAIVQAVSEATFNQREKLAKMANE
ETGFGIYEDKIIKNAFASKVVYDEMKDKATVGVIHDDAAKKVTEIAVPVGVIAGLIPSTN
PTSTVIYKALISLKAANSIVFSPHPNALKSIIETVEIIQKAAIAAGAPEGCVSVIKTPTM
QATSELMKNKETNLILATGGNAMVKAAYSSGTPAIGVGPGNGPAYIERSANVPHAVKQIM
DSKTFDNGTICASEQSIIVETVNREAVKEELIKQGAYFLSPAEADKLAKFILRPNGTMNP
QIVGRSVQHIASLVGLSIPKDRRLIVAEETHVGLKYPFSREKLAPIIAFYTVENWEAACA
LSIEILKGEGAGHTMGIHTENKEVIREFGLRKPVSRLLVNTSGTLGGIGASTNLVPALTL
GCGAVGGSSTSDNIGVENLFNLRRVAYGVRDLEEIRQEFGQTSTTSVATSCETTNQEELV
NAVVAQVLARLN

>fig|568703.30.peg.764  Acetaldehyde dehydrogenase (EC 1.2.1.10) / Alcohol dehydrogenase (EC 1.1.1.1)
MLKNTAKAATEVDVKGMIDELVANAHSALKIMKTFDQEKIDHIVHRMAIAGLDHHMELAK
LAVDETGRGVWEDKAIKNMFATEEIWHSIKNNKTVGVINEDKQRGLVSIAEPIGVIAGVT
PVTNPTSTTIFKSEISIKTRNPIIFAFHPGAQKSSARALEVIREEAEKAGLPKGALQYIP
VPSMEATKTLMDHPGIATILATGGPGMVKSAYSSGKPALGVGAGNAPAYIEASANIKQAV
NDLVLSKSFDNGMICASEQGAIVDSSIYDAVKKEFEAQGAYFVKPKDMKKFESTVINLEK
QSVNPRIVGQSPKQIAEWAGIRIPDDTTILIAELKDVGKKYPLSREKLSPVLAMVKADGH
EDAFKKCETMLDIGGLGHTAVIHTADDELALKFADTMQACRILINTPSSVGGIGDLYNEM
IPSLTLGCGSYGGNSISHNVGTVDLLNIKTMAKRRNNMQWMKLPPKIYFEKNSVRYLEHM
EGIKRAFIVADRSMEKLGFVKIIEDVLARRENPVQVQTFVDVEPDPSTDTVFKGTDIMRS
FGPDTVIAIGGGSVMDAAKGMCLFNDAGDADFFGAKQKFLDIRKRTYTFPKLNKTKLVCI
PTTSGTGSEVTPFAVITDSKAGIKYPLADYALTPDIAIVDSQFIESVPPVVVADSGIDVL
CHATESYVSTMATHYTKGLSLEAIKLVFENLEKSYHGDIAAKSKMHDASTIAGMAFANAL
LGINHSIAHKLGQAFHLPHGRCIAITMPHVIRFNASQPKKRAIWAKYSYFRANEDYAEIA
RYLGLPGKTTDELVESYVQAFIKLAHSVGIKLSLKDQGVQKADLDKQVDRLAELAYEDNC
TVTNPQEPLISDLKHIILDEYEGTDSTF

>fig|525327.3.peg.1660  Acetaldehyde dehydrogenase (EC 1.2.1.10) / Alcohol dehydrogenase (EC 1.1.1.1)
MIENKVKELKTTKPEKTNVDDMINKLVSKAQKALEIMDSFDQEKVDHITHEMVMAGQDKH
MDLALMAAEETGRGVAEDKAIKNMYATEEIWHSIRDHKTVGVIKDDRERQLITVAEPLGV
LAGITPVTNPTSTTLFKSIIAMKTRNPIIFSFHPQAMKSSVAAAKTVRDAAIAAGAPEGA
IQWIEEPSIEATNKLINNPGVASTLATGGPGMVKAAYSTGKPALGVGPGNGPVYIERTAN
ILRAVNDIVLSKTFDNGMICATENSAIIDNEIYDDVKENFIKNGVFFVTKKDQPKLAEAM
FDPKRGGVRGPIAGKSAKGIAKLAGIKVPDNTKVLAAEMTGVGPKYPLSGEKLSPVISVY
KAKSHEDAFSIAEQLLNYGGLGHTAAIQTTDDDIALKFGIKMKAARVLVNTPGGFGGIGN
LYNEMTPSLTLGTGSWGANSISHNVTDYDLLNIKTIAKRRNNMQWVKLPRVYFEKTSIRY
LDDMPGINKVFIVTTPGMVEHGYVDTVLDELKRRPNEIEYSLFSDVEPDPTTDTVEKGVA
QMRSFKPDTIIALGGGSPLDAAKNMWLFYEDPTTSFFGAKQKFIDIRKRAYRFNKPRKAQ
MIAIPTTSGTGSEVTPFAVITDSKTHVKYPLADYALTPDVAIVDPQFVQTVPKGTVAASG
LDTLCHGIESFVSVMASDYTRPLSLQAIKLVFENLTKSYNGDEHAREEMHNAATLAGMAF
GNAFLGITHSVAHKLGGEFGLTHGIAIAITLPHVIRFNAKLPEKIAVWPKYEYFRANKDY
AEIARYVGIQGKTDEDLVEGLVQKIIDLAHSVGVTLSLKAWGVDKDKFDAAVDRLSVLAY
EDQCTTANPKEPLIADLKQIMLDDYDGKGVEK

>fig|525367.9.peg.235  Acetaldehyde dehydrogenase (EC 1.2.1.10) / Alcohol dehydrogenase (EC 1.1.1.1)
MAVKETDQKEVLAVQQTIDQLAENGQQALKAFDTYTQEQIDNIVHAMALAGLDQHMPLAK
MAVEETGRGLYEDKCIKNIFATEYIWNSIKTNKTVGIIHEDKQNGVIEIAEPVGVIAGVT
PVTNPTSTTLFKAIIAIKTRNPIIFAFHPSAQKCSAEAARVVYEAAVKAGAPEHCVQWIE
TPSIEATKQLMNHEKVALVLATGGPGMVKSAYSTGKPALGVGSGNVPAYIDKTAKIKRAV
NDLILSKTFDQGMICASEQAVIVDKEVVKEVKEEFTRNNCYFVKGAEFKKLESYVINPEK
GTLNPDVVGKSPAWIAAQAGFSVPEDTKILIAEIKGAGSDYPLSHEKLSPVLAFMEAKDQ
KAAFDLAEAMLEFGGLGHSAVIHSTDEAAQKAFGLRMKACRIIVNAPSAQGGIGDIYNGF
IPSLTLGCGSYGKNSVSQNVSATNLLNVKRIADRRNNMQWFKLPPKIFFEKYSTQYLQKM
EGVERVFIVTDPGMVQFKYVDVVIEHLKKRSNQVDYQVFADVEPDPSDVTVYKGAELMRD
FKPDTIIALGGGSAMDAAKGMWLFYEHPEASFFGLKQKFLDIRKRTFKYPKLGDKAKFVA
IPTTSGTGSEVTPFAVITDKENNIKYPLADYSLTPDVAIVDAQYVTTVPAHITADTGMDV
LTHAIESYVSVMASDYTKGLSIRAVQLVFENLRNSVLKADPDARESMHNASALAGMAFAN
AFLGINHSLAHKIGPEFHIPHGRANAILLPHVIRYNATKPKKHALFPKYESYKADEDYAQ
IARILGLPAATTEQGVRSLVDAIIKLGKDVGIDMSLKGQNVDKKDFDAVVDTLADRAFMD
QCTTANPKQPLVSELKAIYQEAYKGV

>fig|518636.5.peg.3240  Acetaldehyde dehydrogenase (EC 1.2.1.10) / Acetaldehyde dehydrogenase (EC 1.2.1.10), choline utilization
MNFVDKDLLSVQEARILMERAAQAKEALALFEQEKLDRIAAAMLEAARARLSQLARQSAE
ETGYGNWRDKYIKDRFVCEALETRLAGRRFVGVLEEDPGAGIARIGVPLGVIVAPTPAFG
PVAAVISAAVLAVKSGNAIVFSPHPRAERTTRTAVEILAQAAFAAGLPEGAMACPDTAAR
EGAAQMMSHPAASLVLASGAPEMLEEARSSGKPVIFCGTGPSPAFIERTADVKQAAEDIL
CSRSFDCGTAAASEQYVVVDVAVAEQAKREMIRLGAHFMSGEEEEMLIRLLCGVSGHIDP
EYMGKPAIWLAKRAGFGVPEGTRVLVSRQKYVSAHNPYAEAMNCPVMVFYIEPDWTMACE
KCMELLANGSRCHTLAIHSRDQAVIGQFAAKKPVGRILVNTPAVFGAMGATTNLFPAVHL
GAASAGLGITADNVSPMNLVYLRSVALGVRRAPVETGN

>fig|518636.5.peg.3227  Acetaldehyde dehydrogenase (EC 1.2.1.10) / Acetaldehyde dehydrogenase (EC 1.2.1.10), choline utilization
MENFDYDLRSIQEARELARKGEAAAKTMAGYTEEQIDRILKSMVKAAEEHAACLAEMAVE
ETGFGKALDKTYKNHAAATLLYDDIKDMKTVGIIDEDKARGTLDVAHPAGLVMGIVPSTN
PTSTVIYKSMIAVKAGNAIVFSPHPSAAKCTLKAAEVMRDAAVAAGAPEGVISCITMPTM
GATNELMHCKEVSVIIATGGPGMVKAAYSAGKPAIGVGAGNSPAYIERTADVKKAVAAII
ASKTFDYGTICASEQSIICEECNHDEVVAELKKQGGYFMTREETEKVCKLLFKNGHSMNA
KFVGRSPQVIAKSAGITIPEGTKVLIGEQDGVGDGFPLSYEKLTTVLAFYTVKNWEEACK
LSIDLLQNGIGHTMSLHTNDREMVLRFAAKPASRILVNTGGSMGGTGISTGLNVAFTLGC
GTCGGSSVSENVSPLHLINIKKVAYGLKDCTTLLADDVTFRHPQQAGGPAVKVCGPCRGA
SVSPAELVASFEQRRNAGAADSAKAGSQPVSGSCDEEKLAALVRELIANMKNQNA

>fig|518636.5.peg.3317  Acetaldehyde dehydrogenase (EC 1.2.1.10) / Alcohol dehydrogenase (EC 1.1.1.1)
MRFTLPRDLYHGKDALEALKTLTGKKAIVVVGGGSMKRFGFLDKVVDYLKEAGMEVQLFE
GVEPDPSVDTVMKGAEAMRQFGPDWIVAIGGGSPIDAAKAMWAFYEYPETTFEDLITPFS
FPTLRTKAKFCAIPSTSGTATEVTAFSVITDYNKGIKYPLADFNITPDIAIVDPALAETM
PKKLTAYTGMDAMTHAIEAYVSTLHCEYTDPLALHAIEMINEYLIPSYNGDMEARDKMHD
AQCLAGMAFSNALLGIVHSMAHKTGAAYSGGHIVHGCANAMYLPKVIKFNAKEPEAAARY
AKIARFIGLTGATDEELTTALIGRLLEMNKALEIPTCIKDYEGGIIDEKEFMDKLPKVAE
LAVGDACTGSNPRTINPDQMAKLLKCCFYDEEVDF

>fig|518636.5.peg.159  Acetaldehyde dehydrogenase (EC 1.2.1.10) / Alcohol dehydrogenase (EC 1.1.1.1)
MEEKEMAKMKELVVPEIIDSVDGLVAKMNAMREAQKIFATYTQEQVDKIFFAAASAADKM
RLPLAKMAVEETGMGVVEDKVIKNNYAAEYIYNAYKDTKTVGVIEEDKAYGIKKIAEPIG
LIAAVIPTTNPTSTAIFKSLICLKTRNAIIISPHPRAKNCTIEAARIVLEAAVKAGAPAG
IIGWIDVPSLELTNEVMRNSDLILATGGPGMVKAAYSSGKPALGVGAGNTPVIIDDTADI
KMAVSSIIHSKTFDNGMICASEQSVTVMESIYKEVRKEFEYRGCYFLKQGEIDKVRKTIL
VNGALNAKIVGQPAYKIAKLAGVEVPEATKILIGEVESVDISEEFAHEKLSPVLAMYKAK
TFDEALAKAERLVADGGYGHTASLYVNVNETEKIMKHAERMKTCRIVINTPSSHGGIGDL
YNFKLAPSLTLGCGSWGGNSVSENVGVKHLLNVKTVAERRENMLWFRAPEKVYFKKGCLP
VALQELKDVMGKKRAFIVTDSFLYKNGYTHVITDRLTEMGITYTVFSDVQPDPTLANAQT
GAKLMRDFEPDVILAMGGGSAMDAGKIMWVLYEHPEVDFMDMAMRFIDIRKRVYTFPKMG
EKATFIAVPTSSGTGSEVTPFAVITDQETGIKYPLADYQLLPNMAIVDTDNMMSQPRGLT
SASGVDVLTHALEAYASVMATDYTDGLALKAMKNVFDYLPTAYNEPSNVEARQKMADASC
MAGMAFANAFLGVCHSMAHKLGAFHHLPHGVANALMISLVVEFNADENPRKMGTFSQYQY
PHTQARYAECARFCGINAKDDAEAVKKLIEKIEELKKTVGIKSSIKEYGIDEQDFLDRLD
DMVEQAFDDQCTGANPRYPLMSEIKDMYLKAYYGK

>fig|749518.3.peg.848  Acetaldehyde dehydrogenase (EC 1.2.1.10) / Alcohol dehydrogenase (EC 1.1.1.1)
MVKTVKKEKTETVDVSSMIDELATKANVALKAMEDFTQEQVDHIVHQMAMAALDQHMPLA
KMAVEETGRGIYEDKAIKNMYASEYIWNNIKHDKTVGVINKDEQTGLMEIAEPVGVVCGV
TPTTNPTSTTIFKSLIALKTRNPIVFAFHPSAQKCSAEAARIVRDAAIAAGAPENCIQWI
EQPSIDATSALMNHPGIAIVLATGGAGMVKSAYSTGKPALGVGPGNVPAYIEKTAKVKRA
VNDLIVSKSFDNGMICASEQAVIVDKEIYASVKAEFEAHNVYFVKPNELQKLEDAVMNEG
KYAVNPAIVGNSAEKIAELAGISVPKGTKILVAELEGAGPEYPLSREKLSPVLAMMKSNN
AEHAFELCEAMLNLGGLGHTAVIHTEDEELQVAFGLRMKACRILVNTPSAEGGIGNIYNE
MIPSLTLGCGSYGKNSVSKNVSAINLINIKTVAKRRNNMQWFKLPPKIFFEKNSLQYLQK
MENVERVMLVCDPGMVQFGYADIVRKELQKRKNDVKIEVFSDVEPNPSTNTVYAGTKMMV
DFQPDTVIALGGGSAMDAAKGMWMFYEHPDTEFFGAKQKFLDIRKRTYKIAKPEKTQFVC
IPTTSGTGSEVTPFAVITDSETHVKYPLADYALTPDVAIVDPQFVMSVPASVTADTGMDV
LTHAIESYVSVMASDYTRGLSLQAIKLVFDHLENSVKRPDMESREKMHNASTMAGMAFAN
AFLGICHSIAHKIGGEYGIPHGRTNAILLPHIIRYNAKDPSKHAMFPKYDYFRADTDYAD
IAKFLGLKGNTTAELVEALATAVADLGKSVGIDMNLKAQGVSQETLDTTVDRMAELAYED
QCTTANPKEPLISELKQIILDAYVG

>fig|411903.6.peg.1924  Acetaldehyde dehydrogenase (EC 1.2.1.10) / Alcohol dehydrogenase (EC 1.1.1.1)
MVKKSPENTTPAIVDNVEALEAKLAQMREAQALFATYTQEQVDKIFYEAAMAANKARIPL
AKMAIEETGRGVLEDKVIKNHYAAEYIYNAYKNTKTCGVLERDEAYGITKIAEPIGIVGA
VIPTTNPTSTAIFKTLICLKTRNAIIISPHPAAAKCTIAAAKLVLDAAVKAGAPEGIIGW
VDVPSIELTNMVMRDVDIILATGGPGMVKAAYSSGKPALGVGAGNTPVVIDDTADVLLAV
NSIIHSKTFDNGMICASEQSVTVIDSIYDQVKAEFQKRGCYFVKQGAEMEALRAAMFKNG
ALDHRIPGMAAAKIAELAGIKVPAKTKILIAEVTSTDPAKEEFSHEKLSPVLAMYHAKDF
QEAVDKAEHLVLAGGPGHTASLYVHPAQAEKISLFEHVMKACRIVINTPSSHGGIGDLYN
FGMKPSLTLGCGSWGGNSVSENVGVKHLINVKTVAERRENMLWFRAPEKVYFKKGSTPVA
LDELGNVMGKKRAFIVTDQFLFKNGNTRAIEAKLDEMGIAHDCFYDVEPDPSLQCARRGA
KQMALFEPDVIIAVGGGSAMDAGKIMWMMYEHPECKFEDMAMDFMDIRKRIFTFPEMGKK
AYFVAVPTSSGTGSECTPFAIITDKETGIKWPLADYALLPNMAIVDADNCMTAPRGLTAA
SGIDVMTHAIESYVSIMASDYTKGLSERAAKLVFENLPSSFTNGAKDPHAREEMHNASCM
AGMAFANAFLGLNHSMAHKLGAFHHLPHGIANAVILTRVMRYNAAEAPVKMGTFSQYPYP
NALHNYAEMAKYCGIEGKDDKEVFENFITKLEELKDFIGVKKTIADYGVDEQYFLDTLDE
MTEQAFNDQCTGANPRYPLMSEIKELYLDAYYGREPQDYAVC

>fig|411903.6.peg.643  Acetaldehyde dehydrogenase (EC 1.2.1.10) / Alcohol dehydrogenase (EC 1.1.1.1)
MGRFTNPRDLYFGEGARHEVKNLKGKKAIIVSGGSSMRRGGFLQDVENDLKEGGFEVKLF
EGVESDPSIETVMKGAEAMREFEPDWIIAIGGGSPIDAAKAMWVFYEYPEESFDNIIQPF
SFPELRQKAHFCAISSTSGTATEVTAFSVITDYAKGIKYPLADFNITPDVAIVDPELTYT
MPAKLCAHTGMDALTHCMEAYVSTCASMFTDANALHGIREIVEWLPKSYAGDHEARQHMH
EAQCIAGIAFSSGLLGIVHSMAHKTGAAFENGHIIHGAANAMYLGKVIQWNSKDPRAAER
YAYVAKEILHLPGETNEELIAALVQKIRDLNDQLNIPQSIKDYANGGVKVDAENPQMVSE
EEFLAKLPEIAANAEQDACTPENPRETKAADFEKILKACYYDTDIDF

>fig|411468.9.peg.2343  Acetaldehyde dehydrogenase (EC 1.2.1.10) / Alcohol dehydrogenase (EC 1.1.1.1)
MAKKKEVVPEIIDNVEALEAKMKAMREAQKVFATYNQEQVDKIFYEAAMAANKMRIPLAK
QAVEETGRGIVEDKVIKNHYAAEYIYNAYKNTKTCGVLEEDAAYGIKKIAEPIGLVAAVI
PTTNPTSTAIFKTLICLKTRNAIIISPHPAAKACTIAAAKIVLDAAVKAGAPEGIIGWID
VPSLELTNTVMKDADITLATGGPGMVKSAYSAGKPALGVGPGNTPVIIDDTADIKMAVSS
IIHSKTFDNGMICASEQSVTVLDSIYDEVKKEFAYRGCYFLKKGEELDKVRKTIIINGAL
NSKIPGKSAYEIAKMAGVNVPEDTKILIGEVESVDISEEFAHEKLSPVLGMYRAKTFDEA
LAKAEQLVADGGYGHTASLYVHPAQKEKIAKHAEAMKTCRILINTPSSQGGIGDLYNFKL
APSLTLGCGSWGGNSVSENVGVKHLINIKTVAERRENMLWFRTPEKVYFKKGCMPVALDE
LGTVMNKKKAFIVTDSFLYKNGYVAPIEEKLDEMGIQHTCFYEVAPDPTLQCAQKGTDQM
RAFEPDTIIALGGGSAMDAAKIMWLMYEHPEANFEDMAMDFMDIRKRVYTFPKMGEKAYF
VAIPTSSGTGSEVTPFAIITDAETGVKWPIADYELLPNMAIVDVDNMMTQPKGLTSASGI
DVMTHAIEAYVSIMATDYTDGLAMKAVKAVFDYLPSAYENGANDPEAREKMANASCMAGM
AFANAFLGLNHSMAHKLGAFHHLPHGVANAVILTEVMKYNAAEVPTKMGTFSQYQYPHAQ
ARYAELGRFAGCQGKDDQEVFDNFCKKLEELKDTIGIKKTIKDYGVDEKYFLDTLDDMVE
QAFNDQCTGANPRYPLMKEIKEIYLKCYYGK

>fig|657317.3.peg.372  Acetaldehyde dehydrogenase (EC 1.2.1.10) / Alcohol dehydrogenase (EC 1.1.1.1)
MAAIFINITREKLYKKYHMEGFTMQRFTLPRDLYHGKGALEALKSFEGKKAIICVGGGSM
KRFGFLDKAEAYLKEAGMEVKLFEGIEPDPSVETVMKGAAAMAEFEPDWIVAIGGGSPID
AAKAMWIKYEYPDITFEDMCKVFGIPKLRKKAHFCAISSTSGTATEVTAFSIITDYEKGI
KYPIADFEITPDVAIVDPELAETMPQKLVAHTGMDAMTHAIEAYVSTANSDFTDPLALHA
IEMIQHDLIDSYNGDMAKRDAMHNAQCLAGMAFSNALLGIVHSMAHKTGAAFADYGAHII
HGAANAMYLPKVIAFNAKDETAKERYGVIADFMKLGGETLDEKVELLIKYLRGMNDDLNI
PHCIKNYGADSYPTEQGFVPEEVFLERLPEIAANAILDACTGSNPRQPSQEEMEKLLKCC
YYDTEVDF

>fig|264199.4.peg.1866  Acetaldehyde dehydrogenase (EC 1.2.1.10) / Alcohol dehydrogenase (EC 1.1.1.1)
MICSSEQAAIVDAAIYDEVKAEFEAHQCVIISKKADIAKLEKVVLNEARIAVNGAIVEVT
QLSKLLKKLVLKYLKEQK

>fig|264199.4.peg.1863  Acetaldehyde dehydrogenase (EC 1.2.1.10) / Alcohol dehydrogenase (EC 1.1.1.1)
MASDYTRGLSLQAIKLVFENLEHSYHFGDEESREKMHNASTMASMAFANAFPWYQPLTSS
QGRSYV

>fig|264199.4.peg.1865  Acetaldehyde dehydrogenase (EC 1.2.1.10) / Alcohol dehydrogenase (EC 1.1.1.1)
MILAEIPDATMEHPLALEKLSPVLALIKSDGVEDGFKKAEGMLNLGGIGHTAVIHTENEE
LQLQYGIRMKACRVLVNSPSAEGGIGNIYNNMIPSLTLGCGSHGHNSILHNVSSFDLLNV
KTLSKRRNNMQWFRVPTKIFFEKDSITYLRHIEADRVMLVCDPGMVQFGYADLVKRNWNL
TAIDQQ

>fig|264199.4.peg.1862  Acetaldehyde dehydrogenase (EC 1.2.1.10) / Alcohol dehydrogenase (EC 1.1.1.1)
MPFLGINHSLAHKVGPMFDIPHGRTNAILMPHVIRYNGRNPQKHAMFPKDDYFRADKDYA
DIARFMGWGTDKQSDAELVEVLAQKVYELGVAVGINMNWKGQGVTKKLLQDTVYTLAEHA
Y

>fig|655812.3.peg.868  Acetaldehyde dehydrogenase (EC 1.2.1.10) / Alcohol dehydrogenase (EC 1.1.1.1)
MTELIEKEVIGNVNYMINGLVEKGLVALEEFDHFNQEQIDHIVAKASVAALDQHGTLARH
AVEETGRGVFEDKATKNLFACEHVVNYMRDMKTVGVISDDEVTGITEIAEPVGVICAITP
TTNPTSTTIFKALIALKTRNPIIFSFHPAALESSAHAAQIVRDAAIEAGAPENCVQWITE
PSLDATNALMNHDGVATILATGGNAMVKSAYSCGKPALGVGAGNVPAYVEKTANVKQAAY
DIVLSKSFDNGMVCASEQAAIVDKEIYKEFKDELVSYHAYIVNSKEKALLEEFCFGSKAF
SENCAGAKLNNEIVGKPATWIAEQAGFTVPEETNILVAEVSEVGPNEPLTREKLSPVLAL
LKSETTEDGIQKAAQMVEFFGLGHSAAIHTQNQELANEFGRQVKAIRVIWNSPSTFGGIG
DVYNAFIPSLTLGCGSYGRNSVGGNVGALNLLNIKTVGRRRNNMQWFKVPSKIYFERDSI
QYLKTMADVERVMIITDESMMKLGFTQRIIDQLEARQNKVNYQIFHNVEPDPDITTVRSG
AEAMAQFQPDTIIALGGGSVMDAAKVMWLFYEQPEVDFRDLVQKFLDIRKRAVKFPELGS
KAKYVGIPTTSGTGSEVTPFAVISDKKNNMKYPLADYSLLPTVAIVDPALVETVPDFVTA
DTGMDVLTHAIEAYVSVMANDFTDGLALQAIKIVFENLEASVKYNDPEARERMHNASTMA
GMAFGNAFLGINHSMAHKIGGVFHTVHGRTNAILLPFVIRYNGTRPAKQANWPKYNYYKA
DVKYQDIAKLIGLDAKTPEEGVKNLAQAVFELGERVGIQMSLKDQGVDESAFMDKTEDIA
YLAFEDQCTPVNPRLALVNEMQEILEDAYYGYKERQANYN

>fig|457398.5.peg.1730  Acetaldehyde dehydrogenase (EC 1.2.1.10) / Alcohol dehydrogenase (EC 1.1.1.1)
MKTVAEQMELARRAQEAVAEYTQKQIDEVCLAVGWEVYRDDNIAKLARMAVEETGYGNVE
SKILKHKRKVGGVMHDVKGAVSVGLMERDEASGISKYAKPVGVVCAILPATNPTATCGGK
AVGILKGRNAVIFKASSRALHCTAETVRMMREGLKKVGAPEDLIQILEDSGRDGIAELMK
ASDLVVATGSGAVVRAAYSSGTPAYGVGQGNAVAIVAEDADLVEAAEMICASKLFDYATS
CSSENAVIAVADVYERFMEEMLAHGCHLVSGANRETLRNHMWKVNAKGKLALNPGVIAKS
AQVIADGAGISIPDGTDILLVEGREPIAQDKFHDEKISPVLTIYKAADFQDAYRILTELT
SRVGRGHSCGIHTWRRDYIDYLGTHMKTSRVTVRQPMSAGNGGHPFNRMPSTATLGCGTW
GGNITTENVHWKQFINVTWVNEPVSPWGFTDEEMWGEFWKKHGK

>fig|457398.5.peg.1640  Acetaldehyde dehydrogenase (EC 1.2.1.10) / Alcohol dehydrogenase (EC 1.1.1.1)
MTTSTQQLDAMIERVRAAQAVFARYDQGQVDAIFHHAAAAATSKRIALAKMAVEETGMGI
LEDKVIKNHFASEYVYNKYKDSKTCGIIEDDPVSGYREIAAPLGLVAGIVPTTNPTSTAI
FKALLCLKTRNGIIFSPHPRAKRSTRAAAMIILKAAVEAGAPENIIDCLEEPSPELTQHL
MSHRSVNLILATGGPGMVRAAYSSGTPAIGVGAGNTPVIIDATADVKMAVNSILLSKTFD
NGMICASEQTVVVEAAIADAVREEFIRRGAWFADEGQSEALAKTLFLDGALNSAIVGQSA
ARIAAMAGISLPESTKVLIAERPAVRPDDPFAHEKLSPVLGFYRVPDFPAAVDTAQSLVL
LGGAGHTSVLYTRESNAEHIQAFEDAMTTGRVLVNMPASQGAIGDVYNFRVAPSLTLGCG
SWGGNSVSENIGVKHLMNVKTVACRRENMLWFRVPPKIYFKLGALRPALEEYKDRRRACI
ITDTTMEQLGHVRKVSEVLENMGMEVRVFSGVQPDPDIATAQKALDMVNAFQPDMFIALG
GGSPMDAAKIIWLLYEVPDIRFDDIALRFMDIRKRVVSFPDLGKKAVMVAIPTTSGTGSE
VTPFAVITDNRTGVKYPLADYALTPDMAIVDPEFVMDLPPSLIANAGLDVLTHAVEAYTS
TLATNFADGQAMEAVRLVFKYLRRSYAGGEERLIPREKMHYAATMAGMAFANAFLGVCHS
LAHTLGSYFHLPHGLANAILLSYVIEYNATDTPTKQGMLPQYKYPWVKGRYARIADMLHL
ADDVEGDGPDARAEKTARLVRAIEALKCDLGIPASLREAGIAEADFLQKLDEMAEQAFDD
QCTASNPRYPLIAELKELYRKAYYGEPLASSA

>fig|663952.3.peg.46  Acetaldehyde dehydrogenase (EC 1.2.1.10) / Alcohol dehydrogenase (EC 1.1.1.1)
MTEGHNTVETTSVSATIDTLVQKGLAALEEMRKLDQEQVDYIVAKASVAALDAHGVLAKH
AYEETGRGVFEDKATKNLFACEHVVNNMRHQKTVGIIEEDDVTGLTLIAEPVGVICGITP
TTNPTSTAIFKSLISLKTRNPIIFAFHPSAQESSAHAARIVRDAAIAAGAPENCVQWVET
PSLEATNALMNHDGIATILATGGNAMVKAAYSCGKPALGVGAGNVPAYVEKSANIRQAAH
DIVMSKSFDNGMVCASEQAVIVDKEIYDDFVAEFKSYHTYFVNKKEKALLEEFCFGAKAN
SKNCAGAKLNPNIVGKPATWIAEQAGFTVPEGTNILAAECKEVSENEPLTREKLSPVIAV
LKSESREDGVEKARQMVEFNGLGHSAAIHTADAELAKEFGTRIRAIRVIWNSPSTFGGIG
DVYNAFLPSLTLGCGSYGRNSVGDNVSAVNLLNIKKVGRRRNNMQWFKVPSKTYFERDSI
QYLQKCRDVERVMIVTDHAMVELGFLDRIIEQLDLRRNKVVYQIFADVEPDPDITTVMKG
TELMRTFKPDTIIALGGGSPMDAAKVMWLFYEQPEVDFHDLVQKFMDIRKRAFKFPELGK
KTKFIAIPTTSGTGSEVTPFAVISDKANNRKYPIADYSLTPTVAIVDPALVLTVPGFIAA
DTGMDVLTHATEAYVSQMANDFTDGLALQAIKIVFETLEKSVKEADFESREKMHNASTMA
GMAFANAFLGISHSMAHKIGAQFHTVHGRTNAILLPYVIRYNGTRPAKTATWPKYNYYRA
DEKYQDIAKLLGLPASTPEEAVESYAKAVYDLGCRVGIKMNFKDQGIDENEWKEHSRALA
YLAYEDQCSPANPRLPMVDHMQEIIEDAYYGYAERPGRRK

>fig|220668.9.peg.279  Acetaldehyde dehydrogenase (EC 1.2.1.10) / Alcohol dehydrogenase (EC 1.1.1.1)
MLKEMEETTVSRSIDRLVLNASLAANRLEVMDQSQVDQAVAAMARAAHAARGMLAAMAVE
ETGRGNYRDKVAKNDFAAKNVYNYIKDDKTVGIINDDPVSGVMKVAEPVGIIAGVTPVTN
PTSTVIFNAMLALKTRNPIIFGFHPFAQKSCVETGRIIRDAAIASGAPKDWIQWIKTPSL
EATNTLMNHPGVATIIATGGAGMVKTAYSTGKPALGVGPGNVPCFIEQTADIQQAVSDVV
TSKSFDNGMICASESNLIVADQIYDQVKRELSHNGVYFVGTENFKALEATVMNLDKQAVD
PKVAGQTPWQIAQWAGFDVPSDTKVLAVELPSIGGDQVLSREKLSPVLAVVHAKDTEAGF
NLMKRSLALGGLGHTAALHTTDEAVMNKFALEMTACRALINVPSSQGAIGYKYDNVAPSL
TLGCGTWGHNSISHNLEDWDLLNIKTVAKRLTKIR

>fig|220668.9.peg.3060  Acetaldehyde dehydrogenase (EC 1.2.1.10) / Alcohol dehydrogenase (EC 1.1.1.1)
MIKTEKNQTSKVTDEVDQLVQRSKKALAILKSYTQAQIDDLCEKVAVAALDNHMKLAKLA
VEETGRGVVEDKAIKNIYASEYIWNSMRHDKTVGVIKEDDEEQLMEIAEPVGIVAGVTPV
TNPTSTTVFKTLISLKGRNTIVFGFHPQAQKCSSAAADVMREAIKAAGGPADAVLYIEHP
SIEATDALMHHTDVATILATGGPSMVTAAYSSGKPALGVGPGNGPTYVEKTADIKQAVND
IVLSKTFDNGMICASENSAIIDKEIYAEVKAEFIRLGCYYVKPKDVQALSDAVIDPNRHT
VRGPVAGKTAYQIAQMAGLKDVAKDCRVLIAEINGVGIKYPLSGEKLSPVLTVYKADSHE
AAFKRANELLHYGGLGHTAGIHTTDDALVKEFGLQMPACRILVNTPSSVGGLGNIYNNMA
PSLTLGTGSYGGNSISHNVTDMDLINIKTVAKRRNNMQWVKMPPKVYFERNSVRYLEHMA
GIKKVFLVCDPGMVEFGYADRVTAVLNKRTDPVDIDIFSEVEPNPSTDTVYKGVARMKAF
KPDTIIALGGGSAMDAAKGMWLFYEHPEASFLGAKQKFLDIRKRTYKVPVSEKVTYIGIP
TTSGTGSEVTPYAVITDSKTHVKYPITDYAMQPDIAIVDPQFVETVPKRTTAWTGLDVIT
HATEAYVSTMASDFTRGWSIQALQLAFKYLKASYDGDKMAREKMHNASTLAGMAFANAFL
GINHSIAHKLGGEFNLPHGLAIAITYPQVVRYNAEIPTKLAMWPKYNHNTALADYANIAR
ALGLPGKTDEELKESLVKAYIDLAHSMDVTLSLKANRVEKKHFDATVDELAELAYEDQCT
TANPREPLISELKAIIEREWDGQGTEK

>fig|566552.6.peg.1357  Acetaldehyde dehydrogenase (EC 1.2.1.10) / Alcohol dehydrogenase (EC 1.1.1.1)
MADAKKEEPTKPTPEEKLAAAEAEVDALVKKGLKALDDFEKLDQKQVDRIVAKASVAALN
KHLVLAKMAVEETGRGLVEDKATKNIFACEHVTNYLAGQKTVGIIREDDVMGIDEIAEPV
GVVAGVTPVTNPTSTAIFKSLIALKTRCPIIFGFHPGAQKCSVEAAKIVRDAAIEAGAPE
NCIQWIEHPSIEATGALMKHDGIATILATGGPGMVKAAYSSGKPALGVGAGNAPAYVDKN
VDIVRAANDLVLSKHFDYGMICATEQAIIADKEVYAPLIKELKRRKAYFVNDEEKAKLEQ
YMFGCTAYSGQTPKLNSVVPGKSPQYIAKAAGFEIPEDATILAAECKEIGENEPLTMEKL
APVQAVLKSDNKEQAFEMCEAMLKHGAGHTAAIHTNDQALVREYGQRMHACRIIWNSPSS
LGGVGDIYNAIAPSLTLGCGSYGGNSVSGNVQAVNLLNIKRIARRNNNMQWFKIPAKTYF
EPNAIKYLRDMYGIEKAVIVCDKVMEQLGVVDKIIDQLRARSNRVTFRIIDYVEPEPSVE
TVERGATMMREEFEPDTIIAVGGGSPMDASKIMWLLYEHPEISFSDVREKFFDIRKRAFK
IPPLGKKAKLVCIPTSSGTGSEVTPFAVITDHKTGYKYPITDYALTPSVAIVDPVLARTQ
PRKLASDAGFDALTHSFEAYVSVYANDFTDGMALHAAKLIWDNLAESVNGEPGEDKIKAQ
EKMHNAATMAGMAFGSAFLGMCHGMAHTIGALCHVAHGRTNSILLPYVIRYNGSIPEEPT
SWPKYNKYVAPERYQEIAKNLGVNPGKTPEEGVENLAKAVEDYRDNKLGMNKSFQECGVD
EDYFWSVLDQIGMRAYEDQCAPANPRIPQIEDMKDIAIAAYYGVSQAEGHKLRVQRQGEA
ATEEASERA

>fig|632245.3.peg.4206  Acetaldehyde dehydrogenase (EC 1.2.1.10) / Alcohol dehydrogenase (EC 1.1.1.1)
MARFTLPRDIYHGEGSLEVLKTLKGKKAFVVVGGGSMKRFGFLQKVEDYLKEAGMEVELF
EGVEPDPSVETVMKGAEAMRKFQPDWIVAMGGGSPIDAAKAMWIFYEYPDFTFEQAVVPF
GLPELRQKAKFVAIPSTSGTATEVTAFSVITNYTEKIKYPLADFNITPDIAIVDPELAQT
MPAKLVAHTGMDALTHAIEAYTASLRSNFSDPLAIKAIEMVNENLVKSFEGDKTARNLMH
EAQCLAGMAFSNALLGIVHSMAHKVGAVFHIPHGCANAIFLPYVIKYNRKVCEDRYADIA
RALKLEGNTDAELTDSLIKLINEFNDDLSIPHSMKEYGVEEADFKSNVKFIAHNAILDAC
TGSSPREIDEETMEKLFECTYYGTDVNF

>fig|632245.3.peg.4210  Acetaldehyde dehydrogenase (EC 1.2.1.10) / Alcohol dehydrogenase (EC 1.1.1.1)
MARFTLPRDLYHGEGALEALKTLKGKKAFVVVGGGSMKRFGFLQKVEDYLKEAGMEVELF
EGVEPDPSVETVMKGAEAMRNFEPDWIVAMGGGSPIDAAKAMWIFYEYPDFTFEQAVVPF
GLPDLRQKAKFVAIPSTSGTATEVTAFSVITNYTEKIKYPLADFNLTPDVAIVDPALAQT
MPAKLVAHTGMDALTHAIEAYTASLRSNFSDPLAIKAIEMVNENLVKSYEGDKVARDLMH
EAQCLAGMSFSNALLGIVHSMAHKVGAVFHIPHGCANAIFLPYVIQYNRKSCEDRYADIA
RALKLEGNTDAELTDSLIKLINEFNNKLSIPHSMKEYGIEEAEFKANLEFIAHNAVLDAC
TGSNPREIDDATMAKLFECTYYGTEVNL

>fig|632245.3.peg.4204  Acetaldehyde dehydrogenase (EC 1.2.1.10) / Alcohol dehydrogenase (EC 1.1.1.1)
MKVTNAQELTQRIAELRRAQKEFATFTQEQVDKIFRAAAIAANNERIRLAKMAVEETGMG
IVEDKVVKNHFAAEYIYNQYKDMKTCGVLEEDHTYGVTKVAEPIGVIAAIVPTTNPTSTA
IFKTLIALKTRNAIIISPHPRAKNATIEAARVVLDAAVKAGAPEGIIGWIDQPSVELSQN
VMAESDIILATGGPAMVKAAYSSGRPALGVGAGNTPAIIDETAHIKMAVNSVLLSKTFDN
GVICASEQSLVVLEQVYDEVKKELAARGAYILKGEEIDKVRKIILNEKGGLNADMVGQSA
YKIAKMAGVTVPETAKVLVGEVTSVELEEPFSHEKLSPVLALYKVKNFEEALEKADRLIV
LGGMGHTSILYTDEIKSKDRIAAFGEKMKTARTLINMPASQGAIGDLFNFKLAPSLTLGC
GSWGGNSVSENVGPKHLINVKTVARRRENMLWFRVPEKTYFKYGCLPIALDELKDMGKKK
AFIVTDKVLFDLGYTNKVTEVLERNGIQFKVFCDVEPDPTLRCARAGAEEMLSFNPDVII
SLGGGSAMDAAKIMWVMYEHPEVEFEDLAMTFMDIRKRIYKFPTMGQKAMMVAVATSAGT
GSEVTPFAVITDEQTGVKYPLADYELTPDMAIVDAELMMTSPKGLTACAGVDVLVHALEA
YVSIMASEYTNGLALEAIRLVFKYLPDAYSEGTTNVKAREKMAHASCMAGMAFSNAFLGI
CHSMAHKLGAFHHLPHGMANSLLINEVIKFNSCDAPTKQAAFAQYKYPNAACRYAKVADY
LGLGGNTDAEKVELLVKAIEGLQRKLNMPMTIKEAGVEEDKFRADLDSMVEQAFDDQCTG
ANPRYPLMSELKEMYLNAYDVKAVADNKSKKDNKKK

>fig|411486.3.peg.3375  Acetaldehyde dehydrogenase (EC 1.2.1.10) / Alcohol dehydrogenase (EC 1.1.1.1)
MARFTLPRDIYHGKGCLEELKNLKGKRAILVVGGGSMKRQGFLDKAVEYLKEAGMEVRVF
EGVEPDPSVETVMKGAQVMREFEPDWIVSMGGGSPIDAAKAMWAFYEYPEVTFEELCTPF
NFPELRTKAKFAAIPSTSGTATEVTAFSVITDYEKGIKYPLADFNITPDVAIVDPELVEG
LPAKQVAYTGMDALTHAIEAYVSTLHCTFTDPLAIKAIQIVNSDLQKSYDGDMRSREEMH
YGQCLAGMAFSNALLGIVHSMAHKTGAAFSTGHITHGLANAMYLPYVISYNAKEPEAAAR
YAEIANAIGITGTVEECIEGLRKKIRSMNDYMGIPNTLKEFGIEEKEFKEKLAAISENAV
GDACTGSNPRTIDPKTMEKLFTCIYYGTEVDF

>fig|1254439.12.peg.1447  Acetaldehyde dehydrogenase (EC 1.2.1.10) / Alcohol dehydrogenase (EC 1.1.1.1)
MAEAKKTEATKPSPEEKLIAAQAEVDELVKKAQVALKEFEKLDQKQVDHIVAKASVAALN
KHLQLAKMAVDETGRGLVEDKATKNIFACEHVTHYLAGQKTVGIIRSDDVLGIDEIAEPV
GVVAGVTPVTNPTSTAIFKSLIALKTRCPIVFGFHPFAQKCSVAAAKIVRDAAIAAGAPE
NCIQWIEHPSIEATGALMRHDGVATILATGGPGMVKAAYTSGKPALGVGPGNAPAYVDAD
VDIERAANDLILSKHFDYGMICATEQAIIAHKDVYDPLVKELKRRKAYFVNPDEKAKLEQ
YMFGCTAYSGGSPKLNSVVPGKSPQYIAHEAGFEVPADVTILAAECKEVGEMEPLTLEKL
CPVQAVLKADNKEQAFEMCEEMLKHGAGHTAAIHTNNQDLAREFGLRMHACRIIWNSPSS
LGGIGDIYNSIAPSLTLGCGSYGGNSVSGNVQAVNLINIKRIARRNNNMQWFKVPPKTYF
EPNAIRYLRDMYNLNRAVIVCDKVMEQLGVVDKIIDQLRARQNRVTFRIIDYVEPEPSVE
TVERGASMMRDEFKPDTIIAVGGGSAMDAAKVMWLMYEHPEIAFSDVREKFFDIRKRAFK
IPPLGEKAKLVCIPTSSGTGSEVTPYAVITDHKTGYKYPITDYALTPSVAIVDPVLARTQ
PRRLACDSGMDALTHAIEAYVSVYSNDFTDAMALHAIKIIWDNLSESVNGEAGLEKTAAQ
EHMHNAATMAGMAFGSGFLGMCHSMAHTIGALCHVVHGHTNAILLPYVIRYNGQVPSEPT
SWPKYNKYVAPQRYQEIARLIGIDPGKTPEEGVENLARAIEDYRDNKLGMDASFKACGVD
EDTYWSLIDRIGMRAYEDQCTPANPRIPLIEDMEDIAIAAYYGVSQAEGHKMRVDRLGVA
ATEEASERVK

>fig|469599.8.peg.2072  Acetaldehyde dehydrogenase (EC 1.2.1.10) / Acetaldehyde dehydrogenase (EC 1.2.1.10), ethanolamine utilization
MDKDLLSIQQVRDLIKAAKVAQKLYSTFTQEQIDRVVYAIVQEMKNHYVDLAKKANEETG
FGKWEDKVIKNKFANEFVYDYIKDMKTVGILNETDTVTEVGVPMGIVAALTPSTNPTSTA
IYKTLISLKAGNAVIVSPHPNAKNCVIDTVKLMQKAAVAAGAPEGLIGVIEIPTLEGTNE
LMRSKDTSIILATGGEAMVRAAYSSGRPAIGVGPGNGPAFIEKTANVKEAVRKIIESKTF
DNGVICASEQSVIVEPCNKEAVMDEFRRQGGFFLSKEESDKLGKFILRPNGTMNPQIVGK
DAQTLAKLAGLNIPSNVKVLLSEQNTVSKTNPYSREKLTTILAFYVEENAEKACERAIEL
LENEGEGHTLIIHSENKDIIREFALRKPVSRMLVNVGGSLGGVGATTNLAPAFTLGCGAV
GGSSTSDNVSPMNLINIRRVAVGVRELSDFKKGSDNSNCCSGTTVNSEVEDMIRRIIAEY
RR

>fig|525379.3.peg.1584  Acetaldehyde dehydrogenase (EC 1.2.1.10) / Alcohol dehydrogenase (EC 1.1.1.1)
MAKATNADVRNNELSAEELAQQYTGALVEKALEAERVYATYSQEQVDNIVAAMALAGSEA
SLELAKEAHAETGRGVVEDKDIKNHFATEYVYERIKNEKTVGIIGEDKVSGSIQIAAPLG
VLAGIVPTTNPTSTTMFKILVALKTRNAIVFAFHPQAQKCSAHAAQILYDAAVKAGAPEN
IVQWIETPSLANTSALIQNPKIASILATGGPGMVNAALKSGNPSMGVGAGNGAIYVDATA
NVDRAVEDLLLSKRFDNGMICATENSAVVEAPIYDEWLQKMQDKGAYLVPKKDYKKIEDF
VFNDRHGVNGPVAGMPATWICEQAGVKLPEGKDVLLFELDKKNIGEKLSSEKLSPLLSIY
KAKDRSEGVEIVEALLDYQGAGHNAGIQIGSQADPFVAEYGDAVKASRVLVNQPDSVGGI
GDVYTDALKASLTLGTGSWGKNSLSHNLSTGDLLNVKTVAKRRNRPQWIRLPEKTYYEKN
AISYLQDEYEPMQRALIVADPGMVQFGFVDTVLAQLALRDEKVATSIYGTIKPDPTLGQT
IEIAKQMRDFKPDTVIAVGGGSALDAAKIARYIYEYSLDQEADFLDSYENVSELFLRLQQ
KFIDIRKRIVKFKHQTATRLFCIPTTSGTGSEVTPYAVITDDHTHVKYPLTDYELTPQVA
IVDPEFVMTVPKRTVALSGLDTLSHALESYVSVMASDLTRPWSLEAIKLVIENLEDSYNY
DPKHPTLRGEQARENMHYAATLAGMAFSNAFLGINHSIAHKTGGEFGLPHGLAISIAMQH
VIRYNGVAGNVKRSVFPRYEEYRAQRDYADIARSLGLKGKDDAALVEALCERIDALMKAV
DVEPRLSANGVTKEAFDAAVDKLASLAYDDQCTPANPRQPYISELKQLLIDMF

>fig|999413.4.peg.4051  Acetaldehyde dehydrogenase (EC 1.2.1.10) / Alcohol dehydrogenase (EC 1.1.1.1)
MQRFTLPRDMYHGKGALEALKTLEGKKAIVCVGGGSMRRGGFLDRAVAYLKEAGMEVRLF
EGIESDPSVETVMRGADEMLAFEPDWIVAMGGGSPIDAAKAMWIKYEYPEITFEDMCKVF
GIPKLRRKAQFCAISSTSGTATEVTAFSIITDYQKGIKYPIADFEITPDVAIVDPDLVTT
MPIKLVAHTGMDAMTHAVEAYVSTANSNFTDPLAIHAIEMIKEHLVKSYNGDMDSRAAMH
DAQCLAGQAFSNALLGIVHSMAHKTGAVFADQGAHIIHGAANAMYLPKVIKFNAKDEAAR
KRYGVIADYMHLGGSSDEEKVELLIAYLREMSDALHIPHCIAHYGKDGLPAEEGFVSEDV
FLARVEDIAANAILDACTGSNPRQPSQEEMVKLLKCCYYDTEVDF

>fig|451640.5.peg.1136  Acetaldehyde dehydrogenase (EC 1.2.1.10) / Alcohol dehydrogenase (EC 1.1.1.1)
MRFTLPRDLYHGKGALENLKNLEGKKAIVCVGGGSMKRNGFLDKAVKYLEEAGMEVKLYE
GIEPDPSVTTVMKGAAVMEEFKPDWIVAMGGGSPIDAAKAMWIKYEYPEITFEEMCKVFG
IPKLRKKAHFCAIPSTSGTATEVTAFSIITDYDKGIKYPIADFEITPDVAIVDPDLAETM
PVKLVAHTGMDAMTHAIEAYVSTANCNYTDPLAIHAIEMIQANLVKSYNGDMSCRDDMHD
AQCLAGMAFSNALLGIVHSMAHKTGAAFVDQGGHIIHGAANAMYLPKVIAYNAKDETAKK
RYGVIADYMHLGGENDDEKVALLIKYLRGMNDALNIPHSINHYGADGLPAEVGFVPEDVF
LERLPEIAKNAIADACTGSNPRIPTQEEMENLLKACYYDTEVDF

>fig|451640.5.peg.215  Acetaldehyde dehydrogenase (EC 1.2.1.10) / Alcohol dehydrogenase (EC 1.1.1.1)
MADKKVEKKVEEWTEEKTDACIDELVNNALTALDEFEGFDQETVDYIVAKMSVAGLDKHG
VLAEAAVKETGRGVFEDKAVKNLFACEYVTNNMRHTKTVGIINEDPLTGITEIAEPVGVV
CGIVPVTNPTSTVIFKSLIAMKTRNPIIFSFHPGAHDCSVMAAKVMLDAAVKAGAPKNVI
QWLPMKTMYATSALMNHPGVATILATGGNAMVKAAYSCGKPALGVGAGNVPAYVEKSCKI
KMAANDIYLSKSFDNGMICASEQVVVVDHEIYDEFKKELGRYHVHFCNAEEKKKLEQFMF
GATAYSENVNEARLNSIVPGKNATWIAEQAGFKVSDDIQILVCEVKEIGPNEPMTREKLS
PVLGMIKANSTEDGIEKAAQTVEFNGLGHSAAIHTTNHEISKAFGKRIKAIRIIENAPST
FGGIGSVYNAFLPSLTLGCGSYGHNSVSNNVSAINLLNIKRIGRRNNNMQWVKLPPKIYF
ERNSIRYLRDMKEMKKAMIVTDRGMYDLGYVGKIEDVIRRRRNKVDVDLFIDVEPDPSLD
MTLKGLEIMKSFQPDTIIAIGGGSSMDAAKVMWLMYEHPEVNFDDIKQKFMDIRKRAFKF
PELGKKAKLVCIPTTSGTGSEVTPFAVITDTKENKKYPLTDYALTPTIAIVDPEFAMSMP
PRIAADTGIDVLTHAIEAYVSILASDFTDGWAKQAVKLVFENLEKSVLEGDPDARIKMHN
AASIAGMAFANAFLGMNHSLAHKIGGEWHIPHGRTNGMLLPHVIRYNGTVPTKLNIWPKI
EDYKADKKYRELAELIGLHPKTDAEGVEMFAQAVEKLWVKVGGAVNVKSQNISKADWEES
VHRIAMNAYEDQCTPANPRMPMVKDMETILETIYDYESPFAKK

>fig|457405.3.peg.2223  Acetaldehyde dehydrogenase (EC 1.2.1.10) / Acetaldehyde dehydrogenase (EC 1.2.1.10), ethanolamine utilization
MDKDLLSIQQVRDLIKSAKVAQKLYSTFTQEQIDKVIYAIVQEMKNHYVDLAKKAHEETG
FGKCEDKVIKNRFANEFVYDYIKDMKTVGVLKETDTITEIGVPMGIVAALTPSTNPTSTA
IYKTLISLKAGNAIIVSPHPNAKDCVIDTVKLMQKAAYAAGAPVGLIGVIEIPTMEGTNE
LMKSKDTSIILATGGEAMVRAAYSSGRPAIGVGPGNGPAFIEKSANVKEAVRKIVESKTF
DNGVICASEQSVIVEPCNKEAVMEEFRKQGGYFLSKEESEKLGRFILRANGTMNPQIVGK
DAQTLAKLSGLNIPSNVKLLLSEQSTVSKSNPYSREKLTTILAFYVEDNPEKACERAIEL
LENEGKGHTLIIHSENKDIIREFALKKPVSRMLVNVGGSLGGVGATTDLAPAFTLGCGAV
GGSSTSDNITPMNLINIRRVAVGVRELSDFKKDTNTSSNLDVTNSEVEDMIRRIIAEYRK

>fig|931276.5.peg.5731  Acetaldehyde dehydrogenase (EC 1.2.1.10)
MIKDTLVSITKDLKLKTNVENANLKNYKDDSSCFGVFENVENAISNAVHAQKILSLHYTK
EQREKIITEIRKAALENKEILATMILEETHMGRYEDKILKHELVAKYTPGTEDLTTTAWS
GDNGLTVVEMSPYGVIGAITPSTNPTETVICNSIGMIAAGNTVVFNGHPGAKKCVAFAVE
MINKAIISCGGPENLVTTIKNPTMDSLDAIIKHPSIKLLCGTGGPGMVKTLLNSGKKAIG
AGAGNPPVIVDDTADIEKAGKSIIEGCSFDNNLPCIAEKEVFVFENVADDLISNMLKNNA
VIINEDQVSKLIDLVLQKNNETQEYSINKKWVGKDAKLFLDEIDVESPSSVKCIICEVSA
SHPFVMTELMMPILPIVRVKDIDEAIEYAKIAEQNRKHSAYIYSKNIDNLNRFEREIDTT
IFVKNAKSFAGVGYEAEGFTTFTIAGSTGEGITSARNFTRQRRCVLAG

>fig|931276.5.peg.2143  Acetaldehyde dehydrogenase (EC 1.2.1.10)
MEQLGVFETATEACVAATVAQKELVLKYTLEDRDRFIGNIRKNIIGNMEMLAEMEFDETG
YGRLEDKLAKNTGAVMLSQGTEAIPQNMYASDKGLTVEYYAPFGVVGAVTPVTNPVATVV
GNGIANVAAGNAIVFNAHPSAKKTSARAVHLINKAVIEVGGPGNLFTMPAEPTLDSLNEI
MAYPSVKLLIGTGGPGMVKTLMCSGKKVIAAGAGNPPSIIDETVDLAKAAAGIYESASFD
NNLLCIAEKELFVVDTIFDEFMKRLESVGAYRVNTEEGKRLTDICVVKASGGSYAANKKY
VGKCANIILKAAGIKINNDPRMVIFEAQNDDKLVHTEQMMPIIPVVRCKNFEEAVERAVA
AEHDCKHSASIWSNDINRVTAFGKVINTTIFVQNGGTMAAFGIGGTGTNAPTIATPTGEG
VTGPQSFVRRRRFCMAGGGNYLL

>fig|931276.5.peg.421  Acetaldehyde dehydrogenase (EC 1.2.1.10) / Alcohol dehydrogenase (EC 1.1.1.1)
MMRFTLPRDIYYGKGSLEQLKTLKGKKAVLVLGGGSMKKFGFVDKALEYLKEAGIEVKLI
EGVEPDPSVETVFKGAETMREFGPDWIISMGGGSPIDAAKAMWIFYEYPDFTFEKAVVPF
GLPELRQKAKFIAIPSTSGTATEVTAFSVITDYKTEIKYPLADFNITPDIAIVDSELAET
MPATLTAHTGMDALTHAIEAYVATLHSPFTDPLALQAIEMIRDFLLKSYEGDKDAREQMH
YSQCLAGMAFSNALLGITHSMAHKTGAVFHIPHGCANAIYLPYVIDFNKKTALDRYAYIA
KRLGLSGTTDDELVDSLTNLIKEFNKKMSIPLTLKEYGIDEEVFKAKVDMISERAIADAC
TGSNPRQLNKDEMKKIFECIYYGNKVDF

>fig|931276.5.peg.2147  Acetaldehyde dehydrogenase (EC 1.2.1.10) / Alcohol dehydrogenase (EC 1.1.1.1)
MADYELTPDMAIVDVELMINMPKNLTAASGIDALIHAIEAYVSVLASEYTNGLALEAIRL
IFKYLPQAYEEGTTNVKAREKMAHASTIAGMAFANAFLGVCHSMAHKLGAEHHIPHGVAN
ALLINEVIRFNAVDNPLKQTAYPQYKYPNVKTRYARIADYLNLGGKTEDEKLELLIKAID
ELKEKLDLPKNIKEAGVTEKKFYRTLDEMSEQAFDDQCTGANPRYPLIKEIKQMFINAYD
AAE

>fig|931276.5.peg.2796  Acetaldehyde dehydrogenase (EC 1.2.1.10) / Alcohol dehydrogenase (EC 1.1.1.1)
MARFTLPRDLYHGEGALEVLKTLKGKKAFVVVGGGSMKRFGFLQKVENYLKEAGMEVELF
EGVEPDPSVETVMKGAEAMRNFEPDWIVSIGGGSPIDAAKAMWIFYEYPDFTFEQAVVPF
GLPELRQKAKFVAIPSTSGTATEVTAFSVITNYTERIKYPLADFNITPDIAIIDPELAQT
MPKTLTAHTGMDALTHAIEAYTASLRSNFSDPLAIKAIEMVNENLFKSYEGDKEARNLMH
EAQCLAGMAFSNALLGIVHSMAHKVGAVFHIPHGCANAIFLPYVIQYNRTKCEERYADIA
RALKLEGNNDAELTDALIARINKLNEKLSIPSSMKEYGVTEEDFKANLSFIAHNAVLDAC
TGSNPREIDDATMEKLFECTFYGTKVEL

>fig|931276.5.peg.3749  Acetaldehyde dehydrogenase (EC 1.2.1.10) / Alcohol dehydrogenase (EC 1.1.1.1)
MKVTNIEELMKKLEEVRNAQKEFSTFTQEQVDEIFREAAIEVAHHRISLAKMAVEETGMG
IIEDKVIKNHFASEYIYNKYKDEKTCGVIESDEAFGMTKVAEPIGVVAAVIPTTNPTSTA
IFKSLISLKTRNGIILSPHPRAKNCTIAAAKIVLNAAVKAGAPKGIIGWIDEPSVELSQE
LMREADITLATGGPSMVKAAYSSGKPALGVGPGNTPVIIDESAHIKMAVNSILLSKTFDN
GVICASEQSIIALDSIYNEVRREFKERGAYILNPEEADKVRKAIFIDGSINGKIVGQSAY
KIAEMAGIKVPETVKVLIGEVESLGEEEPFAHEKLSPVLAMYRAKNFDNAIEKAKVLLEL
GGLGHTSVLYVNSITGRDKIAKFGGAMKTVRTFINIPASHGANGDLYNFKIAPSFTLGCG
SWGGNSVSENVGPKHLLNIKSVAERRENMLWFKVPKKIYFKFGCLGFALRELKEMNRKKA
FIVTDKILEELGYVDNVTKVLEEIGISFRVFSEVEPDPTLSTAKKGVAEMLSFNPDTIIS
IGGGSPMDAAKIMWVLYEHPEEKFEDLAMRFMDIRKRLYPFPKLGEKAMMVSIPTSAGTG
SEVTPFAVITNEKSGIKYPLADYELTPDMAIVDAELMMNMPKSLTASSGIDALIHGIEAY
TSVLASEYTNGLALEAIRLIFKYLPEAYEDGATNVKAREKMAHASTTAGMAFANAFLGVC
HSMAHKLGAEHHIPHGIANALLIDEAIRFNAVDNPLKQTAYPQYKYPNVKSRYARIADYL
NLGGNSEEEKVELLIKAIDELKERLNLPKTIKEAGVSEKKFYATLDEMSEQAFDDQCTGA
NPRYPLISEIKQMFINVFDKAE

>fig|999410.3.peg.4910  Acetaldehyde dehydrogenase (EC 1.2.1.10) / Alcohol dehydrogenase (EC 1.1.1.1)
MRFTLPRDLYHGKDALEALKTLTGKKAIVVVGGGSMKRFGFLDKVVDYLKEAGMEVKLFE
GVEPDPSVDTVLKGAAAMQEFEPDWIVAVGGGSPIDAAKAMWAFYEYPDTSFEDLITPFS
FPTLRTKAKFCAISSTSGTATEVTAFSVITDYKKGIKYPLADFNITPDVAIVDPALAETM
PGKLTAHTGMDAMTHAIEAYVSTLHCEYTDPLALHAIEMINEYLIPSYNGDMEARDKMHD
AQCLAGMAFSNALLGIVHSMAHKTGAAYSGGHIVHGCANAMYLPKVIKFNSKEPEAAARY
AKIAKFISLPGTTEEELTDALIARLLEMNKALDIPACIKDYEGGIIDEKEFMDKLPKVAE
LAVGDACTGSNPRSITPRVMEQLLKCCYYDEEVDF

>fig|999410.3.peg.1476  Acetaldehyde dehydrogenase (EC 1.2.1.10) / Alcohol dehydrogenase (EC 1.1.1.1)
MEDKEMAKKIEQVVPEIIDSVDGLNAKMNAMREAQKAFSTFTQEQVDKIFFAAASAADKM
RLPLAKMAVEETGMGVVEDKVIKNNYAAEYIYNAYKDTKTVGVIEEDKEYGIKKIAEPIG
LIAAVIPTTNPTSTAIFKTLIALKTRNAIIISPHPRAKKCTIAAAKVVLDAAVKAGAPEG
IIGWIDVPSLELTNEVMRDADLILATGGPGMVKAAYSSGKPALGVGAGNTPVIIDDTADI
KMAVNSIIHSKTFDNGMICASEQSVTVMESIYNEVRKEFEYRGCYFLKQGEIDKVRKTII
VNGALNAKIVGQKAATIAKLAGVEVPEDTKILIGEVESVDISEEFAHEKLSPVLAMYKAK
TFDEALDKAERLVADGGYGHTSSLYVNVNEEEKILKHAARMKTCRIVINTPSSHGGIGDL
YNFKLAPSLTLGCGSWGGNSVSENVGVKHLLNIKTVAERRENMLWFRAPEKVYFKKGCLP
VALNELKDVLGKKRAFIVTDSFLYKNGYTHVITDRLSEMGITYTVFSDVQPDPTLANAQA
GAKLMREFEPDVILAMGGGSAMDAGKIMWVLYEHPEVDFMDMAMRFIDIRKRVYTFPKMG
EKAYFIAVPTSSGTGSEVTPFAVITDQETGIKYPLADYALLPNMAIVDTDNMMSQPKGLT
SASGVDVLTHALEAYASVMATDYTDGLALKAMKNVFDYLPTAYNEPTNVEARQKMADASC
MAGMAFANAFLGVCHSMAHKLGAFHHLPHGVANALLISLVVDFNAAENPRKMGTFSQYQY
PHTRERYAECARFCGIQAKDDAEAVQKLIVKIEELKRSVGIKSCIKDYGIDEKDFLDRLD
EMVEQAFDDQCTGANPRYPLMSEIKEMYLKAYYGK

>fig|1121342.4.peg.664  Acetaldehyde dehydrogenase (EC 1.2.1.10) / Alcohol dehydrogenase (EC 1.1.1.1)
MSRFTLPRDIYFGENSLEELKKLEGNKAVIVIGGGSMKRFGFLQKVEDYLKEAGIQTKLI
EGVEPDPSVETVMNGAKAMRDFEPDWIIAIGGGSPIDAAKAMWIFYEYPDFTFEKAIIPF
GIPKLRQKARFVAIPSTSGTASEVTSFSVITDYKSKIKYPLADFNLTPDIAIIDPALAQT
MPKKLTAHTGMDALTHAIEAYVAGLRSDFSDPLAMHAITMIHKYLFKSYEEDKEARSHMH
IAQCLAGMAFSNALLGITHSMAHKVGAVFHIPHGCANAIFLPYVIDFNKKACGERYAEIA
RKLELSGNTQDELIDSLTKLIQDMDKSMNIPLTMKDYGIEENDFNENVDFIAHNAIEDAC
TGANPRKITEPEMKKLLQYIYSGKKVDF

>fig|471872.6.peg.374  Acetaldehyde dehydrogenase (EC 1.2.1.10) / Alcohol dehydrogenase (EC 1.1.1.1)
MTPQVAIVDPEFVMTVPKRTVALSGLDTLSHALEAYVSVMASDLTRPWSLEAIKLVIENL
EDSYNYDPKNPTLRGEQARENMHYAATLAGMAFSNAFLGINHSIAHKTGGEFGLPHGLAI
SIAMQHVIRYNGVAGNVKRSVFPRYEEYRAQRDYADIARSLGLQGKDDAALVEALCQRID
ALMKAVDVDPRLSANGVTKEAFDAAVDKLASLAYDDQCTPANPRQPYIAELKQLLIDMF

>fig|536231.5.peg.3018  Acetaldehyde dehydrogenase (EC 1.2.1.10) / Alcohol dehydrogenase (EC 1.1.1.1)
MARFTLPRDLYHGKGALEALKTFEGKKAIICVGGGSMKRFGFLDRAKQYLEEAGMEVQLF
EGIEPDPSVETVMKGAKAMEEFGPDWIVAIGGGSPIDAAKAMWIKYEYPDITFEDMCKVF
GIPKLRKKAHFCAISSTSGTATEVTAFSIITDYEKGIKYPIADFEITPDVAIVDPELAET
MPQKLVAHTGMDAMTHAIEAYVSTANCDFTDPLALHAIKMIQRDLVGSYNGDMEKRDNMH
NAQCLAGMAFSNALLGIVHSMAHKTGAAFADYGAHIIHGAANAMYLPKVIAFNAKDETAK
KRYGEIADFMGLGGDSLDEKVELLIKYLRGMNDDLKIPHCIKNYGADSYPTEQGFVPEEV
FLERLPEIAANAILDACTGSNPRQPSQEEMEKLLKCCYYDTEVDF

>fig|565042.3.peg.1742  Acetaldehyde dehydrogenase (EC 1.2.1.10) / Alcohol dehydrogenase (EC 1.1.1.1)
MAEAKKKVEATKPTPEEKQAAAEAEVDALVARAKKALVEFENLDQKQVDRIVAKASIAAL
NKHLVLAKMAVDETGRGLVEDKATKNIFACEHVTNYLAGQKTVGIIREDDVMGIDEVAEP
VGVVAGVTPVTNPTSTAIFKSLIALKTRCPIVFGFHPGAQKCSVEAAKIVRDAAIEAGAP
ENCIQWIEHPSIQATGALMKHPGVATILATGGPGMVKAAYSSGKPALGVGAGNAPAYVDT
DVDIVRAANDLVLSKHFDYGMICATEQAIIAHKDVYDQLIKELKVRKAYFVNAEEKAKLE
QYMFGCTAGSGVKPVLNSAVPGKSPQFIAKAAGFEIPSDATILAAECKEVSDDEPLTHEK
LAPVQAVLKADNKEQAFEMCEKMLKLGAGHTAAIHTNNQELVREYGVRMHACRIIWNQPS
SLGGIGDIYNAIAPSLTLGCGSYGGNSVSGNVQAVNLVNIKRIARRNNNMQWFKIPAKTY
FEPNAIKYLRDMYGIEKAVIVCDKVMEQLGIVDKIIDQLRARSNRVTFRIIDYVEPEPSV
ETVEKGAEMMREEFEPDTIIAVGGGSPMDASKIMWLLYEHPEIAFSDVREKFFDIRKRAF
KIPPLGKKAKLVCIPTSSGTGSEVTPFAVITDHKTGYKYPITDYALTPSVAIVDPVLART
QPRKLASDAGFDALTHSMEAYVSVYANDFTDGMALHAAKLIWDNLAESVNGEPGLAKTNA
QEKMHNAATMAGMAFGSAFLGMCHGMAHTIGALCHIAHGRTNSILLPYVIRYNGQIPEEP
TSWPKYNKYIAPERYQDIARNLGIDTGKTPAEAVENLAKAVEDYRDNKLGMNKSFQDCGV
DEDYFWSVLDQIGMRAYEDQCTPANPRIPLINDMKDIAVGAYYGVSQAEGHKLRIEREGE
AATEEASER

>fig|411471.5.peg.3469  Acetaldehyde dehydrogenase (EC 1.2.1.10) / Alcohol dehydrogenase (EC 1.1.1.1)
MARFTLPRDLYHGPNALEALKTLPGKRAMICVGGGSMKRFGFLDRAEAYLKEAGMEVALF
EGIEPDPSVETVMKGAAAMQKFQPDWIVAIGGGSPIDAAKAMWIKYEYPDITFEDMCKVF
GIPPLRRKAHFCAISSTSGTATEVTAFSIITDYAKGIKYPIADFEITPDVAIVDPELAHT
MPKKLVAHTGMDAMTHAIEAYVSTANCDFTDPLALHAIEMIQADLVGSYNGDMTKRDAMH
NAQCLAGMAFSNALLGIVHSMAHKTGAAFADYGAHIIHGAANAMYLPKVIAFNAKDPTAK
KRYGVIADKMHLGGENDDEKVALLIKYLRGMNDDLNIPHCIGHYGADSFPCEQGFVPEEV
FLERLPEIAKNAIGDACTGSNPRQPSQEEMEKLLKCCYYDTEVDF

>fig|411471.5.peg.2731  Acetaldehyde dehydrogenase (EC 1.2.1.10) / Alcohol dehydrogenase (EC 1.1.1.1)
MARFTLPRDLYHGPNALEALKTLPGKRAMICVGGGSMKRFGFLDRAEAYLKEAGMEVALF
EGIEPDPSVETVMKGAAAMQKFQPDWIVAIGGGSPIDAAKAMWIKYEYPDITFEDMCKVF
GIPPLRRKAHFCAISSTSGTATEVTAFSIITDYAKGIKYPIADFEITPDVAIVDPELAHT
MPKKLVAHTGMDAMTHAIEAYVSTANCDFTDPLALHAIEMIQADLVGSYNGDMTKRDAMH
NAQCLAGMAFSNALLGIVHSMAHKTGAAFADYGAHIIHGAANAMYLPKVIAFNAKDPTAK
KRYGVIADKMHLGGENDDEKVALLIKYLRGMNDDLNIPHCIGHYGADSFPCEQGFVPEEV
FLERLPEIAKNAIGDACTGSNPRQPSQEEMEKLLKCCYYDTEVDF

>fig|675806.3.peg.680  Acetaldehyde dehydrogenase (EC 1.2.1.10) / Alcohol dehydrogenase (EC 1.1.1.1)
MPVTNLAELDALVARVKAAQAEFATFSQEQVDKIFRAASLAANQARIPLAQMAVEESGMG
IVEDKVIKNHFASEFIYNKYKDEKTCGILEEDDNLGTMTIAEPVGIICGIVPTTNPTSTA
IFKSLISLKTRNGIIFSPHPRAKNSTNAAAKLVLDAAIAAGAPKDIIGWIDQPSVELSNA
LMKHEGIALILATGGPGMVKAAYSSGKPAIGVGAGNVPVVIDETADIKRAVASILMSKTF
DNGVVCASEQAAIVVSEVYDEVKERFATHKAHVLSKADADKVRKVLLIDGALNAKIVGQP
AAAIAEMAGVKVPADTKVLVGEGLGKVSYDDEFAHEKLSPTLGLFRADNFEDAVAQAVTM
VEIGGIGHTSGLYTNQDVNAERIRYFGDKLKTARILVNIPTTHGGIGDLYNFNVAPSLTL
GCGSWGGNSISENVGPKHLINKKTVAKRAENMLWHKLPKSIYFRRGSLPIALSDLEGKKR
AFLVTDRFLFNNGYADDVVALLKAQGMEVQTFFEVEADPTLSVVEKGAAAMQSFQPDVIL
ALGGGSPMDAAKIMWVMYEHPETHFAELAMRFMDIRKRIYKFPKMGKKAELVCITTTSGT
GSEVTPFAVVTDDKTGAKYPLADYELTPQMAIVDANLVMNMPKSLTAFGGYDAVTHALEA
YVSVLANEYSDGQALQALKMLKEYLPSSYANGAKDPIAREKVHNAATIAGIAFANAFLGV
CHSMAHKIGAEFHLPHGLANALLIANVVRYNANDNPTKQTAFSQYDRPQARRRYAEVADH
LGLSQAGDRTAQKIERLLAWLDELKANLDIPMSIQAAGVNEADFLAKVDELAVEAFDDQC
TGANPRYPLIAELKEVLLASYYGKPFVEGQTFEGTTVIVKKADQEAAKAAPKAKK

>fig|500633.7.peg.1053  Acetaldehyde dehydrogenase (EC 1.2.1.10) / Alcohol dehydrogenase (EC 1.1.1.1)
MTKEAKKVEEKVVSPEIVKDKESFELRLAEVRAAQKELAKLNQEQVDKIFLAAATAANQA
RIPLAKMAHEETGMGVVEDKVIKNHFASEYIYNAYKNDKTCGVIEEDKAFGFKKIAEPIG
VLGAVIPTTNPTSTAIFKILISLKTRNAIMISPHPRAKKSTIEAAKIVHEAAVKAGAPRG
CVAWIDEPSLELTNLLMAEADTILATGGPGMVKSAYSSGKPAIGVGAGNVPAILDESCDV
KMAVSSVIMSKSFDNGMICASEQSVIVPEKLYDEVKKEFIYRGAYVLNKDEADKIRKIIL
NEAGAVNAKIVGQRPCTIGKMAGINVPESARIMIAEVDEVEFVEPFAHEKLSPILAMYKY
KTFDEAVYKAERLVEQGGYGHTSALYVDTVRHPEKVDQFTNALKTCRLIINSPSSQGGIG
DLYNFKLKPSLTLGCGSWGGNAVSENVGIKHLINIKTVAERRENMLWFRAPEKVYFKKGC
MGVAMKEFKEVMNKKRAFIVTDSFLYKNGYTKTITDLLDEMGIVTTTFYNVAPDPTLACA
KEGAEAMRAFEPDLIIAVGGGSAMDAGKIMWVLYEHPEVDFQDLAMRFMDIRKRVYTFPK
MGEKAYFCAVPTSAGTGSEVTPFAVITDQDTGIKYPLADYELMPNMAIIDADYMMQMPKG
LTAASGIDALTHALEAYVSMLRTEPADGMALQAGKAIFNYLPRAYNDGPHDPEAREKMAL
ASTMAGMAFANAFLGVCHSMAHKLGAFHHIPHGIANALLICEVIKYNCCEAPAKMGTFPQ
YKYPDTIQRYAEFASFCGITGNTDKEKVDNLIKAIEDLKAKLNIPKTIKEFGVDEAKFLE
TLDEMTEQAFDDQCTGANPRYPLMSEIKDMYLKVYYGK

>fig|543734.4.peg.801  Acetaldehyde dehydrogenase (EC 1.2.1.10) / Alcohol dehydrogenase (EC 1.1.1.1)
MLKNTAKTATEVDVKSMVDELVANAHAALKIMKTFDQEKIDHIVHRMAIAGLDHHMELAK
LAVDETGRGVWEDKAIKNMFATEEIWHSIKNNKTVGVINEDKQRGLVSIAEPIGVIAGVT
PVTNPTSTTMFKSEIAIKTRNPIIFAFHPGAQKSSARALEVIRDEAEKAGLPKGALQYIP
VPSMDATKALMDHPGIATILATGGPGMVKSAYSSGKPALGVGAGNAPAYIEASANIKQAV
NDLVLSKSFDNGMICASEQGVIIDSSIYDDVKKEFEAQGAYFVKQKDMKKFESTVINLEK
QSVNPRIVGQSPKQIAEWAGITIPDNTTILIAELKGVGEKYPLSREKLSPVLAMVKADGH
EDAFKKCETMLDIGGLGHTAVIHTADDELALKYADAMQACRILINTPSSVGGIGDLYNEM
IPSLTLGCGSYGGNSISHNVGTVDLLNIKTMAKRRNNMQWMKLPPKIYFEKNSVRYLEHM
EGIKRAFIVADRSMEKLGFVKIVEDVLARRENPVQVQTFVDVEPDPSTDTVFKGTDIMRS
FGPDTVIAIGGGSVMDAAKGMCLFNDAGDADFFGAKQKFLDIRKRTYTFPNLNKTKLVCI
PTTSGTGSEVTPFAVITDSKAGIKYPLADYALTPDIAIVDSQFIESVPPVVVADSGLDVL
CHATESYVSTMATHYTKGLSLEAIKLVFENLEKSYHGDVEAKSKMHDASTIAGMAFANAL
LGINHSIAHKIGQAFHLPHGRCIAITMPHVIRFNASQPKKRAIWAKYSYFRANEDYAEIA
RYLGLPGKTTDELVESYVQAFIKLAHSVGVKLSLKEQGVKKADLDKQVDRLAELAYEDNC
TVTNPQEPLIGDLKHIILDEYEGTESTF

>fig|1121864.4.peg.1269  Acetaldehyde dehydrogenase (EC 1.2.1.10) / Alcohol dehydrogenase (EC 1.1.1.1)
MAKKNETVVEEVKTNDVQAVIDELAAKANVALEKMSDFDQEKVDYIVHQGAIAALDKHML
LAKMAIEETGRGVYEDKAIKNMYASEYIWNNIKHDKTVGVINEDKQKGLIEVAEPVGVIC
GVTPTTNPTSTTIFKSLIALKTRNPIIFAFHPSAQKCSAEAARIVRDAAIKAGAPEDCIQ
WIEHPSIEATQTLMNHPGVATVLATGGAGMVKSAYSTGKPALGVGPGNVPSYIEKTAKIK
RAVNDLILSKTFDNGMICASEQAVIVDKEVYDEVKAEFAAHNVYFVKPNEVAKLEAVVMN
EAKTAVNPKIVGHHAREIAAWAGIEVPSDTKMLIVELDGVGPDYPLSREKLSPVLAMVKA
NSTEHGFELCEGMLNLGGLGHTAVIHTEDEDLQVKFGLRMKACRILVNNPSAVGGIGDIY
NEMIPSLTLGCGSYGKNSVSRNVSAVNLINVKTIAKRRNNMQWFKLPPKIYFEKNALLYL
EKMPNVERVMLICDPGMVQFGYADIVRGVLNRRRNDVKVEVFSDVEPNPSTNTVYKGLEM
IVDFQPDTIIALGGGSAMDAAKAMWLFFEHPDTSFFGAKQKFLDIRKRTYKIPVAEKVKF
VCIPTTSGTGSEVTPFAVITDSDTHVKYPLADYALTPHIAIVDPQFVMTVPASVTADTGM
DVLTHAIESYVSVMASDYTRGLSLQAIKIVFDYLEKSVKNPDLESREKMHNASTMAGMAF
ANAFLGISHSIAHKIGGEYGIPHGRTNAILLPEIIRYNAKDPQKHAMFPKYDYFRADTDY
ADIAKFLGLPGETTEELVEALATAVYDLGCRVGIKMNLKAQGVTQEVLDSTIDRMAELAY
EDQCTTANPKEPLVSELKQIILNVYEEK

>fig|561180.4.peg.1082  Acetaldehyde dehydrogenase (EC 1.2.1.10) / Alcohol dehydrogenase (EC 1.1.1.1)
MAEANKDEKVAPMAPAPTKEDKVAAAQAEVDALVTKGLAALKEFEKLDQEMVDNIVAKAS
VAALNKHLVLAKMAVDETGRGLVEDKATKNIFACEHVTNYMAGQKTVGIIREDDVLGIDE
IAEPVGVVAGVTPVTNPTSTAIFKSLLALKTRCPIIFGFHPFAQKCSAEAARIVRDAAIE
AGAPENCIQWIEHPSIEATGALMEHDGIATILATGGPGMVKAAYSSGKPALGVGAGNAPA
YIDKDVDIQRAANDLILSKHFDYGMICATEQAIIAHKDIYEPLVKELKRRKAYFVNKEEK
ALLEQYMFGCTAYSGGTPKLNSVVPGKSPQYIAKAAGFEIPEDATILAAECAEVGEMEPL
TMEKLAPVQAVLKFNDQEQGFEMCEEMLKHGAGHTAAIHTNNEDLVREYGLRMHACRIIW
NSPSSLGGIGDIYNAIAPSLTLGCGSYGGNSVSGNVQAVNLLNIKRIARRNNNMQWFKIP
SKTYFEPNAIKYLRDMYGIERAVIVCDKVMEQLGVVDKVIDQLRARSNRVTFRIVDYVEP
EPSVETVERGAAMMREEFQPDTIIAVGGGSPMDAAKIMWLLYEHPEISFADVREKFFDIR
KRAFKIPPLGEKAKLVCIPTSSGTGSEVTPFAVITDHKTGYKYPITDYALTPSVAIVDPV
LARTQPRRLASDAGFDALTHTFEAYVSVYANDFTDAMALHGAELIWNNLAESVNSEPGEA
KKTAQEHMHNAATMAGMAFGSSFLGMCHAMAHTIGALCHVAHGRTNSILLPYVIRYNGQV
PMEPTSWPKYSKYIASERYANLAKVLGVKQGKTPEETTENLAKAVEDYRDNKLGMNKSFQ
ECGVDEDYFWSVLDQIGMRAYEDQCAPANPRIPQIEDMKDIAIAAYYGVSQEEGHKLRVE
REGLAATEEASQRI

>fig|405534.9.peg.4689  Acetaldehyde dehydrogenase (EC 1.2.1.10) / Alcohol dehydrogenase (EC 1.1.1.1)
MVVKEKVVNEMQEVKEMIDTLVNNGQRALQALESFTQEQIDNIVHEMALAGVDQHMPLAK
LAVEETGRGVYEDKCIKNIFATEYIWHSIKKDKTVGIIHEDPHEEIIEIAEPVGVVAGVT
PVTNPTSTTMFKALIAIKTRNPIIFAFHPSAQNCSIAAAKTVYDAAVKAGAPKHCIQWIE
KPSVEATKQLMNHEGVALVLATGGAGMVKSAYSTGKPALGVGPGNVPCYIEKSAHIKRAV
NDLILSKTFDNGMICASEQAIIVDKEIYDDVKTEMIANDCYFVTEEEGSKLEKLVINENT
CAVNSDIVGKPAQYIAELVGITVPKNTKMLVAEIQGIGAAYPLSREKLSPVLACVKANSL
EEGFTYCEEMLNLGGLGHSAVIHSVNKEVQKQFGLRMKACRLIVNAPSSQGGIGDIYNGF
IPSLTLGCGSYGKNSVSQNVTATHLLNIKRLANRKKNMQWFKLPPKIYFEKHATAYLANM
PNISRAFIVTDPGMVEHGYVDTVSHYLRKHANDVKVEVFFEVEPDPSDETVFKGAEMMRS
FQPDVIIALGGGSAMDAAKGMWLFYEHPETTFYGIKQKFLDIRKRTCKYPELGSKAQFVA
IPTTSGTGSEVTPFAVITDKKNNIKYPLADYELTPDVAIVDPQFVMTVPPHVTADTGMDV
LTHAIEAYVSVLANDYTDGLALKAIDLVFKYLPRAFKDGNDEEAREKMHNASAIAGMAFA
NAFLGINHSLAHKIGPEFHIPHGRANAILMPHVVRYNAIKPRKHALFPKYEHFVADERYA
HIARMLGLPASSTAEGVESLVKAIIELGKSLNINMSIAGQGVAKDQFEEVVGLLAERAFE
DQCTTANPKLPLISELKEIYMKAYKGE

>fig|265669.9.peg.1661  Acetaldehyde dehydrogenase (EC 1.2.1.10) / Alcohol dehydrogenase (EC 1.1.1.1)
MAIKENAAQEVLEVQKVIDRLADNGQKALKAFESYNQEQVDNIVHAMALAGLDQHMPLAK
LAVEETGRGLYEDKCIKNIFATEYIWNNIKNNKTVGVINEDVQTGVIEIAEPVGVVAGVT
PVTNPTSTTLFKAIIAIKTRNPIIFAFHPSAQRCSSAAAKVVYDAAIAAGAPEHCIQWVE
KPSLEATKQLMNHDKVALVLATGGAGMVKSAYSTGKPALGVGPGNVPAYIDKTAKIKRSV
NDIILSKSFDQGMICASEQAVIVDKEVAKEVKAEMEANKCYFVKGAEFKKLESYVINPEK
GTLNPDVVGKSPAWIANQAGFKVPEDTKILVAEIKGVGDKYPLSHEKLSPVLAFIEAANQ
AEAFDRCEEMLVYGGLGHSAVIHSTDKEVQKAFGIRMKACRIIVNAPSAQGGIGDIYNGF
IPSLTLGCGSYGKNSVSQNVSATNLLNVKRIADRRNNMQWFKLPPKIFFEKYSTQYLQKM
EGVERVFIVTDPGMVQFKYVDVVIEHLKKRGNDVAYQVFADVEPDPSDVTVYKGAELMKD
FKPDTIIALGGGSAMDAAKGMWLFYEHPEASFFGLKQKFLDIRKRTFKYPKLGGKAKFVA
IPTTSGTGSEVTPFAVITDKENNIKYPLADYELTPDVAIVDAQYVTTVPAHITADTGMDV
LTHAIESYVSVMASDYTRGLSIRAIELVFENLRESVLTGDPDAREKMHNASALAGMAFAN
AFLGINHSLAHKIGPEFHIPHGRANAILMPHVIRYNALKPKKHALFPRYESFRADEDYAR
ISRIIGFPAATTEEGVKSLVDEIIKLGKDVGIDMSLKGQNVAKKDLDAVVDTLADRAFMD
QCTTANPKQPLVSELKEIYLEAYKGV

>fig|265669.9.peg.1193  Acetaldehyde dehydrogenase (EC 1.2.1.10) / Acetaldehyde dehydrogenase (EC 1.2.1.10), ethanolamine utilization
MALEDKDLRSIQEVRNLIESANKAQKELAAMSQQQIDTIVKAIADAGYGAREKLAKMAHE
ETGFGIWQDKVIKNVFASKHVYNYIKDMKTIGMLKEDNEKKVMEVAVPLGVVAGLIPSTN
PTSTVIYKTLISIKAGNSIVFSPHPNALKAILETVRIISEAAEKAGCPKGAISCMTVPTI
QGTDQLMKHKDTAVILATGGSAMVKAAYSSGTPAIGVGPGNGPAFIERSANIPRAVKHIL
DSKTFDNGTICASEQSVVVERVNKEAVIAEFRKQGAHFLSDAEAVQLGKFILRPNGSMNP
AIVGKSVQHIANLAGLTVPADARVLIAEETKVGAKIPYSREKLAPILAFYTAETWQEACE
LSMDILYHEGAGHTLIIHSEDKEIIREFALKKPVSRLLVNTPGALGGIGATTNLVPALTL
GCGAVGGSSSSDNIGPENLFNIRRIATGVLELEDIRKEENQATSELPVDADALIQSLVEK
VLAELK

>fig|1208104.3.peg.1392  Acetaldehyde dehydrogenase (EC 1.2.1.10) / Alcohol dehydrogenase (EC 1.1.1.1)
MAVTNLAELDALVARVKEAQREFASFSQEQVDKVFRAAALAASNARIPLAQMAVAESGMG
IIEDKVIKNHFASEYIYNAYKDEKTCGILSQDDEMGTITIAEPVGIICGIVPTTNPTSTA
IFKALISLKTRNAIIFSPHPRAKNSTNTAAKLVLDAAIAAGAPKNIIGWIDQPSVELSNA
LMKHNDINLILATGGPGMVKAAYSSGKPAIGVGAGNVPIVIDETADIKRAVASILMSKTF
DNGVVCASEQAVIVVDSIYNQVKERFATHAGYILSKDEADKVRKVLLINGALNADIVGQP
ATKIAAMAGVTVPATTKILIGEGLELCAEDEFAHEKLSPTLGMFRAKNFEEAVEMACDMV
NIGGIGHTSGLYTDQDRNADRIKYFGDKMKTARILINTPSTQGGIGDLYNFALAPSLTLG
CGSWSGNSISENVGPKHLINKKTVAKRAENMLWHKLPKSIYFRRGSLPIALGDLEGKKRA
MVVTDRFLFNNGYADEVVRLLKKLNMEVEIFYEVEADPTLSVVRKGAEMANSFKPDVIVA
LGGGSPMDAAKIMWVMYEHPDTAFEDLAMRFMDIRKRIYKFPKMGVKAELVCITTTSGTG
SEVTPFAVVTDDATGMKYPLADYELTPNMAIVDANLVMGMPKSLCAFGGIDAVTHAMEAY
VSVLANEYSDGQALQALKLLKEYLPSSYQNGANDPVAREKVHNAATIAGIAFANAFLGVC
HSMAHKLGAEFHIPHGLANALLISNVIRYNANDNPTKQTAFSQYDRPQARRRYAEVADHL
GLTAAGDRTAAKIEKLLTWLDELKATLGIPASIREAGVNETDFLAKVDQLALEAFDDQCT
GANPRYPLITELKAILMDTYYGRPFIEEAQVATKVEVKVDAKVDSKKKSKA

>fig|1202533.3.peg.2878  Acetaldehyde dehydrogenase (EC 1.2.1.10) / Alcohol dehydrogenase (EC 1.1.1.1)
MEIADPIGVIAGVTPVTNPTSTTMFKAIIAIKTRNPIIFAFHPSAQKCSSEAARILRDAA
VEAGAPKDCIQWIEKPSIEMTQELMNHPEISLILATGGPGMVKSAYSSGKPALGVGPGNV
PCYIEKSAKIKRAVNDLILSKTFDNGMICASEQAVIIDKEIYNQVKNELIHHKCYFLNEE
ERKKVEKLVINEATCAVNPNIVGKSASYIAKLAGVEVPKDTKVLLAELEGVGADFPLSRE
KLSPVLACYKVKSTEEGIKRAEEMLEFGGLGHTAVIHSEDDEVVKEFSLRVKACRIINNA
PSSQGAIGDIYNAFVPSLTLGCGSYGKNSVSTNVTDVHLLNTKKLAKRNVNMQWFKIPPK
IYFEKNAVQYLQKMNDISRVFIVTDGFMMKLGYVEKLLYHLRKRSNMVHVEVFSDVEPDP
SLDTVQRGTEQMVKFQPDCIIALGGGSAMDAAKGMWLFYEHPDEEFFGLKQKFLDIRKRV
YTYPKLGEKAKMVAIPTTSGTGSEVTSFAVITDKKQNIKYPLADYELTPDVAIIDPQFVM
TVPPVITADTGMDVLTHAVEAYVSIMANDYTDALAVKAVQLIFEYLPRAYRNGNDEEARE
KVHNASTIAGMAFANAFLGINHSLAHKLGAEFHIAHGRSNAILMPHVIRYNAEKPKKLAS
FPKYEHFKADQRYAELARILGLPANTVEEGVENFINAVIRLGKELNIPMSIAAQGVDAKA
FEAKVDYLADRAFEDQCTTANPKLPLVTELADIYRKAYKGV

>fig|1202533.3.peg.2880  Acetaldehyde dehydrogenase (EC 1.2.1.10) / Alcohol dehydrogenase (EC 1.1.1.1)
MSVVEKEVKAKNEQVDVQAVIDEMAAKGKKALNEFMSLDQEQVDEVVKAMALAGLDKHMY
LAKLAVEETGRGIYEDKITKNIFSTEYIYHNIKYDRTVGVINEDQQTGIVEIADPVGVIA
GVTPVTNPTSTTMFKAIIAIKTRNPIIFAFHPSAQKCSSEAARILRDAAVKAGAPENCIQ
WVEKPSIETTKALMNHNDIALILATGGPGMVKSAYSCGKPALGVGAGNVPCYIEKTAKVK
RAVNDLILSKTFDNGMICASEQAVIIDKEIYDEVKNLLIRNSCYFLNNEELAKVEKLVIN
ENTCAVNPDIVGKSAHYIAGLAGVKVPEDTKILLAELEAVGPNYPLSREKLSPVLACYKV
ESTEEGIKRAEEMLEFGGLGHSAVIHSEDPKVVESFALRMKACRIINNAPSSQGAIGDIY
NAFMPSLTLGCGSYGKNSVSTNVTDIHLLNVKKLAKRNVNMQWFKVPSKIYFEKNSVQYL
QKMKDISRVFIVTDPYMVKFGYVDKLLYNLRKRSNLVQVEVFSDVEPDPSIETVVRGTEM
MAKFQPDCIIALGGGSPMDAAKGMWLFYEHPNEEFFGLKQKFLDIRKRVYKYPSLGGKAK
FVAIPTTSGTGSEVTSFAVITDKEQNIKYPLADYELTPDVAIIDPQFVMTVPPAVTADTG
MDVLTHAVEAYVSNMANDYTDALAVKAVQLIFEYLPRAYRNGNDEEAREKVHNASTIAGM
AFANAFLGINHSLAHKLGAEFHIAHGRSNAILMPHVIRYNAEKPKKFTAFPKYEYFKADE
RYAELARILGLPANTVEQGVDNFVKAVIRLGKELNIPMSIAAQGVDAKEFEAKVDYLADR
AFEDQCTTANPKLPLVTELADIYRKAYKGV

>fig|1202533.3.peg.2879  Acetaldehyde dehydrogenase (EC 1.2.1.10) / Alcohol dehydrogenase (EC 1.1.1.1)
MSITENEVNKKKENIDLMNEMATKGKKALEAFYQLDQQQVDRIVKEMAVAGLDKHMYLAK
LAVEETGRGVYEDKIIKNIFPLNISIIILNMIVQLG

>fig|1202534.3.peg.2245  Acetaldehyde dehydrogenase (EC 1.2.1.10) / Acetaldehyde dehydrogenase (EC 1.2.1.10), choline utilization
METFDRDLRSIQEARNLARLGKVASEKIADYTEEQIDRILCNMVKVAEENSVCLAQMAVE
ETGFGKVEDKTYKNHMASTILYDAIKDMKTIGVIKEDEINKLIEIAEPVGLVMGIIPSTN
PTSTTIFKSMIAIKSRNAVVFSPHPSAAECTIKAAKLMNDAAIEAGAPNNIIGCITTPTI
GATNELMKSKEVAIIIATGGPGMVKAAYSSGKPALGVGAGNSPAYIERTANVEQAVRNII
ASKTFDNGTICASEQSIICEECNYDRVVEEFTKQGGYFMTTDETNKVCNLLFKNGHNMNA
KFVGRSPQVIANAAGISIPAGTKVLIGKQDGVGEGYPLSFEKLTTVLGFYTVKDWHEACE
LSIKLLQNGIGHTMSIHTEDRDLVMKFARKPAARILVNTGGSQGGTGGSTG

>fig|1202534.3.peg.2865  Acetaldehyde dehydrogenase (EC 1.2.1.10) / Alcohol dehydrogenase (EC 1.1.1.1)
MARFTLPRDLYHGEGSLEVLKTLKGKKAMVVVGGGSMKRFGFLDKVESYLKEAGMEVELF
EGVEPDPSVETVMSGAEAMRKFEPDWIVAMGGGSPIDAAKAMWIFYEYPDFTFEQAVVPF
GLPELRQKAKFVAIPSTSGTATEVTAFSVITDYKAKIKYPLADFNITPDIAIVDPDLAQT
MPAKLVAHTGMDALTHAIEAYTASLRSNFSDPLAMKAIEMVKESLVESYKGDKEARNLMH
EAQCLAGMAFSNALLGIVHSMAHKTGAVFHIPHGCANAIFLPYVIQYNRAKCENRYADIA
KMLKLEGKTDAELTDSLIEMINNLNTELNIPHTVKEYGVTEEDFKANLQFISHNAVLDAC
TGSNPREIDDATMEKLFECTYYGTKVNF

>fig|1202534.3.peg.2232  Acetaldehyde dehydrogenase (EC 1.2.1.10) / Acetaldehyde dehydrogenase (EC 1.2.1.10), choline utilization
MNIIDNDLLSIQEARILAENAREAQKKLATFSQEKLDEIVERMTEEIEKHICELAIMSCD
ETEYGKMEDKCIKNQFVCKYLGHRLKDIKCVGIINEDKENKTMDVGVPMGVIIAFCPSTS
PVSTTIYKALIAIKSGNAIIFSPHPRAKNTISRTLDILIRAAEGYGLPEGALTYLHNVTN
NGTLELMNHKDTSLIINTGVPSLLKESYKSGKPVIYGGTGNGPAFIERTADIKQAVKDII
DSKTFDNGVVSAAEQSIVVDSCIEFEVRKELEKSGAYFMTEEESNMLGLIFFNNDGSVNS
DVVGKSVQELAKRAGFSVAKDIKVLISKQKYVSKSNPYSREKLCPVLAYYIEDDWMHACE
KCIELLLSERHGHTLIIHSKDEEVIRQFALKKPVGRVLVNTPGALGSMGATTNLFPSMTL
GSGSAGHGMTSDNVSPMNLIYIRKVGYGIRKINEIANLQLVENVSLSKVSEKNKDYDLDN
IDFLENVLKRILENIK

>fig|1202534.3.peg.2246  Acetaldehyde dehydrogenase (EC 1.2.1.10) / Acetaldehyde dehydrogenase (EC 1.2.1.10), choline utilization
MPSFTLGCGTWGGSSVSENVTPMHLVNIKRVAYGLKDCATLASSDPTFNRIKTADNCHST
QNQCRTLSPAEYVASSKSTSTENSTVTNNDELMKLVNQIVKAMKGEL

>fig|1202534.3.peg.1029  Acetaldehyde dehydrogenase (EC 1.2.1.10) / Alcohol dehydrogenase (EC 1.1.1.1)
MAVTNAQELTQRIKELREAQKIFATYTQEQVDEIFRQAAMAANDNRIKLARMAVEESGMG
IVEDKVIKNHFAAEYIYNQYKDMKTCGVIEEDHTFGITKIAEPIGVVAAIVPTTNPTSTA
IFKTLIALKTRNAIIISPHPRAKKATIEAARIVLNAAVKAGAPEGIIAWIDEPSVELSQN
VMRESDIILATGGPAMVKSAYSSGRPALGVGAGNTPAIIDETAHIKMAVNSILLSKTFDN
GVICASEQSILVMDEIYDEVRKELSARGAYILKGEEIDKVRKIILNEKGGLNANMVGQPA
YKIAEMAGVKVPEDAKVLVGEVESVELEEPFSHEKLSPVLAMYRVKTFDEALTKACRLIE
LGGMGHTSVFYTDQIKSTERIARFGAAMKTARTLINMPASQGAIGDIFNFRLAPSLTLGC
GSWGGNSVSENVGPKHLINVKSVAERRENMLWFRVPEKTYFKYGCLPIALQELHEMGKKK
VFIVTDKMLAELGYTARITDVLERYGIDFRIFSEVEPDPTLSAAKKGAEAMLAFNPDVII
SLGGGSPMDAAKIMWVMYEHPEVRFEDLAMRFMDIRKRVYKFPTMGEKAMMVAIPTSAGT
GSEVTPFAVITDEKTGVKYPLADYELTPDMAIVDAELMMSMPRGLTAASGIDVLVHAIEA
YVSVLASEYTNGLALEAIRLVFKYLPVAYNEGSTNVKAREKMAHAASIAGLAFANAFLGI
CHSMAHKLGAFHHLPHGMANALLINESIKFNAADAPTKQAAFAQYKYPNAAWRYARIADY
LQLGGNTEAEKVELLTKAIDDLKNKVGMPKSISDAGVLKESFYATIDEMVEQAFDDQCTG
ANPRYPLMSEIKQMYINAYEGVKPKEVKKETKKK

>fig|999415.3.peg.1330  Acetaldehyde dehydrogenase (EC 1.2.1.10) / Alcohol dehydrogenase (EC 1.1.1.1)
MAKEKKLVKEWSTEEQIDATVDELVKKALVALDKFEGFTQEQVDYIVAKMSVAGLDHHGS
LAELAVNETGRGVFEDKAVKNLFACEYVTNNMRHTKTVGIINEDSLTGVTEIAEPVGVVC
GIVPVTNPTSTAIFKSLIAMKTRNPIIFSFHPGAHDCSIAAAKVMRDAAVAAGAPEDCIQ
WLPMSLQNTEGTSPKGNNLLMYATSSLMNNPGIATILATGGNAMVKAAYSCGKPALGVGA
GNVPAYVEKTAKLAMAANDVYLSKTFDNGMICASEQNVIVDKEVYKEFKKELGKYHVYFA
NAQEKAMLEKYMFGVEAYKEGVENARLNGAVAGKSAVWIAAQAGFTVPDDIQCIVVETKE
IGVNEPLTREKLSPILAMQKAENTEDGINLAAASVEFNGLGHSAAIHTQDHSISVEFGKR
VKAIRIIENAPSTFGGIGSVYNAFLPSLTLGCGSYGHNSVSNNVSTADLLNIKRIGRRNN
NMQWVKLPPKIYFERNSIKYLRDMRRMEKAMIITDRGMYNLGYVAKIEDVIRRRRNKVDI
ELFFDVQSDPTLEVVNAGVDLMRRFQPDTIIALGGGSAMDAAKVMWLMYEHPEVNFDDIK
QKFMDIRKRAIKFPELGKKANLIAIPTTSGTGAEVTPFAIITDTRNNVKYALTDYSLTPT
VAIVDPEFTLTVPATITADTGIDVLTHAMEAYVSILASDFTDGWAKQAVKLVFENLEKSV
LTADPDARIKMHNAAAIAGMAFGNAFLGVNHSMAHKIGGEWHIPHGRTNGILLSHVIRYN
GTVPTKLNVWPKIENYKADKKYRELAELIGLKPKTDAEGVEMFATAVEQLWVKIGGATNV
KSQGIDKDAWMESVHRMAMNAYEDQCTPANPRMPMVKDMEDIMTRIYDYETPYADLYPEF
AKERDARTAKKK

>fig|999415.3.peg.708  Acetaldehyde dehydrogenase (EC 1.2.1.10) / Alcohol dehydrogenase (EC 1.1.1.1)
MQRFTLPRDLYHGKGALEALKTLKGKKAIICVGGGSMKRFGFLDRAEAYLKEAGMEVLLF
EGIESDPSVDTVMKGAKVMLDFEPDWIVAIGGGSPIDAAKAMWIKYEYPECTFEDMCKVF
GIPELRKKAHFCAVSSTSGTATEVTAFSIITDYTKGIKYPIADFEITPDVAIVDPELAET
MPQKLVAHTGMDAMTHAIEAYVSTANCNYTDPLAIWAIKMIQRDLVNSYNGDMTARDNMH
DAQCLAGQAFSNALLGIVHSMAHKTGAIFQDYGAHIIHGAANAMYLPKVIAFNAKDPVAK
KHYAFIADEMKLGGTTDEEKIANLIAYLRGMNDALNIPHCIKNYGKDSYPTENGFVPEEV
FLERLPEIAKNAIADACTGSNPRQPSQEEMEKLLKACYYDLEVDF

>fig|411475.3.peg.254  Acetaldehyde dehydrogenase (EC 1.2.1.10) / Alcohol dehydrogenase (EC 1.1.1.1)
MSRFTLPRDIYYGANALENLKNLKGSRVVLVLGGGSMKKFGFVDKALGYLKEAGIETRLI
ENVEPDPSVETVMSGAAVMREFEPDWIISMGGGSPIDAAKAMWAFYEYPETTFEDLITPF
SFPELRQKARFCAIPSTSGTATEVTAFSVITDYQKGIKYPLADFNITPDVAIIDPALAET
MPPKLVAHTGMDALTHAIEAYVSTLHTVFTDPLALKAIHIVEKDLLRSFNGDMGCREEMH
YGQCLAGMAFSNALLGIVHSMAHKTGAAFSTGHITHGLANAMYLPYVIAYNAKADGVAER
YADIARTMGVVGDTTAELVEGLRAKIRSMNDAMGIPNTLKDFGIIEDEFKEKLDAIAANA
VGDACTGSNPRPIDPATMAKLFTCIYYGTEVDF

>fig|1185325.3.peg.1787  Acetaldehyde dehydrogenase (EC 1.2.1.10) / Acetaldehyde dehydrogenase (EC 1.2.1.10), ethanolamine utilization
MKLEDKDLISIQEVRNLLCQAKIAQREISHFSQEKIDSICEAMAKAGEAASVRLAKMAQQ
ETGFGIWQDKVTKNVFGSRMIYERYKDLKTVGILEEHPTDKVIDIAVPVGVVAGLIPSTN
PTSSVFYKALIAVKAGNSIVFSPHPNALKAILEAVQVIQDAAIQAGAPSGLISCMTVPTL
QGTQELMKNKNTNVILATGGGAMVHAAYSSGTPAIGVGPGNGPAFIEKSANAKQAVKHII
ESQTFDNGTICASEQSIIVEEANKKEVKQELKAQGAYFMDSDEVAKLSKFILRANGTMNP
QIVGKSVQVIAELADLNVPESTKVLIAPDTFENVGPKDPYAREKLAPILAYFEVANVATA
EMLAQKLLENEGAGHTAMIHTENQAIAKHYALQVPASRILVNTPGAIGGIGATTNLTPAL
TLGCGAVGGSSTSDNVNPMNLLNLRRVAYGVRELSDIKATEPTQETNCDINTSNVATDKL
VEELVKQVLAKLK

>fig|1185325.3.peg.2224  Acetaldehyde dehydrogenase (EC 1.2.1.10) / Alcohol dehydrogenase (EC 1.1.1.1)
MLKQTKTENKTEDKSVSVEKTIDGLVKKSQAALATMSTFTQEKVDAICEAMALAALDHHM
ELAKMAVEETHRGIVEDKAIKNIYASEYVWNSIRHDKTVGVIDDDDEEQIIKIAEPLGVV
AGVTPVTNPTSTVVFKSLISLKGRNTIIFGFHPQAQQACVRTAQILLDAAIEAGAPADCI
QWIADPSIEATGALMHHEDIATILATGGPGMVKAAYSSGNPALGVGPGNGPAYIEKTADI
KQAVNDIVLSKTFDNGMVCASENSAIVDQDIYAEVKAEFKYWNCYFVKKSELKALGEAMF
DEKRGGVKGPIAGKSAYQIAQLAGIDVPKDTKVLIAEIDGVGPKYPLSREKLSPVLSLYK
VKDHEAAFARAKELLEFGGLGHTASIHTRDDELVKQFGMDMLACRILVNSPSALGGIGNI
YNNMTPSLTLGTGSYGKNSISHNVSDMDLINIKTVAKRRNNMQWVKLPPKVYFERNSVRY
LEHMEGIKRVFLVCDPGMVEFGYSDRVLDVLRKRTNQVEIDIFSDVEPNPSTDTVYKGVA
RMDAFKPDTIIALGGGSAMDAAKFMWLMYEHPETSFFGAKQKFLDIRKRTYRVPVPNKAK
YIGIPTTSGTGSEVTPYAVITDSKTHVKYPITDYAMQPDIAIVDSQFVETVPKRTTAWTG
LDAITHATEAYVSVMSSEYTRGWALQALKLAFNNLKASYDGNREARQKMHDAATMAGMAF
ASAYLGINHSIAHKLGGEFDLPHGLAIAITYPQVVRYNATVPTKIAMWPKYSHFTALQDY
ADIARYLGLKGNTDEELKEALVQAFIDLAHSVDVTLNLKDNRVDKAHFDRSVDKLAELAF
EDQCTPANPKEPLISELKEILIREWDGQGVETK

>fig|1074451.3.peg.26  Acetaldehyde dehydrogenase (EC 1.2.1.10) / Alcohol dehydrogenase (EC 1.1.1.1)
MVKKAAVETVENTVNEMVTDLVTRAQRALAILETFDQAKIDNIVHQMAIAGLDQHMTLAK
MAVEETGRGIYEDKAIKNIFATEEIWNAIKDNKTVGVIEEDPEHGITKIAEPVGVIAGVT
PVTNPTSTTIFKAEIAIKTRNPIIFAFHPSAQRCSAEALNVIKAAAVKAGMPADALLYIE
EPSIAATQALMNHEGVATVLATGGPGMVKAAYSTGKPALGVGAGNAPAYIEASANIKQAV
NDLILSKSFDNGMICASEQAVIVDAEIYTAVKKEFQAQGVYFAKPSELSALNDAVIDPDK
NAVRPSIPGQSAAKIAKLAGIDIPEDTPVLIAEIKGVGHQYPLSHEKLSPVLAMIKAKDR
EDGLQLCEAMLDLGGLGHTASLHTTDEALPLEFAKRMKACRVLVNTPSAQGGIGDLYNDM
LPSLTLGCGSYGHNSISHNVSTIDLLNVKTLTKRRNNMQWVKLPSKIYFEKNSVNYLEKM
ADLHKVFIVADQGMVDLGYVQIVEDVLARRTDQVQVQVFADVEPDPSTDTIYKGAEVMKR
FKPDTIVAIGGGSVMDAAKGMWLFYDSEDADFFGAKQKFLDIRKRTYKFPNLDRTKLICI
PTTSGTGSEVTPFAVITDSETHIKYPLADYALTPDVAIVDSQFIESVPPRVVAHTGMDVL
CHATESYVSAMASNYTKGLSLQAIKLVFDNLQASYAGDKTAKANMHDASTMAGMAFANAL
LGINHSLAHKLGGAFNLPHGLMIAITMPHVIRYNAKTPTKRALWAKYSYFRADEDYAEIA
RYLGLPGKTTEELVAAYADAVTALAESIGIKMRLRDNGVTKADFDRHVDDLAELAYEDNC
TVTNPKEPLIKELKGILEAEF

>fig|393127.4.peg.1088  Acetaldehyde dehydrogenase (EC 1.2.1.10) / Acetaldehyde dehydrogenase (EC 1.2.1.10), ethanolamine utilization
MALEDKDLRSIQEVRNLIESANKAQKELAAMSQQQIDTIVKAIADAGYGAREKLAKMAHE
ETGFGIWQDKVIKNVFASKHVYNYIKDMKTIGMLKEDNEKKVMEVAVPLGVVAGLIPSTN
PTSTVIYKTLISIKAGNSIVFSPHPNALKAILETVRIISEAAEKAGCPKGAISCMTVPTI
QGTDQLMKHKDTAVILATGGSAMVKAAYSSGTPAIGVGPGNGPAFIERSANIPRAVKHIL
DSKTFDNGTICASEQSVVVERVNKEAVIAEFRKQGAHFLSDAEAVQLGKFILRPNGSMNP
AIVGKSVQHIANLAGLTVPADARVLIAEETKVGAKIPYSREKLAPILAFYTAETWQEACE
LSMDILYHEGAGHTLIIHSEDKEIIREFALKKPVSRLLVNTPGALGGIGATTNLVPALTL
GCGAVGGSSSSDNIGPENLFNIRRIATGVLELEDIRKEENQATSELPVDADALIQSLVEK
VLAELK

>fig|393127.4.peg.1162  Acetaldehyde dehydrogenase (EC 1.2.1.10) / Alcohol dehydrogenase (EC 1.1.1.1)
MAIKENAAQEVLEVQKVIDRLADNGQKALKAFESYNQEQVDNIVHAMALAGLDQHMPLAK
LAVEETGRGLYEDKCIKNIFATEYIWNNIKNNKTVGVINEDLQTGVIEIAEPVGVVAGVT
PVTNPTSTTLFKAIIAIKTRNPIIFAFHPSAQRCSSAAAKVVYDAAIAAGAPEHCIQWVE
KTFPRSNKTINEP

>fig|393127.4.peg.1163  Acetaldehyde dehydrogenase (EC 1.2.1.10) / Alcohol dehydrogenase (EC 1.1.1.1)
MNHDKVALVLATGGAGMVKSAYSTGKPALGVGPGNVPAYIDKTAKIKRSVNDIILSKSFD
QGMICASEQAVIVDKEVAKEVKAEMEANNCYFVKGAEFKKLESYVINPEKGTLNPDVVGK
SPAWIANQAGFKVPEDTKILVAEIKGVGDKYPLSHEKLSPVLAFIEAANQAEAFDRCEEM
LVYGGLGHSAVIHSTDKEVQKAFGIRMKACRIIVNAPSAQGGIGDIYNGFIPSLTLGCGS
YGKNSVSQNVSATNLLNVKRIADRRNNMQWFKLPPKIFFEKYSTQYLQKMEGVERVFIVT
DPGMVQFKYVDVVIEHLKKRGNDVSYQVFADVEPDPSDVTVYKGAELMKDFKPDTIIALG
GGSAMDAAKGMWLFYEHPEASFFGLKQKFLDIRKRTFKYPKLGGKAKFVAIPTTSGTGSE
VTPFAVITDKENNIKYPLADYELTPDVAIVDAQYVTTVPAHITADTGMDVLTHAIESYVS
VMASDYTRGLSIRAIELVFENLRESVLTGDPDAREKMHNASALAGMAFANAFLGINHSLA
HKIGPEFHIPHGRANAILMPHVIRYNALKPKKHALFPRYESFRADEDYARISRIIGFPAA
TTEEGVKSLVDEIIKLGKDVGIDMSLKGQNVAKKDLDAVVDTLADRAFMDQCTTANPKQP
LVSELKEIYLEAYKGV

>fig|997348.4.peg.2446  Acetaldehyde dehydrogenase (EC 1.2.1.10) / Alcohol dehydrogenase (EC 1.1.1.1)
MNASADNVVSPAVAEVNSLVEKGLRSLDEFRKLNQEQIDYIVAKASIAALDKHGVLAMHA
VEETGRGVFEDKATKNLFACENVVRRLRDLKTVGVISEDDVTGITEIADPVGVVCGIVPT
TNPTSTTIFKSLIALKTRNPIIFSFHPSAQQCSAHAAQIVRDAAIAAGAPENCIQWIEKP
SMEGTSALMKHPGVATILATGGNAMVEAAYSCGKPALGVGAGNVPAYVEKTANIQQAAHD
IVMSKAFDNGMICASEQAVIADKEIYKELVEEFKSYGVYFANKKEKAMLEDFIFGVTANC
ANCGGAKLNSAVVGKPAAWIAEQAGFKVPEKTNIIIAECREVGPNEPLTREKLSPVLAML
KADSTEQGLQFAEQMVAFDGLGHSAAIHTADQELAKTFGTRVKALRVIWNSPSTFGGIGD
VYNAFLPSLTLGCGSYGKNSVGGNVSAVNLLNIKKVGRRRNNMQWFKVPAKIYFERDSIQ
YLQDMKDCEKVMIVTDRSMVDLGFVDKVTHQLHQRKNKVTIQLFTDVEADPSVQTVYKGT
DLMRSFQPDTIIALGGGSPMDAAKAMWLFYEQPQVDFEDLVQKFMDIRKRAFRFPELGRK
AKFIGIPTTSGTGSEVTPFTVISDGDKKYPIADYSLTPTIAIVDPAFTMTVPAGVTADTG
LDVLTHAVEAYVSVLANDFTDGLALQAIKLVFQYLERSYKHGASDPEAREHMHNASTIAG
MAFSNAFLGINHSMAHKIGGKYHVPHGRANAILLPHVIRYNGTRPQKTATWPKYNYYKAD
LKYQEIARTLGLPCATPAEGVESFARACHELAVNVGIKMSFKEQGIDEKTFIDGRKELAL
LSFEDQCTPANPRLALVADMEEILTKAYYGE

>fig|997350.3.peg.714  Acetaldehyde dehydrogenase (EC 1.2.1.10) / Alcohol dehydrogenase (EC 1.1.1.1)
MATFSVPNKIVHGENSLEVLSSLKGKRATLVTGGSSMKRFGFLDEVTKILEDAGFETQLI
DGVNPDPTVEECLLGGKKMEEFGPDWIIAIGGGSAMDAAKAMWVFYEHPNYDFEKLVSFD
NPPLRQKARMVCIPSTSGTASEITAFSVITDPVKQIKYPLVHPDFVPDIAIIDPRLPQKM
PPLITAQTGMDVMTHAIEAIASTAADDYTTPLAVKAVELVLKYLERAVKDGDDMEARTKM
HDASTLAGMAFSNCSLGIVHSMAHKIGGIFHLTHGEANAIMLPYIIDYNRKESDSYDMLE
DTLRIDDIAEEVRKLNEAVGLTLNIKDGKNTVIEEDKFLEVLDTMSANAFADACTLTNPR
KTSPEDIKKIYTAAYYGEKIDF

>fig|997350.3.peg.374  Acetaldehyde dehydrogenase (EC 1.2.1.10)
MDKIIVEDLIRKVIDDIKNEGKSIEYTQSRFGIFEDMNSAIEASAEAQKKLYSLSLQQRN
EIANIIREVVLKTENLELISYKAVEETGIGKYEDKIIKNKVAAEKTPGKEDLITRAISGE
YGLMIEEYCPFGVIGSITPTTNPTETIINNSISMIVGGNTVVFSPHPRAKETSKLLIKMI
NEALEERGAPKNLITMVEEPSIENTNIMMNHPQIRLLVATGGPGIVQSVLSSGKKAIGAG
AGNPPVVVDRTADLDNAAKSIVAGASFDNNVPCIAEKEVFADMNICDLLIHYMKRYGAYE
LTSAETIQQLDELVSQENGKPKTEFVGKSAKYILNKLGVDVPDEIKLIIMRVGKNHHLVQ
EEMMMPILPIVACENVDLAIKYAHEAEHGNRHTAIMHSKNVDNLSNMAKLLECTIFVKNA
PSYAGIGVGGEGSTTFTIAGPTGEGITSAKSFCRIRRCTIKDSFSIR

>fig|350688.5.peg.836  Acetaldehyde dehydrogenase (EC 1.2.1.10) / Acetaldehyde dehydrogenase (EC 1.2.1.10), ethanolamine utilization
MGLIDKDLVSIQETRDLLKKAKEAQKEIAKLSQEQIDTICKAIAKATFDNRVKLAKMAQE
ETGFGRWQDKVLKNAFASRDVLNAIKDMKTIGIIKNNPAAKYMEVAVPVGVIAGLIPSTN
PTSTVIYKSLISIKAGNAIVFSPHPSALNCIKETVRIINEAGRSVGLPEGAISVITRVTM
QATNELMKNENTDLILATGGSAMVRAAYSSGTPAIGVGPGNGPAFIERSADIPRAVELII
ESKTFDNGTVCASEQSIIVEDISKEKVIAEFKKQGGYFLSKEDALKLEKYILRPNGTMNP
NIVGRTAQVVAELAGISVPKDAKVLIAEETRVGNLAPYSREKLSPILAFYTVNTWQEARD
LSIQILNFEGAGHTMVLHTTNDKIAEEFGLKVPVSRFLINCSATLGGIGATTNLMPALTL
GCGAIGGSSTSDNVGPQNLFNLRRVVYGVRTLEEIRGEDVFAEGNAIDLEGSGFNKEQLV
DLLVERVLQRLK

>fig|246194.6.peg.1671  Acetaldehyde dehydrogenase (EC 1.2.1.10) / Alcohol dehydrogenase (EC 1.1.1.1)
MERGKYGFEDPVRRLLFTLAGTSGVRGLQSAVIGPRIFMGPRALNTLVGMGKTICRNNRV
LIITDKIVKPNAEKVKEIFSNAGYHVEMWDEVQPEPPVENIFAGVEAVKNSDASLIIAIG
GGSVIDATKVIWLLYERPDVDFRKLSPVDSLGLRKKALFAAIPTTAGTGSEATSAAVITE
GGHKMSLSHPEFVPDFAILDPNFTVSLPPNLTLWTGVDALAHAVGAYLSGWANEYTDAYA
LQAIKLIFKFLPRVVADGRDLEARQKMLIAANLAGLAFSNAAPGIDHALGHTLGKKFGLH
HGLCVGAFLPYVFEFYAKHLTKTDELAKALGFGKGEEFLNSLVEFYKKLGFSFKFSDYPQ
VSEEAFKQALPELVSWALIDPVSILSPIPVTPKDYEEIFVASLYGTLKGGVR

>fig|293826.6.peg.271  Acetaldehyde dehydrogenase (EC 1.2.1.10) / Acetaldehyde dehydrogenase (EC 1.2.1.10), ethanolamine utilization
MQLQDKDLLSIQEVRDMVSKANKAQTEFSKFSQEAIDEIVYGMKQAAYSQAEFLGKFASE
ETGFGKWQDKKTKNEIASEGVYNHIQNMKTIGVIHEDAEKKIVEIGTPVGTIAALIPSTN
PTSTVIYKALIALKSGNAIIFSPHPSGLKSILKTVEILNKAAVEAGAPDGLLHCMTLPSM
EGTSELMKHSGVDLILATGGSAMVKAAYSSGTPALGVGPGNVPVFIERSADIKEAIGKIF
SSKTFDNGTVCASEQAIVTERCISEKVKEEVKRQGGYFLVGEQLEKVTAIMETVTGGMNP
KIVGRSAQDIATIAGIEIPKETKILLCEEQNVGKNVPFSKEKLTALLGFYTVEDWQKGCE
LCYALLENGGLGHTLAIHSQDESIIREFALKKPVSRILVNTPSTQGAIGLSTNLAPSFTL
GCGAIGGSATSDNVGPMNLINIRRMAYGIDDCRERETQDSKELSSIDIEVITQLVMESLK
NKI

>fig|665959.3.peg.4236  Acetaldehyde dehydrogenase (EC 1.2.1.10) / Alcohol dehydrogenase (EC 1.1.1.1)
MQFDHDLQSMQEMRDAVKRAKEAQFKYMAFTQEQVDKIVKKAADAAYAKSLYLARMAVEE
TGMGIAEHKKIKNEVGSKAVYESIKDEKTVGIIHEDRVNKVSEIAYPYGVIAGIIPTTNP
TSTAIFKALIALKTRNAIVVSPHPRAVKCTVEALKIVNEAAIQAGAPEGLIGWISKPSMS
ATNELMKHRDINLILATGGGGLVRAAYSSGKPAYGVGPGNVPCYIEKTAKVDQSVRMIID
SKSFDNGTICASEQSIVVDRNIKEMTMRELRNNGAYLLNNHEKAALEKVISPSPGKLNPD
IVGQSAVKIAAMASIQVPEETRVLIAEETGVGKDIPFSIEKLSPVFALYTAESCQEAKDI
CLQLLNLGGRGHSLSIHTNDDAVAKDFALEMPVSRMMVNTLSSIGAVGATTGLMPSLTLG
CGSFGGNITSDNVTARHLINIKRMAYGTKEITIPKPASSSSKAEKELAGSPDVDHIVNQV
LKQVSPDGEVDAKMIADMVNQVMKKYQTN

>fig|903510.3.peg.3533  Acetate kinase (EC 2.7.2.1)
MSNSYVLVINSGSSSLKFAVIDSQSGDALVSGLGECFGLPEAVISWKYQGEKTEEAIPAG
GNHHKYAVNRVVALLETLGLSSKFVAVGHRIVAGGETFKETVRVDESVIADVERLAELAP
LHNKANAAGMRAAMEAFPNLPQFAVFDTAFHQTMPEKAFVYALPYELYQEHKVRRYGAHG
TSHYYVSREAAKAINKPVEESNFITVHLGNGASVSAIKNGQCIDTSMGLTPLAGLMMGTR
CGDLDPSVIEFLFRKGWKQEELFEMLNKKSGFLGVSGITSDARGVLEAMDNGNPRAKLAF
DIFTYRVAKYIGSYMVAIGEEVDAIVFTGGIGENSLPIRSEILKYLKVFGYQEDEAGNAA
ARFGQSGTVTTADSKLAMVIPTNEEFVIAQQSVALL

>fig|903510.3.peg.1483  Acetate kinase (EC 2.7.2.1)
MSKLVLVLNCGSSSLKFAIVDAQNGDEFLSGLAECLHLPEARIKWKLDGKHEAQLGEGAA
HDEALTFIVETILASKPELAEQLKAIGHRVVHGGEQFTQSALIDETVLKGIEDAASFAPL
HNPAHIVGIKAAQKAFPALQNVAVFDTAFHQTMPEEAYLYALPYKLYKEHGVRRYGAHGT
SHLFIAREAAERLGKPANELNIINCHLGNGASVCAIKNGQSVDTSMGLTPLEGLVMGTRC
GDIDPAVVFHLHDTLGYSVADINKMLTKESGLLGLTEVTSDCRFVEDNYGAKEEATRAMD
VFCHRLAKYVAGYTASMDGRLDAIVFTGGIGENSAPIREMVLNRLSIFGIKVDSDANLKA
RFGGEGVITSADSNIPAMVISTNEELVIAEDTARLTNI

>fig|553206.4.peg.2064  Acetate kinase (EC 2.7.2.1)
MSYVLVLNSGSSSVKFQLVDPESSATDTPLVSGLVEQVGEPLGAVTVKTGGEKYKEELEI
PTHSFGLERAFAIMSEHNVGPTDVDVIAVGHRVVHGGRLFSEPQLIVDQIESMIEDLIPL
APLHNPANLDGIRVARKMLPDIPHVAVFDTAFFNTLPPAAALYAINNEVASKYDIRRYGF
HGTSHEFVSQQVPALLGRDPMHTHQITLHLGNGASAAAIRNGRAIDTSMGLTPLAGLAMG
TRSGDIDPGIIFHLVRQAGMSVDEIDNLLNKQSGVKGISGVNDFRTLRERIDNEDQDAWL
AYNIYIHQLRRFIGSYMIALGRVDAITFTAGVGENDTEVRQDSLYNLDMYGIHFDKERNL
VRSDQPRMISTEDSPVKVFVVPTNEELAIAQKSAEIAAMAREAGLYK

>fig|717960.3.peg.944  Acetate kinase (EC 2.7.2.1)
MSIVMSVNAGSSSLKFQVFKMPEEEVLAQGNVERIGLKDSIFGMKVNGEKFETVQDIEDH
AQAVEHLINALIEHKVVNSLDDIKAIGHRMVHAGEYYAKSVPASQDVVDKMEECSELAPL
HNPAGLTGYFSFKKALPNCSHTFVFDTAFHQSMPEENYIYPIPYEYYTKDKIRRYGMHGT
SHMYLTYRLAEILNKPVEEMNIITCHLGNGASITAVKNGKSFKTSMGFTPLSGIMMGTRS
GDIDPAIVIYLQKKYGYTPDEVDNILNKKSGMLGISGISSDGRDVEKAADEGNERAILTQ
KMYVSRIVETVSGYYGLMGGADAIVFAGGIGENDWKMRQKICDGLKVFGVDVPVELNEGI
RGKEAKLSSDASKMQVWLIPTNEELMIARDAYKDLVNNA

>fig|1206781.3.peg.2891  Acetate kinase (EC 2.7.2.1)
MKILVINAGSSSLKYQLYDMKDESVLAAGRVERIGMDSSILIHEPHHTDEITEVSEILDH
TIAIRKVLDKLTDAKVGVVKTISEIEAVGHRVVHGGESFSNSVLVDSEVKAEIRRLFDLA
PLHNPAHMMGIKAVETNLPDVPQAVVFDTAFHQTMPQKAYMYAIPKVLYKKHKVRRYGFH
GTSHNYVSQRAAEVVGRPIEDLKIITCHIGNGGSLTAVEGGKSIDTSMGMTPLEGLMMGT
RSGDLDPAVVPFTMMKEDLTVNEVNSMLNKHSGLLAISGLSSDMREITDAMAEGEPNATL
AFDMYVYRLRKYIGAYAAAMDGVDVIVFTAGVGENSIVIREATCEKLTFLGVEIDPELNK
IRSKEPRLISTPNSKVKVLVVPTNEELMIARDTFRLVQESK

>fig|226185.9.peg.1859  Acetate kinase (EC 2.7.2.1)
MSKTIAINAGSSSLKWQLYQMPNEEVIAKGIVERIGLKDSIFTIKYGEGQKYEVIVDIDN
HEVAVKMLLDQLIDLNILGSYDEITGVGHRVVAGGEEFKDSVVITDEVLEKIEALSELAP
LHNPANAMGIKAFKHILPEIISVAVFDTSFHTTMPEHNYLYSVPREYYEKFAARKYGAHG
TSHRYVSQRAAEMLGRPIEDLKIITCHLGNGASITAVDGGKSVDTSMGFTPLAGVTMGTR
SGDVDASLLPYLMTKLGLTDVQDMVDILNKKSGLLGLTNGLSSDMRDIQSNLDKPEVQTA
YNIFIDRIRKYIGSYVTVMNGVDAIVFTAGIGENAVGVRKDIIDGMTWFGCEIDDDKNNV
HGEEAVISTDDSKIKLLLVPTDEELMIARDVERLK

>fig|358681.3.peg.4894  Acetate kinase (EC 2.7.2.1)
MGEKKNVLVLNCGSSSVKYKLYEMPSKTLIAHDYLEQIQRDQYEDTIRGVFESLKQYSID
IVSHRVVHGGEAFKQSVIINDQVKEEIRNLSRFAPLHNPINLTGIEVAQGLFPDLIHVAV
FDTAFHQTMPPSSYLYALPYEYYEQYGIRKYGFHGTSHRYVMGRAAEMMGRQKEQLRLIS
CHIGSGVSITAIRNGESYDTSMGMTPLAGLSMGTRSGNIDPGIIPYIEEIERTDTAGAIK
ILNNKSGLMGVSGVSNDLRDVMKKAEEGHLRSKLALELFTTILHKHVGLYLARLNGVDGI
IFTAGVGENSAAVRDLVCSGLEFAGVNLDREANRSSKGEAFISTKYSPVKVMVIPTNEEL
VMAMDAFELGNN

>fig|879089.3.peg.1662  Acetate kinase (EC 2.7.2.1)
MEGIDKNKMEKTIAINAGSSSLKFQLYDMPSERVITAGIVERIGLKDSIFTITVDGEKIK
EIIDIPDHEIAVQMLLEKLINHKVIGSYDEITGIGHRVVHGGERFPESVYIDDQVIKDIE
ALSELAPLHNPANVTGIKAFRKILPDVVSVAVFDTAFHQTMPPASYLYSLPYSYYEDYGI
RKYGFHGTSHKYVSERAAELLGRPVEELRLLTCHLGNGASIAAIEGGKSMDTSMGFTPLA
GVSMGTRSGNIDPALIPFIMEKTGKTAEQVLDVLNKESGMLGVSGISSDLRDLEDEAAKG
NDRAELALQVFVDRIHKYIGSYAARMNGVDAIIFTAGIGENSSYIREKVLRGLEFMGVYW
DPALNQVRGEERFLNYPHSPVKVIIIPTNEELMIARDVETIKNNH

>fig|742818.3.peg.779  Acetate kinase (EC 2.7.2.1)
MKILVINAGSSSLKYQLVDTDLDKMLAKGLCERVGSKDSYIKHGADKDERIFAQYMADHE
EALKVVFDALIHSERSTITSIDEIDAIGHRIVHGGNYFDSSALITDEVLQKIESLCTLAP
LHNPPALKCIQVCQDLAPGLPQVAVFDTSFFQTLPPSAYMYPLPYELCEKHQIRKYGAHG
TSHRYIANRCAALMDQPLEDLKIITCHLGNGCSISAIDHGIAVDTSMGFTPLDGLMMGTR
CGAIDPAIIPFLEEAEGLTPAQINEIMNKKSGLLGVSGISNDMRDVRKGAEAGEERAVLA
YEMYAHSIRKYLGQYMIEMAGVDAIVLTAGVGENCDRMRRLAFAGLQPLGIILDQEKNSR
SHHGKERFISHDDSPVKIIVIPTNEEMMIAQDTYEIVSKL

>fig|1235789.3.peg.4171  Acetate kinase (EC 2.7.2.1)
MKILVLNCGSSSVKYKLFNMDTHEVLAQGGVEKLGLPGSFLKFTQPDGKKVILEKEMPEH
NAAIEFILSVLTDDKYGCIKSFNEIDAVGHRVVHGGEAFSSSVEITPEVIGKMVECIDLA
PLHNPPNLKGIRAMSALIPGIRQVGVFDTAFHQTMPDYAYMYGLPYSLYKKYGIRRYGFH
GTSHRYVSKRACDILGVPYEEQRIITAHVGNGGSIAAVKNGKSIDTSMGLTPVEGLLMGT
RCGDVDAGALTFIMDKEKLDAKGLSDLINKQSGVQGLSGISSDMREIEAAVAEGDKRAIM
ALNIYNYRIKKYIGAYAAAMGGCDILVWTGGVGENQWATRRVVCENMEFMGMKIDVEKNE
GMRGEEMVISTPDSKVTIIVVPTDEEYMIASDTMDILGK

>fig|491074.3.peg.1560  Acetate kinase (EC 2.7.2.1)
MSKTIAINAGSSSLKWQLYQMPNEEVIAKGIVERIGLKDSIFTIKYGEGQKYEVIVDIDN
HEVAVKMLLDQLIDLNILGSYDEITGVGHRVVAGGEEFKDSVVITDEVLEKIEALSELAP
LHNPANAMGIKAFKHILPEIISVAVFDTSFHTTMPEHNYLYSVPREYYEKFAARKYGAHG
TSHRYVSQRAAEMLGRPIEDLKIITCHLGNGASITAVDGGKSVDTSMGFTPLAGVTMGTR
SGDVDASLLPYLMTKLGLTDVQDMVDILNKKSGLLGLTNGLSSDMRDIQSNLDKPEVQTA
YNIFIDRIRKYIGSYVTVMNGVDAIVFTAGIGENAVGVRKDIIDGMTWFGCEIDDDKNNV
HGEEAVISTDDSKIKLLLVPTDEELMIARDVERLK

>fig|644042.3.peg.271  Acetate kinase (EC 2.7.2.1)
MAKILAINAGSSTLKWKLFSVPEETVIASGMVDRLGLPDSVFTIKKADGSKYSETKDQID
AKEAAAMVLTRLKSDNIVTHLSEITGVGHRVVAGGEDFKDSVVITSQTLKKIKDLSEYAP
LHNPTQAYYIEVFRDLLPKATQVAVFDTSLYADMPKVNYLYSIPYDYYEKFGARKYGAHG
TSHRYVANRTAQLLGKPLDSLKLVTLHLGSGASITAFDHGKAVDTSMGFTPLAGITMSTR
SGDIDASIIPFLMRHLGISDVEDFVDILNHKSGLLGISGLSPDMRDLDKTQDTRERSKLA
IDIFVNRVVKYVGSYIAEMNGIDALVFTAGVGENSWMIRERVTKALGYFGVTVDDEKNHM
HGKEQIISKDDEPVTVMVVPTNEELMIVRDVERLSKAE

>fig|644042.3.peg.1887  Acetate kinase (EC 2.7.2.1)
MGKTIAINAGSSTLKFKLFEMPQERVIAQGAVERIGFKTSPVNIRYGVDHHYQEKAVVAD
HLAAVNIVLDELIKLRIIDSYDEITGVGHRVVAGGEQFHDSVLITDQVLKQITDLAEYAP
LHNPANAVGIRAFKRVLPHVPAVAVFDTAFHASMPAVNYLYSLPYDYYQRYGARKFGAHG
TSHRYVAVRAAKLLGRPLETLKLITLHLGAGSSITAIDHGQSLDTSMGFTPLAGITMATR
SGDVDPSLVAYLMKKLNISDPDEMLTILNTQSGLLGLAGSADMQELEARYDEDSQAQLAI
DIFVNRIVKYVGAYLAELQGADALVITAGIGERDARMRQRIADRLTYFGVAIDPTKNQVS
GVERDLSTTDAKIRTLLIPTDEELMIARDVERVAQNQ

>fig|644042.3.peg.193  Acetate kinase (EC 2.7.2.1)
MQKTLIINAGSSSLKWQLFAMPAETVVASGLVERISMPGSIFTIKYGDHQKFETTVNNLD
QNHAAQMLLAELQRLAIIDSLTEITAVAHRVVAGGETFKQAVEVTPAVLEAIKGLSDFAP
LHNPMEARGIETMAQALPTVKQYAVFDSQFFTDLPEMNAIYSLPYELTQKYHIRRYGEHG
ISHGYLTGRAAELLAKPKDDLNLVTLHLGSGASLAAVKNGRAFDTSMGFTPLTGVTMGTR
AGDVDPAVLPFLMKALKIDDPNEIMMMLNNQSGLLGISGISPDMREIRAQEATNPQAQLA
VEIFVNRIVKYAGSYLTELKRADALIFAGGIGEHNATLRQQIIDELSIFGVTLDPKLNEA
GQEGLISGADSKIKVMLIPTNEELAMVRQVAALQN

>fig|483218.5.peg.1849  Acetate kinase (EC 2.7.2.1)
MNILVLNCGSSSLKYQLINMDDESVIAKGLVERIGIDGSILTHKPTGKDKYVVETPMKDH
NIAVKLVLDALQDAEHGVIKSTDEIAAVGHRVLHAGEKYIESCLVTEDVKKVVRECFDLG
PLHNPANLIGIEAVEAAMPGKPNVAVWDTAFGGTMEPKAYLYAIPREYYEKYGVRRYGFH
GTSHSFVSKETIKFAGLDPKTAKVIVCHLGNGASISASIGGKCVDTSMGLTPLEGLIMGT
RSGDLDPAILEFLCNHENLTISEMLNILNKKSGVLGMSGGISSDFRDLNAAANEGNEIAK
VTLEAYAYRVAKYIGAYTAAMNGVDAITFTAGVGENAAWLRPMVAKYLGYLGVKLDEAAS
EKACGTEGIISTPDSKVKLCVIPTNEELAIARETLALVK

>fig|398578.5.peg.771  Acetate kinase (EC 2.7.2.1)
MIPAHTASSPARELVVVLNCGSSSIKFAVFDGAQRPLPRKPLWNGKVQGIGGPAPDFGES
GVPPFAIALDAAHPYRAALQLIRERITARLAQLDGARVAAVAHRVVHGGSRYFEPVRVDA
GVLADLKAFIPLAPLHQPFALEAMDILLRERPELVQVACFDTAFHHTLPKVEQLLPLPHA
AWERGLRRYGFHGLSYEYMATALPERHGDLARGRTLVAHLGSGASLCAMQGLQSVATTMG
FSALDGLMMGTRTGALDPGAVIYLMEIEKLSLQEVGRILYHESGLLGVSGTSSEPRVLLP
LESGADAQAERARDALALYVRRIVREIGALVAVLGGLDLLVFTAGVGEHSAEIRRRVCEG
LGFLGLRLDAEANARDAAVISATGSAVTVGVEPTNEEWVAARHALRWLPG

>fig|1136177.4.peg.1954  Acetate kinase (EC 2.7.2.1)
MAKILAINAGSSTLKWKLFSVPEETVIASGMVDRLGLPNSVFTIKKADGSKETETKDTID
AKEAAAMVLTRLKNDNIVDQLTDIKGVGHRVVAGGEDFKDSVVITPQTLKKIKDLSEYAP
LHNPTQAYYIEVFRDLLPKAVQVAVFDTSLYADMPKVNYLYSIPYDYYEKFGARKYGAHG
TSHRYVANRTAQLLGKPLDELKLVTLHLGSGASITAFDHGQAIDTSMGFTPLAGITMSTR
SGDIDASIIPFLMRHLGISDVEDFIDILNHKSGLLGISGLSPDMRDLDKTQDTREQSKLA
IEIFVNRVVKYVGSYIAEMNGIDALVFTAGMGENSWMIRERIAKSLGYFGITVDVDKNHM
HGKEEVISKEGEPVKVMVVPTNEELMIVRDVERLSSDK

>fig|1136177.4.peg.1659  Acetate kinase (EC 2.7.2.1)
MQKTLIINAGSSSLKWQLFAMPAETVVASGLVERISMPGSIFTIKYGDHQKFEKTVDQLS
QSQAAQMLLDELQQLAIIESLSEITAVAHRVVAGGETFKQAVAITPEVLTAIKQLSDFAP
LHNPMEARGIETMAKALPDVTQYAVFDSQFFTDLPEMNAIYSLPYDLTQQYHIRRYGEHG
ISHGYLTGRAATLLDQPQSEVNLVTLHLGSGSSLAAVKAGRAFDTSMGFTPLTGVTMGTR
AGDVDPALLPFLMKVLKTTDPNEIMTLLNDQSGLLGLSGVSSDMREIRAQEATNPQAHLA
IEIFINRIVKYAGSYLTELKHVDALVFAGGIGEHNPKLRQQIVDELSIFGIKLDADLNAA
GQEGLISSPDSQIKVLLIPTNEELAMVRQVAALQN

>fig|657323.3.peg.804  Acetate kinase (EC 2.7.2.1)
MNVLVINCGSSSLKYQLIDSETENVLAKGLCERIGIDGRLVYQKAGCDKEITEAAMPTHK
EAIQMVLDALTNDKTGAIGSLKEVNAIGHRVVHGGEKFASSAVITDEMIKAVEECNDLAP
LHNLANLIGIRVCAELMPGVPQVGVFDTAFHQTMPAKAYLYGLPLDFYKKYKVRRYGFHG
TSHSFVSKRAVDFLGLDKDNSKVIVCHLGNGSSISAVVNGKCVDTTMGLTPLEGVVMGTR
SGNIDPAIMEFIAKKENLDIEGVMNVLNKKSGLLGLSGGLSSDFRDLNEAAEGGNEDAAN
AIDVLCYSIAKFVGGYVAAMNGVDAIVFTAGIGENAIPVREKVVSYLGYLGVTLDKDANG
HRGEEIVISTPDSKVKVAVIPTNEELAICRETVALV

>fig|633697.3.peg.2164  Acetate kinase (EC 2.7.2.1)
MKVLVINCGSSSLKYQLIDSDSEDVLAKGLCERIGIDGRLVYEKAGMDKEITEAPMPTHK
EAIQMVLDALVNEKSGAVKSLKEIDAVGHRVVHGGEKFAASAKVDDAMIQALEECSELAP
LHNPANLIGIRVCQELMPGVPMVGCFDTAFHQTMPEKAYLYAIPVEYYEDYHIRKYGFHG
TSHSFVSKEAISFLGLDPENSKVIVCHLGNGASISAVKNGKCVDTSMGLTPLAGLAMGTR
SGDLDPAVVEFLGKKLNLDAEGVLQILNKKSGVYGLSRGVSSDFRDLTSAAENGNHDAKV
ALEVFEYRVATTVGAYVAAMNGVDAIAFTAGIGEHDGRIRTAVCEYLGYLGVKIDEEKNA
KSGDNEVISTPDSGVKVCVIPTNEELAICRDTVAIVNA

>fig|573236.3.peg.966  Acetate kinase (EC 2.7.2.1)
MLESRIAAEQSPMEDATMAKTVLVINSGSSSIKYQLVDLESGEGIASGIVEKIGEPIDGH
YKYEYNGEKHELDEKVENHEQGLKRVLGFFEEYGPSLEETGIIAVGHRVVQGGDTFPNPA
LVTPDTTAKVEELAVLAPLHNGPEAKGARVMRELLPEIPQVYVFDSSFFQQLPKASSTYA
LNKEVADKYKIKRYGAHGTSHWFVSSQIPEFLGIDAEAAKGLKQIVLHIGNGASASAELG
GRPIETSMGLTPLEGLVMGSRTGDIDPAAVFHLMRNADMNVDELDDLFNKKSGMMGMTGF
GDMREVHRLVAEGDENAKLALDIYVHRIVSYIGAYTAQLGGLDVLTFTAGVGENDEIVRR
MVCEKLAPFGVKLDNDKNDTRSKEPRIISTPDSTVTVVVYPTNEELAIAQRANEIVTAGE
DTYGNKI

>fig|537013.3.peg.213  Acetate kinase (EC 2.7.2.1)
MVSNAGSSSLKYQLIDMADEQVLAKGVCGRIGIGGEIQHKTADGRTFSAACDFPTHTEAF
QKVVELLVSREYGVISNMDEISAVGHRVVQGAEYFAESVVITDEVIGIIEKVSDLAPLHN
PAHILAINACKSVLSPGTPQVAVFDTAFHQTMPKKAYLYGLPYEYYENYNIRKYGFHGTS
HRFVSARLANLMDKPIEELKIITCHMGNGSSITAINGGKSVDTTMGFTPLDGLLMGTRSG
SLDPSVVTYIMEKEGLTPAQMNDLLNKKSGYLGLSGVSSDDRDLRAAANEGNERAQITVE
MQSYQVKKYIGAYAAAMGGVDAVVFTGGIGEHSKLLRQSVCADMEFLGIRLDEEKNISCN
GSEAEISTPDSKVGVWIIPTNEEFLIAQDTMRLISR

>fig|205913.11.peg.2006  Acetate kinase (EC 2.7.2.1)
MHIGNGASASAEVSGKPVETSMGLTPLEGLMMGGRTGDIDPAVVFHLIRNAHMNVDELDA
LFNKRSGMMGMTGYGDLREVHRLVSEGNEDAKLALDVYVHRIVSYIGNYTYQMGGCDVIT
FTAGVGENDDVVRKMVCDKLAPFGVKLDEEKNATRSKEPRVISTPDSSVIIAVIPTNEEL
AIARKSAAIAEAGTDTYGNTFAK

>fig|1203606.4.peg.180  Acetate kinase (EC 2.7.2.1)
MKVLVINAGSSSLKYQLFDMDAQTVLAKGLCERIGIDGKLTHQGGSDEKYKADVPMSTHA
DAIKAVIDILLDEKWGVIKDMSEINAVGHRVVHGGEYFADSVLITDEVIKAIEACIPLAP
LHNTPNLIGIHACEEVMGKDVPQVAVFDTAFHQTMPPKNYMYAIPYEYYEKYKIRRYGFH
GTSHKYVSQQAAEMLGRPIEDLKIITCHLGNGSSISAIDGGKSVDTSMGFTPLDGLPMGT
RSGNIDPAIIDFLAEHEGIDAHEVINILNKKSGMLGISGVSSDFRDLDSAIAEGNVRAAL
AKDMFNLSVKKIIGSFIAAMGGVDAIVFTAGVGENDRSVRWDVCEHMEYLGIKIDPEKNK
FRGRQMDISIDYARVRVLVIPTNEELVIAQDTQRLVSEAAAK

>fig|887898.3.peg.291  Acetate kinase (EC 2.7.2.1)
MSTRTESNISESGLDEGLVLVLNCGSSSIKFALYDAAEHPLPKRPMWSGKAVDIGGPNVT
YEDSDTPCGPLRTEDDGRRPYVAAIDYIRARVRKRVGQRRLIGVAHRVVHGGPKYSHPVR
MDAEVLADLKSYIPLAPLHQPYALEAIAALMDGVPDLPQVACFDTSFHYTMPKVEKQLGL
PHEVWDKGLRRYGFHGLSYEYMALSLPELYGDISKGKVIVAHLGSGASLCAMEDLKSQST
TMGFSVLDGLMMGTRPGTLDPGAILFLMESEKLSLKDMTRMLYHKSGLLGVSGLSPEPRV
LLARENEEGEVGERIRDAMRLYVRRVIRQIGSLIAMMNGIDMLVFTAGVGENSAEIRRRI
LEGMTYFGIKVDQEANKANAPVISTPDSAVKVVIQPTNEEWIAARHAVQLLLGKEQ

>fig|435838.3.peg.1168  Acetate kinase (EC 2.7.2.1)
MSKLILAVNAGSSSLKFQLIRMPEEKLVTKGVIERIGLSDSIFTIVVEGEKLTDVRDIND
HEEAVNIMLESFKEHHMIEDINEIEGTGHRVVHGGEKFPKSVVVTDEVETQIEELSELAP
LHNPANLMGIRAFKKLLPNIPHVAVFDTSFHQTMPEQAYLYSLPYHYYEDYGIRKYGFHG
TSHKYVSRRAADILGRPIEDLRIISCHIGNGASIDAIDGGESIDTSMGFTPLAGVTMGTR
SGNLDPALIPFIMEKTGKNADEVLNILNKESGLLGLTGTSSDLRDLTEEAKHGRHRARVA
LDLFASKIHKYIGSYAARMHGVDVIVFTAGIGENSHIIRGKVLEGLEFMGVYWDPKKNEN
LHGDEGYINYPHSPVKVLVVPTDEEVMISRDVIKYGGLKEESSEEQSVNTETNN

>fig|1122949.3.peg.1101  Acetate kinase (EC 2.7.2.1)
MKILVINCGSSSLKYQLIDMTDESIMAKGLVERIGIEGARIKHETIGKEKKVTQCPIEDH
KKALKLVMDSLIDAEYGAIKSLDEIAAVGHRVVHGGESFSKSVIIDEDVMKAIEENVEIA
PLHNPPNIMGIRACQKLLPNIKQVVVFDTAYHQTMPDESYIYALPYEYYEKYKVRRYGFH
GTSHAYVAHRAAEMLDIDFDKVNLITCHLGNGASLTAIKGGKSIDTSMGFTPLEGLIMGT
RSGDLDPAILPYIMQKENLNSDEMNNVLNKNSGVYGISGVSSDFRDIEEAQEKGNKRADL
ALRAYAHRVRKYIGAYFTELDHVDGIVFTAGLGENSPEMRESICKGLEILGIKIDTQKNN
VRGKDTVISADDSKVKVLVIPTNEELMIARDTLKLVK

>fig|909954.3.peg.500  Acetate kinase (EC 2.7.2.1)
MKKVLAINSGSSSFKYKLFSFPNEKVIASGMADRVGKENAVFKIKLSNGQEYIKNLPIHN
QEEAVKLLIEDLKKFHVVEDLREISGVGHRVVNGGEIFKESVHVKEKELQEIFDLGELAP
LHNIPEANGIKAFMRIIPNVPQVAVFDTSYHQTLDQIHYLYSIPYEYYQKYGIRKYGAHG
ISISYVAQRAAKMLNKNPNLVNLIVCHLGSGASVTAVKNGKSYDTSMGISPLTGVTMGTR
SGDFDPAALQRLMHKTGMNIDEAVEVLNYKSGLLGISGISSDMRDLIESKDKRAKLARKI
FINRVVRYVGAYAAELNGVDAIIFTAGIGEHDPGIRAGVMASLKYLGLDPDFKANRTDGE
KFISKPNSKVKAMIVPTNEELMIAREVVRVLK

>fig|909954.3.peg.1303  Acetate kinase (EC 2.7.2.1)
MKKVLAVNSGSSSFKYKLFSLDNEEVIASGMADRVGLPGSVFTMTLADGSQHDEQSDIAN
QEEAVQKLLSWLKEYNVIDSLEDIAGVGHRVVAGGEEFTDSTVITEDNLWKIYNMSDYAP
LHNPAEADGIYAFMKVLPNVPEVAVFDTSFHQSLDPVQYLYSVPYKYYEKFRARKYGAHG
TSARYVSRRTADLLNKPVEDLKMVLCHLGSGASVTAIKDGKSFDTSMGFSPVAGITMSTR
SGDVDPSLLQFIMKKGNITSFNEVIKMLNTESGLLGLSGISPDMRDIEKAIKNGDKQAQL
TKDIFINRIVRYIGAYMTEMGGLDVLVFTAGIGEHDASVRKQIMDGLTWLGLEYDEEANK
ANHEGVITTPNSKITAMIVPTNEELMIARDVVRLAKLDKLNK

>fig|862514.3.peg.1779  Acetate kinase (EC 2.7.2.1)
MEKIIAINAGSSTLKFKLFEMPEEKVISSGAVDRIGIPGSNFTIKTADGHKTKIEQPIKN
HEEAVDLLLQQLLKLDIIKDYHEITGVGHRVVAGGEIFQDSALINDQVLKDIEDLKEYAP
LHNPANATGIRAFKKILPDITSVAVFDTSFHGTLPEKNYLYSIPYEYYEKYGARKYGAHG
TSHRYVAGQAAKLMQKPLEDLKLITLHLGAGSSITAIKDGKSFDTSMGFTPLAGITMATR
SGDIDVSLVVYLMEKLNIKDPRKMLEILNEKSGLLGLSQLSPDLRDILDAADDGNHRAEV
AVDILVNDIVKYIGSYATEMGGLDGIVFTAGIGENSVPIRQKVVNRLGIFNAKLDDELNQ
QRGERFINQADSAIKIMVIPTNEELAIAREVERFKKMED

>fig|862514.3.peg.1272  Acetate kinase (EC 2.7.2.1)
MLKELVINAGSSTLKWKLFSMPDEQILASGLVDRIDLPASVFTAQQPGQEKYRITQDNIT
YDLAATMVLSYLKDQGAVEHLHEISGIGHRVVAGGEYFKDSVLVDNEVLAQIKELSQYAP
LHNPIEARYIEIFMQLLPKARQVAVFDTSLYAEMPKVNYLYPIPYEYYTEYGVRKYGAHG
TSHRYVAQRAAEMLGRPLEDLKLITCHLGSGSSITAFDQGQVIDTSMGFTPLGGVMMATR
AGDLDASLVAFLAEKLEISVEEVVDILNQKSGLLGISQLSPDQRDLEEAAPTNPQAQLAL
DMFINRVVRFIGSYVAELGGLDAIVFTAGCGENAIEVRQKIADQLSYFGLAVDASRNDVR
GKERKISPDNAAVDVLVVPTNEELMIVRDVQRLAN

>fig|469595.3.peg.722  Acetate kinase (EC 2.7.2.1)
MSSKLVLVLNCGSSSLKFAIIDAVNGEEYLSGLAECFHLPEARIKWKMDGGKQEAALGAG
AAHSEALNFIVNTILAQKPELSAQLTAIGHRIVHGGEKYTSSVVIDDSVIQGIKDSASFA
PLHNPAHLIGIAEALKSFPNLKDKNVAVFDTAFHQTMPEESYLYALPYSLYKEHGVRRYG
AHGTSHFFVTQEAAKVLNKPVEELNIITCHLGNGGSVSAIRNGKCVDTSMGLTPLEGLVM
GTRSGDIDPAIIFHLHDTLGMSVDQINKMLTKESGLLGLTEVTSDCRYVEDNYATKEDAK
RAMDVYCHRLAKYIGSYTALMDGRLDAVVFTGGIGENAAMVRELSLGKLGVLGFEVDHER
NLAARFGKSGFINKEGTRPALVIPTNEELVIAQDASRLTA

>fig|469595.3.peg.2926  Acetate kinase (EC 2.7.2.1)
MNEFPVVLVINCGSSSIKFSVLDAANCEVLMAGIADGINSENAFIAINGGEPAKLAHHSY
EDALKAIAVELEKRNLMDSVALIGHRIAHGGNIFTESAIITDEVIDNIRRVSPLAPLHNY
ANLSGIESAQHLFPGVQQVAVFDTSFHQTMAPEAYLYGLPWKYYEELGVRRYGFHGTSHR
YVSQRAHELLDLQSDDSGLVVAHLGNGASICAVRNGQSVDTSMGMTPLEGLMMGTRSGDV
DFGAMAWIASETNQTLGDLERVVNKESGLLGISGLSSDLRTLEKAWHEGHERAQLAIKTF
VHRIARHIAGHAASLHRLDGIIFTGGIGENSVLIRRLVIEHLAVLGVNIDSEMNSLPNSH
GERIISNKDARVICAVIPTNEEKMIARDAIALGKINTPVEFA

>fig|457421.5.peg.5395  Acetate kinase (EC 2.7.2.1)
MKILVINCGSSSLKYQLIDMENESVVAKGLCERIGIEGSKLTHQPAGKDKFIIEKPMPTH
KTAIEMVMEALQDADHGVIKDTSEISAIGHRVLHGGTVYSDSIVVNEDVKRVIRECFDLG
PLHNPANLMGIEACEAAMPGTPNVAVFDTAFGMSMPEKAYMYAIPHEYFEKYGIRRYGFH
GTSHKFVSGEAIRFGGLDPETAKVIVCHLGNGASVSASIGGKCVDTSMGLTPLEGLIMGT
RSGDVDPAVLQFIMNKEGIDINEMLDILNKKSGVYGMTNGISSDFRDIENAKADGNHLAE
VALDAFIYRVTKYIGAYAAAMNGVDAIAFTAGVGENDKTGRKAICSNLAYMGVKIDDEAN
NVRGEERVISAADSKVKVMLIPTNEELAIARETLELVQ

>fig|457421.5.peg.5443  Acetate kinase (EC 2.7.2.1)
MKILVINSGSSSLKFQVIDSETERVLAKGLCERIGIDGRFTYKTDTGVSLKEPVPMKDHK
QAVHTILDTLSDPDKGVIGEFSEIDVVGHRLVHGGEKFTGSVVISEEVIHAMTECNDLAP
LHNPANLVGVEACRELMPDTLMVGVFDTAFNQTMEPKAFLYGLPYKYYERHKIRRYGFHG
ISHKYVSRRAAQFMGQDPGRVKTIVCHLGNGASICAVKYGQVVDNSMGFTPLEGLVMGTR
CGDVDAGALEYLAKKEDLDIKQIVAILNQESGVLGISKNFSSDFRELKDAEIKYHEKATL
AREIFAYRVAKYVGSYAAAMNGVDNIVFTAGIGENDSDIREEICSYLEYLGITIDEVKNR
EQAEAVKISDGTSRVNVLVIKTNEELEIAREAAAVAEGLV

>fig|1316928.3.peg.4530  Acetate kinase (EC 2.7.2.1)
MSGASGAVLVFNAGSSSLKYQLVQPADGTVVAEGIAERIGDAGSSMTHEQNGETVTETLQ
LDDHLAAVRRAERFFAYNGTDLAKAGLSAVGHRVVHGGRSFYEPTVVTPEVISEIERISP
LAPLHNPANLVGILAAQELLPDVPSVAVFDTAFFHGLPDSSATYAIDRAVADEHAIRRYG
FHGTSHEYVAGRVAEFLDRDPASLNQIVLHLGNGASASAIAGGQPIDTSMGMTPLEGLVM
GTRSGDIDPGLVLHLNRVANLSVGEIDTLLNKRSGLRGLCGENDFRTITELMDSGDDAAR
RAFDVYIHRLRRYLGAYAFALGRVDAITFTAGVGENSAVVRSRALAGLEGFGIVLDEERN
ALRGKATRRISADDSAVDVLVVPTNEELAIARQSAAVVGG

>fig|742820.3.peg.1652  Acetate kinase (EC 2.7.2.1)
MSKTISINAGSSSLKWQLYEMPAEKVIAKGLIERIGLKDSISTVKFDGRAEKQILDIDDH
TQAVKILLDDLMRFGIIKSYEEITGVGHRVVAGGEYFKESALVDSEEVIQKVEELALLAP
LHNKANAAGIRAFKELLPDITSVVVFDTSFHTTMPEKAYRYPLPTKYYTENKVRKYGAHG
TSHQYVAKEAAKTLGKPLEELKLITCHIGNGASITAVDKGISVDTSMGFTPLGGVMMGTR
TGDIDPAIIPYLIEHTEDFNTPEDINYILNKQSGLLGVSETSSDMRDIIAGMHEGNHNCK
LAFDIFVDRIQKHIGQYFAVLNGADAIIFTAGIGENSDEVREAVISGLSWFGCDILPGKN
VRGAEGIISSDAAKVKVLVIPTDEELVIARDVERFKNQK

>fig|749219.3.peg.1471  Acetate kinase (EC 2.7.2.1)
MSLANPTLVLNCGSSSIKYALISEDGGSRIEGLAEGLGNPEARIKHKNLEGEATIIDIPN
GVHADALQVILEDLIKAHKPVVVGHRVVHGGDKFKSATVIDEEVLSTIEALTSLAPLHNP
ANAAGIQAINAIYPDLPQVAIFDTAFHQTMPEYAYRYAVPKNLYTEHQIRRYGFHGTSHA
FVSNRASQLTDAKGVHGWVVAHLGNGCSATAVYDGKSLDTSMGITPLEGLMMGTRSGDVD
PSLHIHLNRTLGLSLDEVDTLLNKKSGLLGVSGISNDMRNLEAADKEGSADARLALHMFA
YRTAKYLLSLTAALPEFTGIAFTGGVGENAVEMRADIIKHLKHLGAKIDTTKNDKLMRGA
EGSFHAEDSSIELWVIPTDEEYQIASESRAVLGL

>fig|665943.3.peg.2778  Acetate kinase (EC 2.7.2.1)
MNVLVINAGSSSLKYQLVNVEQQELLAKGICERVGSAEAFHKHGLDKNEEVIDAKMADHD
DAMALVLESLTSGPTKAIDSLEEIDAVGHRIVQGGKYFDRSVLIDDDVIQKIDELAELAP
LHNKAALMGINACLKHMPSTPMVAVFDTSFFQTLPPKAYMYPLPYELYEKYAIRKYGAHG
TSHRYISERAAAVLDEPIEDLKLITCHLGNGCSISAIDHGVAVDTSMGLTPLDGLMMGTR
CGAIDPAIVPFVMEHEGLTAGEMNDLMNKKSGLLGISGISNDLRSVRDASEQGHERAMLA
YDMYSNSVKKYIGQYIAVMGGVDAIVLTAGVGENCEKMRRMIFAGLQPLGMILDEEKNRQ
RGFEREISTESSPVKIIIIPTNEEYMIARDTYEILHEKVDVPLV

>fig|471870.8.peg.627  Acetate kinase (EC 2.7.2.1)
MDHKEVIAQGGIEKIGLQGSFLKFTLPNGEKKVLEKDIPEHTVGVEFILDTLTSPEYGAI
KSLNEINAVGHRMVHGGEKFSESVLLTQEVLDAFTACNDLAPLHNPANLKGVNAISAILP
NVPQIGVFDTAFHQTMPDYAYLYAIPYELYKKYGVRRYGFHGTSHRYVSQRVCEFLGVSP
EGKKIITCHIGNGGSITAVKDGKSIDTSMGLTPLEGLMMGTRSGDIDAGAVTFIMEKENL
TAAGVSDLLNKKSGVKGIFGVSSDMRELEAAVAAGNNKMADLTENMYFYRIKKYIGAYAA
ALGGVDIIVFTGGVGENQASCRSGACEGLEYMGVKLDMEKNKVRGEEAVISADDSKVKVV
VIPTDEELMIASDTMAILNKK

>fig|1121098.4.peg.2948  Acetate kinase (EC 2.7.2.1)
MKILVLNCGSSSIKYKLFDMTTKEILAQGGIEKIGLVGSFLKLTLPNGEKKILEKDIPEH
TAGIEFILNTLVSPEYGAIKSLEEINAVGHRMVHGGERFSESVKLDKEVLDAFAACNDLA
PLHNPANLKGVNAVSAILPNIPQVGVFDTAFHQTMPDYAYMYAIPYELYEKYGVRRYGFH
GTSHRYVSKRVCDFLGINPEGSKIITCHIGNGGSISAVKDGKCVDTSMGLTPLEGLVMGT
RSGDIDAGAVTFIMEKEGLTPTGVSNLLNKKSGVLGISGVSSDMRELDAACKEGNPRALL
AEKMYYYRIKKYIGAYAAAMGGVDVILFTGGVGENQSQCREAVCDGLQFIGVELDKEMNN
KIHGDEAIISTPESKVKVVIIPTDEELMIASDTQAILNK

>fig|665953.3.peg.757  Acetate kinase (EC 2.7.2.1)
MDHKEVIAQGGIEKIGLKGSFLKLTLPNGEKKILEKDIPEHTVGVEFILNTLISPEYGAI
KSLDEINAVGHRMVHGGEKFSESVLLTQEVLDAFTACNDLAPLHNPANLKGVNAVSAILP
DVPQIGVFDTAFHQTMPDYAYLYAVPYELYEKYGVRRYGFHGTSHRYVSKRVCEFLGVQP
EGKKIITCHIGNGGSISAIKDGKCVDTSMGLTPLEGLMMGTRSGDIDAGAVTFIMEKEHL
DANGVSNLLNKKSGVLGVSGVSSDMRELEAAVAAGNPKAILAEKMYFYRIKKYVGAYAAA
LGGVDIIVFTGGVGENQCNCRSEVCEGLEFMGIKVDLKKNEVRGEEAVISADDSKVKVVV
IPTDEELMIASDTMAILNK

>fig|411463.4.peg.1857  Acetate kinase (EC 2.7.2.1)
MEVLVINCGSSSLKFQLIDSDSEKVLAKGICERIGIKGSVITYQPTGGEKELSNIDMPTH
HEAIDAVIKALTNKETGVINDMSEVKAVGHRVVHGGEYFSKATLVDDDVIKKIEECNYLA
PLHNPANIIGIKACMKLMSDTPNVVVFDTAFHQTMPESAYLYAIPRKYYDENKIRRYGFH
GTSHSFVSKRVAEIMNKPYDELKTIVCHLGNGASICAVDGGKSVDTSMGLTPLAGVIMGT
RSGDIDPSIIEVIAKQDGLSIDQVINMLNKESGVAGLSEVSSDFRDITQAIEDGNAKAKS
AFDAYIRQVVRFVGAYIAVMNGVDAIAFTAGVGENNKFVRAAVMEHLGYMGVKINHEAND
SRGEEVMISTEDSKVKVFVVPTNEELAIARETVEIVNK

>fig|568816.4.peg.1582  Acetate kinase (EC 2.7.2.1)
MKIFVVNCGSSSIKYQLINMEDESVIAKGLVERIGIDGSVLTHTPAGKDKVRMESEIPDH
VDGIKKVLAALVDPNHGVIKSMDEIDAVGHRVVHGGEVFSESVLVTEENLKQIEALSDMA
PLHQPPNVAGIRACQKLMPNTPQVAVFDTAFHQTMPPVAFMYGVKYEEYKKYGIRKYGFH
GTSHRYVAACAAELLGKKPEDTKIITCHLGNGSSITAVDGGKSVDTSMGFTPLDGVLMGT
RCGSIDPAIVPILMQKKGLDNAGMDKYMNKECGVLGISGISSDFRDLEDAANKGDEKAQL
ALDMFCYQVKRYIGAYAAAMGGVDAIVFTAGVGENDIGTRAKVCKGLEFLGVELDAERNN
VRGKVTEISKADSKVKVFLIPTNEELVIARDTNRLCGK

>fig|742766.3.peg.2618  Acetate kinase (EC 2.7.2.1)
MKILVLNCGSSSIKYKLFDMESKEVLAQGGVEKIGLKGSFLKFPAANGDKVVLEGEILEH
QAGIEYILGVLLSEKYGCIKSLSEIDAVGHRVVHGGEEFNSSVFITDEVIKKMEECIELA
PLHNPPNLAGIYAVKELMGDIPQVGVFDTAFHQTMPPKAYMYGLPYSLYQKYAIRRYGFH
GTSHRYVSRKACESLGIPYEEQRIISAHIGNGGSLAAIKGGVSVDTSMGMTPVEGLLMGT
RSGDVDAGIISFIMEKENIGTQAISTLVNKHSGLLGVSGVSSDMREIRAAIAEGNEKAKL
AYDMFLYRIKKYIGAYTAALGGLDILLFTGGIGENAVYLREEICLDLEFLGIKLDTEKNV
KIYGEEAVITTPDSKIKVMVVPTDEEFMIASDTMDIVNR

>fig|469607.3.peg.1293  Acetate kinase (EC 2.7.2.1)
MKILVINCGSSSLKYQLINPETEEVFAKGLCERIGIDGSKMEYEVVAKDFEKKMETPMPS
HKEALELVISHLTDKEIGVISSVDEVDAIGHRVVHGGEEFAQSVLVNDEVLKAIEANNDL
APLHNPANLMGIRTCMELMPGKKNVAVFDTAFHQTMKPEAFIYPLPYEDYKELKVRKYGF
HGTSHLYVSGVMREIMGNPEHSKIIVCHLGNGASITAVKDGKSVDTSMGLTPLQGLMMGT
RCGDIDPAAVLFVKNKRGLTDAQMDERMNKKSGILGLFGKSSDCRDMENAVKEGDERAIL
AESVSMHRLKSYIGAYAAIMGGVDAICFTGGIGENSSMTREKALEGLEFLGIELDKEINS
VRKKGNVKLSKNTSKVLIYKIPTNEELVIARDTFRLAK

>fig|428126.7.peg.1592  Acetate kinase (EC 2.7.2.1)
MAKIISVNAGSSSLKFQLFEMDDESVITSGVIERIGLEDSIFTIKYDGKKTVTTSPIKDH
KVAVELLLDTLIEKGIVKDLDEIKGVGHRVVQGGAYFDSSVIIDEDVVNKIDELKSLAPL
HNPAHLTGYYAFKEAIPNAGAVAVFDTAFHQTLEPKCYIYPIPYKYYTDYKVRKYGAHGT
SHYYVSRRCIEMLGNPEHSKIIVAHLGAGGSLTAIKDGKSVNTSMGFTPLAGIMMGTRSG
DVDPSVIDYLIEEVGMDMKEVIKMLNKESGLLGISGISSDFRDVQNAAIEGNERAQLAID
IFYRRVIAYIGRYFIALGGVDAICFTAGIGENSFFARKGICDLLKDALGVELDEDANVNG
KGDRLISTPNSKVKVFVIPTNEELVIARDTKRLLNL

>fig|428126.7.peg.70  Acetate kinase (EC 2.7.2.1)
MVKVMAINAGSSSLKFQLINMPSEEVITSGIVERIGLEEGNFEMKYNGEKFTKQCPISDH
SVAVQLLLDALVDHHVVENLHEIDACGHRIVHGGEYFNDSIKVDEDVVAKVEELAELAPL
HNPAHIIGYNAFKNALPGVEHVFVFDTAFHQTLDQERYLYPLPMEYYKDLKVRKYGAHGT
SHKYVSQVANEMLGKPENSKIIVCHLGNGASISAVQNGVCIDTSMGFTPLAGVMMGTRCG
DVDPSIMPYLCNKLNKTADEMLEIYNKKSGMLGVSGISSDSRDIEDAFYKGDERARLTSS
LYARIASKFIGSYFVEMGGLDAIAFTAGVGENASYLRRLIVDDIADALGVVLDDKANETR
SKENRFISSESSKVKVMVIPTNEEVMIARDTIRVLDL

>fig|1121102.3.peg.1051  Acetate kinase (EC 2.7.2.1)
MKILVLNSGSSSIKFKLFDMNGRNVILDGFIEEIGSDHSRVNINYGNEPFVKDVAIKDHL
EGMDYLNNFFKKSKILKDFSELDGIGHRVVHGGNKFQDSVIIDDEVIKTIDELSELAPLH
NPGHLAGIRSAMAEAPNVPNVAVFDTVFHQTMPQYAYMYAIPYEYYEKYDVRKYGFHGTS
HKYVTEQAANYMGIRLDAFNAISLHIGNGASVTAIKGGKSIDTSMGISPLEGLMMGTRSG
DIDPAALYHIAKVTNKNQAEIDYMLNKESGLLGICGMSDIRKVKRMILDQDDERAKLAYN
MYMYRITKYIGSYFAIMGRVDAIIFTAGVGENYAHLRADICKTINHFGVNIDDDLNELKS
NSIRFITKRDSVIRALVVPTNEELAIALEVRKLIKNKNFI

>fig|575587.3.peg.1820  Acetate kinase (EC 2.7.2.1)
MAKSVLVINCGSSSIKYALVSERREDRIYGLAENLGSADARIKGVTVGGEPLELSIPHAD
HAKALETLLARLANYNPQAIGHRVVHGGNLTKAELLTPEIVKRIEAATPLAPLHNPAHLI
GIEATMRLFPELPQVAVFDTAFHQTMPERAYRYALPQNLYTEHQVRRYGFHGTSHAYVTE
RASELAGAKNQGGWLSAHLGNGSSTCAVWNGQSLDTSMGMTPLEGVVMGTRSGDVDPSLH
LFLASNLGWDIQKIDTMLNKESGLLGLSGLSNDMRTLVEASENGHEGATLAIEVFCYRLA
KSLSALSCGLPRLDGLVFTGGIGENSAYVREKTLGYLPHFGLQFSQDKNNALARGTEGRI
DAGTGPQIWVVPTDEEGRIAKETRQVIEQTA

>fig|457396.3.peg.1508  Acetate kinase (EC 2.7.2.1)
MKTLVINCGSSSLKYQLIDMETENSLVQGLVERIGIEGSILTQKVEGKDKYIIKESMPNH
KAAIKLVLEALVNKDYGVIKSMDEIAAVGHRVVHGGEKYSHSVIIDDTVLDSIRDCISLA
PLHNPPNIIGIEACMELMPNTPMVAVFDTAFHQTMPKEAYICPLPYELYEKYGIRKYGFH
GTSHKYVSQKVADAMGKDIKDLKIITCHLGNGCSLAAVKGGKSIDTSMGFTPLAGVMMGT
RSGSIDPSVISFLSEQHGYKISDIDELLNKKSGVLGISGVSSDFRDVIEAANKGNERAKL
ALDIFHYKVRAQIAAYAGIMGGVDVIVFTAGIGENSSLTRKECLNGLEFLGFNIDDEKNA
VRGEIQEISTKDSKVKVYEIPTNEELMIARDTVKLINNS

>fig|457396.3.peg.1711  Acetate kinase (EC 2.7.2.1)
MKVLVINCGSSSLKYQLIDMATEESLAQGLVERIGIEGSVLTQKVEGRDKYIVKQPMNDH
KIAIKLVLDALIDSEHGVISSMDEITAVGHRVVHGGEKYKNSVVINEEVKNYIKDCFKLA
PLHNPANMIGIEACEELMPNTPMVAVFDTAFHGTMPEEAYLYALPYDLYKKHGIRKYGFH
GTSHKYVSQKVAEVMGKDIKDLKIVTCHLGNGASLCAVKNGVSIDTSMGFTPLEGVAMGT
RSGNIDPAIVTFLMKEEGLSIDEVNDLLNKKSGVLGISGISSDFRDIEDAAFKEGVHRAK
LALAIFEYKVRATIGSYAAIMGGVDAIVFTAGVGENGPETRESILKGLEFLGVEVDTERN
NVRGKVREISKDGCKVKAFVIPTNEELVIARDTVELIK

>fig|1212545.3.peg.1481  Acetate kinase (EC 2.7.2.1)
MSKLILAINAGSSSLKFQLIEMPEEKIITKGLIERIGLKDSVFTIEVNGEKIKEVTDIAN
HEDAVNIMLDSFKHHGIIDSIYDIQGTGHRVVHGGETFPTSVYVTDEVESQIEALSELAP
LHNPANLMGIRAFRKLLPEIPHVAVFDTSFHQTMPEKSYLYSLPYQYYEDYGIRKYGFHG
TSHKYVSQRAAEILGKPIEELRIISCHIGNGASIAAIDGGESVDTSMGFTPLAGVTMGTR
SGNIDPALIPFLMEKTSKTAEEVLNTLNKESGLLGISGTSSDLRDIIEDSKEGKERAQLA
LDVFASRIHKYIGSYATRMHGVDVIVFTAGVGENSDPVRAKVLEGLEFMGVYWDAKKNES
IHGEEGFINYPHSPVKVIVIPTNEEVMIARDVIEFGNVD

>fig|1077975.4.peg.580  Acetate kinase (EC 2.7.2.1)
MSADTAGAVLVFNAGSSSLKYQLVQPDTGVVIADGIAERIGDAGSSMTHEQNGETVTESV
PLPDHLTAVRRAEQFFADNGTDLVHAGLAAVGHRVVHGGRSFYEPTLVDDWVISEIKRIS
TLAPLHNPANLVGIEAARTLLPDVPSVAVFDTAFFHGLPAAAATYAIDREVAAEHAIRRY
GFHGTSHEYVSGRAAEFLGKDVTELDQIVLHLGNGASASAISGGQPVDTSMGMTPLEGLV
MGTRSGDIDPGLVLHLNRVAHLSVDEIDTLLNQRSGLRGLCGENDFRSITELVDAGDEDA
RRAYDVYIHRLRHYLGAYTFGLDRLDAITFTAGVGENSVRVRADALAGLERFGIVLDPER
NAAADRSARRISADASAVDVLVVPTNEELAIARQSAALVAEKVGGQP

>fig|888826.3.peg.458  Acetate kinase (EC 2.7.2.1)
MKILVLNSGSSSIKFKLFDNKIVLASGLVEKIGNNQSKIELKNAKTGTKMRRDTHIGNHE
KGLQLVEELFNESGILKDLNELDGCGHRIVHGGKNLTEHCLVNDFVLEEIDRVSTIAPLH
NPAHLAGIKTMLKAAPKVPNATIFDTAFHKSMPDYAYMYALPYDYYTEYNIRKYGFHGTS
HSYVSSRAAILMQKENINAISAHLGNGASVCAIENGKSIDTSMGFTPLEGLMMGTRCGDI
DPATLPFIAKAKNLNADELDTMMNKQSGLYGVCGYNDFRDVVSEIQNGNNLARLALDMYC
YRLAKYIGSYFAILPHTDALIFTAGVGENAKIVRQKTCVRLKHLGFELDDSLNESDESGE
REISKANSKVKIFVIPTDEELEIAKITEELIKKA

>fig|1121129.3.peg.667  Acetate kinase (EC 2.7.2.1)
MNVLVLNCGSSSIKYQLLNMEGEPTLLAKGLVEKIGLPVGSFTHKPEGKDKYVVEEPIKD
HTAGIDLILKALVNPQHGVINALTDINAVGHRVAHGGEFFAKSVIVDADAKEKIAACCEL
APLHNPANLTGIETMEKLLPGVPQVAVFDTSFHQTLPKEAYIYGLPYKYYEQYRVRRYGF
HGTSHKFVAQKACNILGWNIENKKIITCHLGNGSSITAINKGKSVDTSMGFTPNAGVIMG
TRTGDLDLGALLFICDKEGLNNAQANDLVNKKSGLQGVSDVSSDCRDLQAAAAAGNEKAR
LALDILAYDVKKYVGSYAAVLNGVDLIVFTGGIGENDDEVREQVCRNMEYMGIHFDTAAN
KGTRGKDKILSMSDSKVIVMSITTDEELVIATDTMNLIK

>fig|718252.3.peg.2821  Acetate kinase (EC 2.7.2.1)
MKILVINCGSSSLKYQLIDMDGEKVLCKGLCERIGMESSMITHEANGHKATTPAIFPTHT
EAFAEVVKKMTTGEGKCIDDVSEISAIGHRVVHGGEKFKASCLITDEVINTIRELSPLAP
LHNPAGILGIEAARKVFGNVPMVAVFDTAFHSTMPPKAYMYAIPYEYYEKYGVRRYGFHG
TSHKYVAHKAAEYLEEPIERLKLITCHLGNGSSIAAVDQGKVVDTSMGMTPLAGLMMGTR
CGDLDPSVVNYLKYTLNITGHELDEILNKKSGLLGISGVSSDKRDVEEAALHGNKRAQLA
SDMLNYQIKKIVGSYIAAMGGVDAIVFTGGIGEHDEIARAKVCHHMDWLGIRIDTEKNEH
PVGDVCEITAWGAKVRTLVIATDEELMIARDTKEVLEK

>fig|1051502.3.peg.2223  Acetate kinase (EC 2.7.2.1)
MSKIIAINAGSSSLKFQLFEMPSETVLTKGLVERIGIADSVFTISVNGEKNTEVTDIPDH
AVAVKMLLSKLTEFGIIKDLNEIDGIGHRVVHGGEKFSDSVLLTDETIQEIEDISELAPL
HNPANIVGIKAFKEVLPNVPAVAVFDTAFHQTMPEQSYLYSLPYDYYEKFGIRKYGFHGT
SHKYVTERAAELLGRPLKDLRLISCHLGNGASIAAVEGGKSIDTSMGFTPLAGVAMGTRS
GNIDPALIPYIMEKTGQTADEVLNTLNKKSGLLGISGFSSDLRDIVEATKEGNERAETAL
EVFASRIHKYIGSYAARMSGVDAIIFTAGIGENSVEVRERVLRGLEFMGVYWDTALNNVR
GEEAFISYPHSPVKVMIIPTDEEVMIARDVVRLAK

>fig|1045856.3.peg.3092  Acetate kinase (EC 2.7.2.1)
MSSKLVLVLNCGSSSLKFAIIDALNGDEYLSGLAECFHLPEARIKWKMDGSKQEAALGAG
AAHSEALNFIVNTILAQKPELSAQLTAIGHRIVHGGEKYTRSVVIDETVIQGIKDSASFA
PLHNPAHLIGIAEALKSFPQLKDKNVAVFDTAFHQTMPEESYLYALPYSLYKEHGVRRYG
AHGTSHFYVTQEAAKVLNKPVEEVNIITCHLGNGGSVSAIRNGKCVDTSMGLTPLEGLVM
GTRSGDIDPAIIFHLHDTLGMSVDQINKMLTKESGLLGLTEVTSDCRYVEDNYAEKADAK
RAMDVYCHRLAKYIGSYTALMDGRLDAVIFTGGIGENAAMVRELSLGKLGVLGFEVDHER
NLAARFGKSGFINKEGTRPAIVIPTNEELVIAQDAHRLTA

>fig|1045856.3.peg.3824  Acetate kinase (EC 2.7.2.1)
MIEFPVVLVINCGSSSVKFSVLDASSCDALMTGIADGINTEKAFISVNGGEPARLAHHDY
EGALAAIALELEKRDLMSSVALIGHRIAHGGDLFSESTLITEQVIEQIRQVSSLAPLHNY
ANLSGVEAAERLFPGIQQVAVFDTSFHQTLAPQAYLYGLPYRYFEELGVRRYGFHGTSHR
YVAGQAHALLGISPEDSGLVIAHLGNGASICAVRNGESVDTSMGMTPLEGLIMGTRCGDV
DFGAMAWIAQQTGQSFEDLERVVNKESGLLGISGISSDLRALEKAWHEGHQRAQLAIQTF
VHRIARHIAGHAASLHRLDGVVFTGGIGENSRLIRTLVAEHLAVFGITLDEAKNALPGSA
GERVITTDSSRVVCAVIPTNEEKMIALDALRLGKVTPAAAYA

>fig|548476.7.peg.1009  Acetate kinase (EC 2.7.2.1)
MAYVLVLNSGSSSVKFQLVDPESSATDTPLVSGLVEQVGEPQGAVTVKTGGEEFKEELEI
PTHSFGLDRAFSIMHEHGVGPTDVEVIAVGHRVVHGGRLFSEPQLIVDQIESMIEDLIPL
APLHNPANLDGIRVARKLLPEIPHVAVFDTAFFNHMPPAAALYAINNDVASQYDIRRYGF
HGTSHEFVSQQVPKLLDRDPGHVHQITLHLGNGASAAAIRNGRPIDTSMGLTPLAGLAMG
TRSGDIDPGIIFHLSREAGMSIDEIDNLLNKRSGVKGIAGVNDFRVLRERINNEDQDAWL
AYNIYIHQLRRFIGAYMIALGRVDAITFTAGVGENDTEVRQDSLYNLDMYGIDFDKEANL
VRSKEPRMISTADSQVKVFVVPTNEELAIAQKSAGIAAMAREAGLY

>fig|557598.3.peg.2239  Acetate kinase (EC 2.7.2.1)
MKRIQLVLNAGSATLKFECFSLEHAEPEALVRGLIDGVGKAQATIKLKTPAGETLVQRPL
ADSSHASALRAVFELARERDWGLEAVVHRVVHGGALFDGPVVLDDAKIARLRELAPLAPL
HQPVALAAIEAVSEVAPGVVQIACFDTAFHIPQDPLATRFGLARRWHDAGVRRYGFHGLS
YAAIARKLPGVLGAEEAEKRVVVMHLGSGSSACAIHRRQSVASSMGFSAVDGLMMGTRPG
NLDPEVILYWIEHEQMSLADIRAEIYKQGGLLGVSGGLSSDMRELIDNPHPHAQEAVALF
CYRAAREIGALAVQLGGIDHLVFTAGIGERSARVRARIVERLAWLGLKLDQEANQQDEAC
ISTPDSSRGVWVIRTDEEGEMARQTRHLLQQNPAG

>fig|553177.6.peg.1023  Acetate kinase (EC 2.7.2.1)
MEILIINSGSSSLKYQLIDSKTGESKAKGIVDRINIDGSYVKYVAVKNGEEVEVKKEQPI
PTHEVGMNLVAELLTDPKVGVIHNPSDIKGVGHRVVHGGEKFVQPTVITDEVVAEIKRLI
PLSPLHNPGHLEGIRVAQKLFDKATHVAVFDTAFHQTMPAKAFRYAIPNEYYEKYGLRAY
GFHGTSHKYVDAQARKHLNNPHIKNITIHLGNGASMAAVNEEGKCVDTSMGLTPLDGLIM
GTRTGQIDASVAFFLGQELGMSYEEVKTLFNKKSGMLGLTGHSDARDVAALYRSGDANAA
LCYEMYGYRIQKFIGAYSAALNGLDSIVFTAGLGENDALTRSFACKNMEFFGIKLDEKKN
EELNHPTKPVEIQAADSRVKILIIPTNEELQIVNEIVDLVK

>fig|314315.12.peg.1634  Acetate kinase (EC 2.7.2.1)
MNNILVINAGSSSLKWQLFQQTDLSLVASGLMERMNTPEARFTFKFNGQKEQVAIANLTY
EDGVIRLLKQLQDNAIIDSPSDIVAVGHRVVAGATTFEKSTLITADNLATLKALDKYAPL
HNPVQVDCIETLMHILPNSVPEVAVFDSQFYLDMPDATSFYGLPYEDSQKYQIRKYGEHG
ISHGYILQETAAFLNQPVAELKLITLHLGGGSSITASQNGKPVDTSMGFTPLEGLPMGTR
AGSLDAAIVPFLMNELNKSADEIITLLNTESGILGVSGVSADMRDIQSSLATNPRAKLAY
DMFITSAAKFIGSYYVELGGANVITFTAGIGENDAKMRADVCDRLAVLGVKIDPERNEQG
HSARQISTDDSAIKVLMIPTNEELAIAKQVKALV

>fig|314315.12.peg.189  Acetate kinase (EC 2.7.2.1)
MEKILAINAGSSTLKWQLFEMPSETVIAKGMIDRLGLSDSVFTAKYGDNQKFKEVQDVTT
HEMAATLLLTRLKELGIVSHLDEITGVGHRVVGGGEAFSDSMVINPVALDEINRLAEYAP
LHNPTQAYYIKIFTALLPGVPQVAVFDTSFYSTLAPENYLYSIPQEYYQTFGARKYGAHG
TSHRYVAHRAAEILGTPLESQKMITLHLGSGASITAVQDGHAVDTSMGFTPLAGITMGTR
SGDIDVSLVAFLAKKLEITMPEMIDILNHKSGLLGISELSPDMRDLEETAATRPQSALAL
SIFVNRVVKYVGSYVALMNGIDTLVFTAGSGENGSELRADICKQLACFGVKLDEEKNNVR
SQERIISADDSKVKVLIVPTNEELMIARDVMRLK

>fig|314315.12.peg.1264  Acetate kinase (EC 2.7.2.1)
MSKILAINAGSSTLKWKLFVMPEEKVIAKGMVDRLGLSDSVFTVKYGDGQKYEITQDIET
QDVAVDLLLKKLIEFKIIAEYSEISGIGHRVVAGGEDFKTSALITEASLKRIEELAEYAP
LHNPAEAGVIRAFRNILPNVPQVAVFDTSFHTTMPEENYLYSLPLDYYRKYGARKYGAHG
TSHRYVSHRAAEMLGKPLEDLKMITMHLGSGVSMTAIKDGKSLDTSMGFTPLAGVTMSTR
SGDIDASLVAFLMKKLDIKDPEEMIDILNKKSGIYGISGLSPDMRDLEKTREERPESQLA
IDIFVNRLIKYVGSYVAIMGGLDVLVITAGMGEGDILMRQRIGDRLSYFGVEVDPERNNV
MAQERIISTDDSKVKVLLVPTNEEVMIARDVMSVGQIK

>fig|469617.3.peg.1809  Acetate kinase (EC 2.7.2.1)
MKVLVINCGSSSLKYQLMNPETKEVFAKGLCERIGIDGSRMEYEVPAKDFEIEIKKPMPT
HKEALELVINAIVDKENGVIASVEEVGAIGHRMVHGGETFASSVLLNEDVMKAVEENNDL
APLHNPANLMGVRTCMALMPGKPNVGVFDTAFHQTMPAKAYMYALPYEDYKDLKVRKYGF
HGTSHLYVSETMREIMGNPEHSKIIVCHLGNGASMSAVVDGKCVDTSMGLTPLQGLMMGT
RCGDIDPAAVLFIKNKRGLTDKEMDNRLNKESGILGIYGKSSDCRDMENGVAEGDERAIL
AEEMFIYKIKSYIGAYAAAMGGVDAICFAGGIGENAAGIRESVISGLEFMGAKIDKEVNS
VRKKGNVKLSTEDSKVLVYKIPTNEELVIARDTYKIVAGK

>fig|457391.3.peg.3659  Acetate kinase (EC 2.7.2.1)
MKILVLNCGSSSIKYKLFDMTTKEVLAQGGIEKIGLVGSFLKLTLPNGEKKILEKDIPEH
TAGIEFILNTLVSPEYGAIKSLDEINAVGHRMVHGGERFSESVLLNKEVLDAFIACNDLA
PLHNPANLKGVNAVSAILPNVPQVGVFDTAFHQTMPDYAYMYAIPYELYEKYGVRRYGFH
GTSHRYVSQRVCEFLGVDPKGKKIITCHIGNGGSISAIKDGKCIDTSMGLTPLEGLVMGT
RSGDIDAGAVTFIMEKEGLNATGISNLLNKKSGVLGVSGVSSDMRELEAAVAAGNPKAIL
AEKMYFYRIKKYIGAYAAALGGVDIILFTGGVGENQANCRSEVCEGLEFMGVKIDLEKNK
VRGEEAIISADDSKVTVAVIPTDEELMIASDTLAILNK

>fig|888832.3.peg.489  Acetate kinase (EC 2.7.2.1)
MKILVLNSGSSSIKYKLYDMDNESVLAQGGVERIGLDKAFIKVKLPNGEKKQIMADLPTH
KEGVSLVFNCLLDPEFGAIKSLDDIEAVGHRIVQGGDKYDKSVILTKQVEKDIEELCDLA
PVHNAGHLKGIRAVNELMPNTPQVCVFDNAFHSTMPDYAYLYAIPYDLYENYHVRRYGFH
GTSHRYVSHRVCEMLGLDFNKAKIITCHIGNGASVAAITNGKVVDTSMGLTPLEGLMMGT
RCGDIDPSAVTYLMDKLGKKPQEMCDYLNKKSGVIGITGISSDMRDIENAAKEGNKRAQL
ALKMYDYRIKKYIGAYAAALGGVDVVVFTAGVGENQTGTRAQACKGLEFMGIKIDEAKNA
TIHGEEAIISTPDSKVKVVVVPTDEEIVIARDTKELIKK

>fig|1156918.4.peg.1707  Acetate kinase (EC 2.7.2.1)
MSEQILVVNAGSSSLKFHMYQVQPGDQLDFEFGGQVSGIGSTQPAFKVKNAQGQSLIKQD
LAAEQARDLHTAQALVARWLLEHVEGRPIAVGHRIVHGGARYDKSVPLTPQVLAYLDSLS
PLAPLHQQNNLAPVRVIFEHYPEIFQVACLDTAFHQGHVPYLQHFALPERFFEQGVRRYG
FHGLSYHYISQHLRQEFPELADGRVVVAHLGSGASACALKEGRSVHTTMGFTALDGLPMG
TRPGRLDAGVVLWMLEQGMDHDEIQSVLYTQSGLKGLSGEQADMRALEASDDPRAKLAVQ
YFCYHTAENLAGLCVALKGLDTLVFTAGIGEHSPSIRAGIAQHLEWLGVEIDPIRNQKGQ
TVISTDDSPVRVLVIPTNEERVIVEQSLALVRASP

>fig|665951.3.peg.306  Acetate kinase (EC 2.7.2.1)
MNVLVINCGSSSLKFQLINAESEEVLAKGICERIGIDGRLTYQPEGGEKEVSEKAMPTHT
EAIQFVIEALTNPETGVVKSLDEIGAVGHRVVHGGEKFASSVVITEEVKKAIEECNDLAP
LHNPANLIGITACEKLMPNTPMTAVFDTAFHQTMPEKAYMYGLPYNYYEDYKIRRYGFHG
TSHSFVSKKAAEVMEKPYEELKTIVCHLGNGSSVTAVMNGQSVDTSMGMTPLEGLVMGTR
SGNIDPAIMEFIAEKEHLDIAGVMDVLNKKSGVFGISGELSSDFRDLTNAMNSGDKKAKI
AMDVFSYNVAKYVGAYAAVMNGVDDIVFTAGIGENDDYVREQVCSYLGYLGVDFDKEANT
GLRGKQAEITKAGSKVRVFVIPTNEELAIARETLALVK

>fig|1217986.3.peg.305  Acetate kinase (EC 2.7.2.1)
MAISVLVINCGSSSIKYALISERREDRIYGLAENLGAADARIKGITIGGEPLELSIPYAD
HAKALETLLARLANYNPQAIGHRVVHGGTMTHAERLTQDTIDRIRHAVPLAPLHNPANLI
GIEATLALFPHLPQVAVFDTAFHQTMPERAYRYALPQFLYSDYQVRRYGFHGTSHAYVSE
RASELAGQKNQGGWLSAHLGNGSSTCAIWNGESIDTSMGMTPLEGVVMGTRSGDVDPSLP
LFLSNNLGWDIQKIDNMLNKESGLLGLSDLSNDMRTLVEASENGHEGATLAIEVFCYRLA
KSLSALSCGLPRLDGLIFTGGIGENAANIREKTVAYLPHFGLQFSVEKNNSLARGTEGRI
DHGTGPQIWVIPTDEEGRIAKETRQVLGQLN

>fig|889201.3.peg.714  Acetate kinase (EC 2.7.2.1)
MSKTISINAGSSSVKWQLYSMPEEKVLAKGLIERIGLKDSISTVKFDGRSERQTLDIADH
TQAVKILLDDLKRFEIIQSYDEITGVGHRVVAGGEYFKESALVTDDVLKKIEELSLLAPL
HNPANADGIRAFKEILPDITSVAVFDTSFHTTMPEKAYRYPLPTKYYTENKVRKYGAHGT
SHEYVAHEAAKLLGKPIEELKLITCHIGNGASITAVDKGRSVDTSMGFTPLGGVMMGTRT
GDIDPAIIPYLMQHTDDFNTPEDISRILNRESGLLGVSEKSSDMRDIHEAMRAGDEKAQL
ANEIFVDRIQKYIGQYLAVLNGADAIIFTAGIGENSVTIRRMVIEGISWFGCDVDPEKNF
FGATGDISTEAAKVRVLVIPTDEELVIARDVERFKNQ

>fig|515619.6.peg.1265  Acetate kinase (EC 2.7.2.1)
MNVLVINCGSSSLKYQLINSDSEEVLAKGLCERIGIDGRLVYQKEGLDKEITEAPMPTHK
EAIQMVLDALVNPKTGAVKSLAEIDAVGHRVVHGGEKFSDSVVITEEVIAQVEECNDLAP
LHNPANIIGIRACQALMPNVPMVGVFDTAFHQTMPEKAYLYGLPYEYYEKYKVRRYGFHG
TSHSFVSKEAASYLGMDLNNSKIIVAHLGNGASVSAVLNGKCVDTSMGLTPLEGLVMGTR
SGDIDPSIMEFIAKKENLDIDGVMNVLNKKSGVAGMSGVSSDFRDLEAAYNEGNERAIAA
VEVFSYRVAKYIGAYAAAMNGVDAIAFTAGIGENTSFVREKIMAYLGYLGIKIDRVTNDK
TRGVEALISTADSSVKVCVIPTNEELAICRETVKLVG

>fig|469378.5.peg.604  Acetate kinase (EC 2.7.2.1)
MNILVVNAGSSSLKYQLINIDTEKVIAKGLCERVGSPDSVHKHGVDDNEVVIDRYLPDHD
AAVACVMEVLVEGPDAPLSSMSQIDAIGHRIVQGGTYFDKSVLIDDEVIDKIRELAELAP
LHNFAALQGIEACRHAMPDALQVAVFDTAFFQSLPPKAYMYALPYELYEKYGIRKYGAHG
TSHRYVADRAAHLVGERASDLKMITCHLGNGCSISAIDHGVAVDTSMGMTPLDGLMMGTR
CGSIDPAIVPFLIEHEGISSQAVNDIMNKKSGLLGISGISNDLRSVRQAAEHGNKRALLA
YDMYSNSVKKFIGQYMAVMAGVDVIALTGGVGENDARMRRMIFAGLQPMGIVVDEARNRQ
MGFERVISSESSRVRIVVVPTNEELMIARDTYAIMHERNQIVPYIPAQSVQSNG

>fig|575586.4.peg.1911  Acetate kinase (EC 2.7.2.1)
MSTSVLVINCGSSSIKYALVSERREDRIFGLAENLGSADARIKGITAGGQPLELSIPHAD
HEKALETILERLSHYNPQAIGHRVVHGGTLTKAELLTEEIVERIRAATPLAPLHNPAHLV
GIDATMRLFPELPQVAVFDTAFHQTMPAHAYRYAVPKFLYTEHNVRRYGFHGTSHAYVSE
RGSELAGSFKQGGWLTAHLGNGSSTCAIWNGQSVDTSMGLTPLEGVVMGTRSGDVDPSLH
SFLANNLGWDIYKIDKMLNSQSGLLGLSDLSNDMRTLIEASEQGNEDATLAIEVFCYRLA
KSLAALSCGLPRLDGLFFTGGIGENSAYIREKTVAFLPHFGFNLSKEANDSLKRGTEGRI
DTGTGPQIWVIPTDEEGRIAKETASVADEVIQTAAKKSEDNVAIA

>fig|742733.3.peg.6128  Acetate kinase (EC 2.7.2.1)
MKILVINSGSSSLKFQVIDSETERVLAKGLCERIGIDGRFTYRTDTGISLKEQTAMENHT
QAVHIILDTLTDPEQGVISKFGEIDVVGHRLVHGGEKFTGSVVITQEVIQAMTECNDLAP
LHNPANLVGVEACRTLMPDTLMVGVFDTAFNQTMEPKAFLYGLPYQYYEKHKIRRYGFHG
ISHRYVSRRAAQFMGQDPGRVKTIVCHLGNGASICAVKYGQVVDNSMGFTPLEGLVMGTR
CGDVDPGALEFLSKKEGLDFQQIMTILNQESGVLGISKNCSSDFRELKDAEIKYHEKAAL
AREIFAYKVAKYVGSYAAAMNGVDNIVFTAGIGENDSDIREEICSYLEYLGIAIDELKNR
EEGEAVRISDASSKVNVLVIKTNEELEIAREAATVAKGLKKRPEKVGKGS

>fig|742733.3.peg.5888  Acetate kinase (EC 2.7.2.1)
MKILVINCGSSSLKYQLIDMENESVVAKGLCERIGIEGSKLTHQPSGKDKFVIEKPMPTH
KTAIEMVMEALQDADHGVIKDTSEISAIGHRVLHGGTVYSDSIVVNEDVKRVIRECFDLG
PLHNPANLMGIEACEAAMPGTPNVAVFDTAFGMSMPEKAYMYAIPHEYFEKYGIRRYGFH
GTSHKFVSAEAIKFGGLDPKTAKVIVCHLGNGSSVSASIGGKCVDTSMGLTPLEGLIMGT
RSGDVDPAVLQFIMNKEGLDINEMLNILNKKSGVYGMTNGISSDFRDIENAKAEGNHLAE
VALDAFIYRVTKYVGAYAAAMNGVDAIAFTAGVGENDKAGRKAICENLAYMGVKIDDELN
NIRGEERVISSADSKVKVMLIPTNEELAIARETLDLVQ

>fig|362948.14.peg.1398  Acetate kinase (EC 2.7.2.1)
MRKIIVINSGSSSLKFKLFESPSKNVLASGLIERIGLDDSIITIKYGDKKKHREVQAIKD
HTVAVDLLLQLLKKLDIVTDLNEISAVGHRVVAGGEYFKKSVPVDGNVIKKIEDIIELAP
LHNPANLVGIKVFKKLLPNALSVVAFDTAFHQTLPEENFMYSTPYDWYKEYGVRRYGAHG
ISHRYVSLRAAELMGKPVEDLKLVTCHLGAGASITAVKNGKSFDTSMGFTPLTGIQMATR
SGDVDVSLVAYMMKKLKVKSVSEILYMLNKESGFLGVSGVSLDMRDVEAAAAKNNKRAEL
AIKLFYNDIVKYIGQYYMEMKGIDGIVFTAGIGENSPETREAIMNELSFLGVTIDKEENT
KRGTEGIVSGKDSSITVMRIPTDEEYMICCDVEALMNK

>fig|362948.14.peg.1187  Acetate kinase (EC 2.7.2.1)
MEKILSINSGSSSLKFKLFAMPDEKVLAKGLFDRIGIDNSRVTIKYDGKKYDEQRELKDH
NQAVHVLLSLFKELKLINDFNEITGVGHRVVAGGEYFDKSVIVDEDVMNKIDELAEYAPL
HNPAELVGIRVFKELLPNAVSVAVFDTAYHQTMPKTNYMYSIPYEWYEKYHVRKYGAHGT
SHRYVAHEAAKLLDKPFEDLKIITCHLGAGASICATMNGKSFDTSMGFTPLAGITMATRA
GDIDASLVSFMMEKLQINSSEMIDILNHKAGLIGISGVSSDMRDVLAAADDNERAQLAVD
IFVKNVVKYIGSYIAEMGGVDTIVFTAGIGENSTPIRKLVMERLAYLGITIDEEENSKHG
SAGVISGEDSTIKVLRIPTNEELMIARDVQKLEKEVK

>fig|411462.6.peg.596  Acetate kinase (EC 2.7.2.1)
MKVLVMNCGSSSLKYQLIDMENESVLAKGICERIGADGSVLTHKPTGKDKYVVEQAMPDH
GVAVQLVLDALQDKEHGVIESADEITAIGHRVLHAGTIYSDATLVTEDVKKVVRDCFDLG
PLHNPANLIGIEACEKAMPGKPNVAVFDTAFGMNIPKKAAMYAIPYEYYEKYSIRRYGFH
GTSHMFVSGETVKLLGKEDAKVIVCHIGNGASISASIGGKCVDTSMGLTPLEGLVMGTRS
GDVDPAVLQFICNHEDISVDEMLNILNKKSGLLGISGVSSDFRDVRQAAADGNERAQLAM
DTYKYRVAKYIGSYTAAMNGVDAITFTAGVGENAPDLRKDICDYLGYLGVELDEEKNENV
HGETTVISTPESKVKVIVLPTNEELAIARETAKLV

>fig|1215915.3.peg.1615  Acetate kinase (EC 2.7.2.1)
MSKTIAINAGSSSLKWQLYQMPEETVIAKGLIERIGLPESVSTVSFEGDKHVTVKNIHNH
TEAVAILMNDLKNLNIIAHFSEITGTGHRVVAGGELFKDSVLITNEVANQIEALSDLAPL
HNPANAAGIYAFCALLPEATHVAVFDTAFHSTMPAVAYRYPVPNEYYDKYAVRKYGAHGT
SHMYVAQKAAECLGKAPEELKLITAHIGNGGSLTAIDGGKSVDTSMGFTPLAGVMMGTRT
GELDASIIPYIMTKTGITDVAEVIDIFNKKSGLAGISEISSDMRDIISACEAGDEKAKLA
FDMYINRLQKYIGQYLAVLNGADALVFTAGIGENSDVVRKAVVDGLSWFGLDIDESKNVF
GADGIISTPDAKVKVLVIPTDEELVIARDVEKFKALA

>fig|680646.3.peg.108  Acetate kinase (EC 2.7.2.1)
MLILVVNAGSSSLKYQVRDTSLPEAEQMLTSGLVENIGTDVPNHEVAFDIMSEKLEPVLA
GRELQAVGHRVVQGAEKFTHPALLTEEVVQQIDDLSPLAPLHNPAHAQGMRAAMHKWPSL
PQVAIFDTAFHSTMPEEAWRYAIPYDLADKYSIRRYGFHGTSHEYVSHVAADMLGIARDE
FNGIVAHLGNGASVTAVKGGKSVDTSMGYTPLAGLIMGTRSGDIDPSALTTILIREGIDG
ARLDTILNKESGLLALAGSNDMRKVVEAAQSGDERAQLALDMTSYRLMKYIGGYNLVVGG
AQALIFTAGIGENSGDFRKLVLDRLGALGIKYNEEENAKRSPEPRVISTEDSAIKVLVIP
TNEEKAIAEATEELVKSL

>fig|246201.6.peg.601  Acetate kinase (EC 2.7.2.1)
MTKTIAINAGSSSLKWQLYLMPEEKVLAKGLIERIGLKDSISTVKFDGRSEQQVLDIENH
TQAVKILLDDLIRFDIIKAYDEITGVGHRVVAGGEYFKESTVVEGDVLEKVEELSLLAPL
HNPANAAGVRAFKELLPDITSVVVFDTSFHTSMPEKAYRYPLPTKYYTENKVRKYGAHGT
SHQFVAGEAAKLLGRPLEDLKLITCHIGNGASITAVKGGQSVDTSMGFTPLGGVMMGTRT
GDIDPAIIPYLMQYTEDFNTPEDISHVLNRESGLMGVSGKSSDMRDVIAAMEEGDHDATL
AYEMYVDRIQKHIGQYLAVLNGADAIIFTAGIGENAAVVRKDVISGISWFGCDVDDEKNV
FGVIGDISTEAAKIRVLVIPTDEELVIARDVERLKK

>fig|502347.3.peg.639  Acetate kinase (EC 2.7.2.1)
MNEFPVVLVINCGSSSIKFSVLDACDCEVLMSGIADGINSENAFLSVNGGEPAKLALHSY
EGALKAIAFELEKRNLNDSVALISHRIAHGGSIFTESVIITDEVIDNIRRVSPLAPLHNY
ANLSGIESAQQLFPGVTQVAVFDTSFHQTMAPEAYLYGLPWKYYEELGVRRYGFHGTSHR
YVSQRAHSLLELAEDDSGLVVAHLGNGASICAVRNGQSVDTSMGMTPLEGLMMGTRSGDV
DFGAMSWVASQTRQSLSDLERVVNKESGLLGISGLSSDLRVLEKAWHEGHERAQLAIKTF
VHRIARHIAGHAASLHRLDGIIFTGGIGENSNLIRRLVMEHLAVLGVEIDEDLNNRSNAY
GERIISSENARVTCAVIPTNEEKMIALDAIHLGKVNAPAEFA

>fig|502347.3.peg.1537  Acetate kinase (EC 2.7.2.1)
MSSKLVLVLNCGSSSLKFAIIDAVNGEEYLSGLAECFHLPEARIKWKMDGNKQEAALGAG
AAHSEALNFIVNTILAQKPELSAQLTAIGHRIVHGGEKYTSSVVIDESVIQGIKDAASFA
PLHNPAHLIGIEEALKAFPQLKDKNVAVFDTAFHQTMPEESYLYALPYNLYKEHGIRRYG
AHGTSHFYVTQEAAKMLNKPVEELNIITCHLGNGGSVSAIRNGKCVDTSMGLTPLEGLVM
GTRSGDIDPAIIFHLHDTLGMSVDAINKLLTKESGLLGLTEVTSDCRYVEDNYATKEDAK
RAMDVYCHRLAKYIGAYTALMDGRLDAVVFTGGIGENAAMVRELSLGKLGVLGFEIDHER
NLAARFGKSGFINKEGTRPAVVIPTNEELVIAQDASRLTA

>fig|890402.3.peg.748  Acetate kinase (EC 2.7.2.1)
MAKTVLVINSGSSSIKYQLVDLESGEGLASGLVEKIGEPVDGHYKHEYNGEKHELEEPIH
DHEQGLKRVLGFFEEYGPNLSEAGIVAVGHRVVQGGSIFPKPALVTNKTINQVKDLAVLA
PLHNGPEAKGAEVMRSLLPDVPQIFVFDSSFFFQLPKAASTYALNKEIADQYHIRRYGAH
GTSHEYISSVVPDVVGKPAEGLKQIVLHIGNGASASAEVSGKPVETSMGLTPLEGLMMGG
RTGDIDPAVVFHLIRNAHMNVDELDALFNKRSGMMGMTGYGDLREVHRLVSEGNEDAKLA
LDVYVHRIVSYIGNYTYQMGGCDVITFTAGVGENDDVVRKMVCDKLAPFGVKLDEEKNAT
RSKEPRIISTPDSSVIIAVIPTNEELAIARKSAAIAEAGTDTYGNTFAK

>fig|390333.7.peg.633  Acetate kinase (EC 2.7.2.1)
MDKILAINSGSSSFKYKLFSLADESVLASGLGDRIGIDGSTFSMKLADGTKHEVEVDLPN
QEVAVQTLLDWLKEYGVIADLKEIVGVGHRIVNGGELFPDSAIIDKDNIHKVFDLTNYAP
LHNPAEGREIQAFMNILPDVPQVGVFDTSFHQSMDEVHYIYSLPYEYYEKYKARKYGAHG
TSVRYVSGKAAELLGKDLKDLKLVVCHLGSGASVTAVKDGKCYDTSMGFSPLAGVTMGTR
SGDVDPSVLQYIMKKEGITDFNEMIDILNHKSGLLGLSGISSDMRDIRNSDDKRARLAEA
VFINRVVRYVGSYIAEMGGADAVVFTAGIGEHDDVVREGVMKSLSFMGVDFDDAANKAAN
EGFITKEDSKLAGLIIPTDEELMIERDVVRLAKLK

>fig|523794.5.peg.337  Acetate kinase (EC 2.7.2.1)
MKVLVINCGSSSAKFELIDMTNEQSLAKGNCERIGIANPIFSYKNLLTGEKIDKMEVPME
NHTVAVELILKTLQDEKIGVISTVDEIDSIGHRIVHGGEYYEKSVIVDDEVIKNLEEIAP
LAPLHNPAHIMGIKVIQKLLPGKKNVVVFDTAFHQTMPAKAYMYPYPYEDYTDLKVRKYG
FHGTSHRYVSEVAREMLGKEDSKIIVCHLGNGASISAVQNGKVVDTSMGMTPLAGVMMGT
RTGDVDPASVIYIMRKRGLSLDEMNNRMNKKSGILGIIGTSSDFRDLDTAKKAGDEKAIL
AYEMFCYRIQLYIGAYVAAMNGIDAIAFTGGIGENSVGAKQYICDALSYFGIELDKEKNA
QRLPGNVELSTKNSKVKIYKIETAEELVIARDTYKLTK

>fig|411460.6.peg.1157  Acetate kinase (EC 2.7.2.1)
MNVLVINCGSSSLKFQLINAESEEVLAKGICERIGIDGRLTYQPEGGEKEVSEKAMPTHT
EAIQFVIEALTNPETGVVKSLDEIGAVGHRVVHGGEKFASSVVITEEVKKAIEECNDLAP
LHNPANLIGITACEKLMPNTPMTAVFDTAFHQTMPEKAYMYGLPYNYYEDYKIRRYGFHG
TSHSFVSKKAAEVMEKPYEELKTIVCHLGNGSSVTAVMNGQSVDTSMGMTPLEGLVMGTR
SGNIDPAIMEFIAEKEHLDIAGVMDVLNKKSGVFGISGELSSDFRDLTNAMNSGDKKAKI
AMDVFSYNVAKYVGAYAAVMNGVDDIVFTAGIGENDDYVREQVCSYLGYLGVDFDKEANT
GLRGKQAEITKAGSKVRVFVIPTNEELAIARETLALVK

>fig|555970.3.peg.971  Acetate kinase (EC 2.7.2.1)
MLESRIAAEQSPMEDATMAKTVLVINSGSSSIKYQLVDLESGEGIASGIVEKIGEPIDGH
YKYEYNGEKHELDEKVENHEQGLKRVLGFFEEYGPSLEETGIIAVGHRVVQGGDTFPNPA
LVTPDTTAKVEELAVLAPLHNGPEAKGARVMRELLPEIPQVYVFDSSFFQQLPKASSTYA
LNKEVADKYKIKRYGAHGTSHWFVSSQIPEFLGIDAEAAKGLKQIVLHIGNGASASAELG
GRPIETSMGLTPLEGLVMGSRTGDIDPAAVFHLMRNADMNVDELDDLFNKKSGMMGMTGF
GDMREVHRLVAEGDENAKLALDIYVHRIVSYIGAYTAQLGGLDVLTFTAGVGENDEIVRR
MVCEKLAPFGVKLDNDKNDTRSKEPRIISTPDSTVTVVVYPTNEELAIAQRANEIVTAGE
DTYGNKI

>fig|552398.3.peg.1987  Acetate kinase (EC 2.7.2.1)
MNILVINAGSSSLKYQLLNPETQEVLAKGLCERIGIDGKFTYKPTGKEAVKEADVAMPTH
SEAIQAVLNALVDPANGVIASMDEIGAVGHRVVHGGEKFASSVLITDEVMAAIEECNPLA
PLHNPANIIGIKACQALMPNTPMVAVFDTAFHQTMPPVAYTYALPYEYYEQDKVRRYGFH
GTSHKYVSQRAAAMLGKPIEELKLISCHLGNGSSVTAIDGGKSVDTSMGFTPLAGLPMGT
RCGDIDAGILEYLMNKHGYNIDEMLSILNKKSGVLGISGVSSDFRDLEAAAPQGNQRAQL
ALDSFDYNVKKLIGAYAAAMGGVDAIIFTAGVGENGPDTRANVVSGLEYMGVKLDAEKNN
TRGKEVDVATDDSKVRVLVIPTNEELMIAMDTAAIVKA

>fig|469590.5.peg.3492  Acetate kinase (EC 2.7.2.1)
MKILVLNCGSSSIKYKLFDMTSKEVIAQGGIEKIGLKGSFLKLTLPNGEKKILEKDIPEH
TVGVEFILNTLIHPEYGAIKSLDEINAVGHRMVHGGERFSESVLLNKEVLEAFTACNDLA
PLHNPANLKGVNAVSAILPNIPQVGVFDTAFHQTMPDYAYMYAIPYELYEKYGVRRYGFH
GTSHRYVSKRVCEFLGVNPVGKKIITCHIGNGGSIAAIKDGKCIDTTMGLTPLEGLMMGT
RSGDIDAGAVTFIMEKEGLNTTGVSNLLNKKSGVLGISGVSSDMRELLAACAAGNEKAIL
AEKMYYYRIKKYIGAYAAALGGVDIILFTGGVGENQMECRREVCKDMEFMGIELDNDVNA
KVRGEEAIISTPASKVKVVVIPTDEELLIASDTMDILKK

>fig|868129.3.peg.1052  Acetate kinase (EC 2.7.2.1)
MNILVLNCGSSSIKYKLYNMEDESVLAQGGAERIGLDEAFVKVTLSDGSKKKIMHDMPDH
KEGVKFVFELLLDKEIGAIKSLDEIDAVGHRVVQGGDLFEKSCLVTKDVEDGIERLIDLA
PVHNLGHLRGIRAVDALMPNTPQVTVFDNAFHSTMPQYAYMYAVPYEFYEKYHVRRYGFH
GTSHRYVSQRVCDMLGVDIKDQKIITCHIGNGASVAAIKGGKVIDTSMGLTPLEGLMMGS
RSGDIDASVVTYLMDKTGKKPQEMADFLNKESGVLGITGISSDMREIESAYEKGDERATL
ALQMYNYRIKKYIGAYAAAMGGVDIIVWTAGVGENQTSTRMEACSGLEFLGVKMDAERNN
VRGKETIISAEDSKVKVVLIPTDEEIVIARDTQEIVKNLKK

>fig|469585.3.peg.3623  Acetate kinase (EC 2.7.2.1)
MKILVLNCGSSSIKYKLFDMTTKEVIAQGGIEKIGLKGSFLKLTLPNGEKKVLEKDIPEH
TIGVEFILNTLISPEYGAIKSLDEINAVGHRMVHGGERFSESVLLNKEVLEAFAACNDLA
PLHNPANLKGVNAVSAILPNIPQVGVFDTAFHQTMPDYAYMYAIPYEMYEKYGVRRYGFH
GTSHRYVSKRVCEFLGVNPVGQKIITCHIGNGGSIAAIKDGKCIDTTMGLTPLEGLMMGT
RSGDIDAGAVTFIMEKEGLNTTGISNLLNKKSGVLGISGVSSDMRELLAACANGNERAIL
AEKMYYYRIKKYIGAYAAALGGVDIILFTGGVGENQFECRESVCKDMEFMGIKLDNNVNA
KVRGEEAIISTADSKVKVVVIPTDEELLIASDTMDILKK

>fig|471875.6.peg.1929  Acetate kinase (EC 2.7.2.1)
MNILVINCGSSSLKFQLINAESEEVLAKGLCERIGIDGRLTYQPAGGEKEISEKAMPTHT
EAIQFVIDALTNEKTGVVKSLSEIGAVGHRIVHGGEKFASSVVITEEVKKAVEECNDLAP
LHNPANLIGVEACEKLMPGTPMVAVFDTAFHQTMPEKAYMYGLPYEYYEKYKVRRYGFHG
TSHSYVSKKAAEVMEKAYDEVKTIVCHLGNGASVSAVLNGKSVDTSMGLTPLEGLVMGTR
SGDIDPAIMEFIAQKENLDIEGIMNVLNKKSGVFGLSGGISSDFRDLTGAMAEGDKKAKI
ALEVFAYRVAKYIGAYAAAMNGVDDIVFTAGIGENVSYVREQVCSYLGYLGVELDPDANE
KFRGEQGEITKPGCKVRVFVIPTNEELAIARETLALVK

>fig|469605.7.peg.896  Acetate kinase (EC 2.7.2.1)
MKVLVINCGSSSLKYQLINPDSKEVFAKGLCERIGIEGSKFEYEVPAKDFEIKLQSPMPT
HQEALKLVVDNLVDKEHGVIASVEEVDAIGHRVVHGGETFASSVLITEEVMKAIEDNNDL
APLHNPANLMGIHTCMKLMPGKPNVAVFDTAFHQTMPAKSFMYPLPYEDYTELKVRKYGF
HGTSHLYVSQTMREIMGNPEHSKIIVCHLGNGSSMSAVLDGKSVDTSMGLTPLQGLMMGT
RCGDIDPAAVMFIKDKRGLSDKEIDNRLNKQSGFLGIFGKSSDCRDVEDGVAAGDERAIL
ADDMFCYRIKSYIGAYAAAMGGVDAICFAGGIGENAAGIREKVLEGLEFLGVKLDKEVNS
VRKKGNVKLSAEDSKVLVYKIPTNEELVIARDTFAIVSGK

>fig|387344.15.peg.127  Acetate kinase (EC 2.7.2.1)
MGKTLAINAGSSTLKWKLFAMPEETVIASGMVDRLNLPGSIFKVKLADGQKFTETQDKIT
NKLAAAMVLTRLKSYGIVQHLSEITGVGHRVVAGGEVFKDSAVITPTVLKQIKELKDYAP
LHNPVQAYYIDVFQQLLPEAQQVAVFDTSLYTQMPAMNYLYSLPYAYYEKFGARKYGAHG
TSHRYVAKRTAELLGQPLEALKLITLHLGSGSSITAFDHGQALDTSMGFTPLAGVMMGTR
SGDVDPSLVAYLAEKLQKTMPEMIDILNHQSGLLGISELSPDQRDLEDTQADRPKSKLAL
DMFVNRVVRYVGSYVAELGGVDAIAFTAGSGENGIAMRQDIADQLAGLNIAIDPAKNDFR
GEERVISPDGAAVKVLVVPTNEELMIVRDVARLTH

>fig|387344.15.peg.1130  Acetate kinase (EC 2.7.2.1)
MGKSLAVNAGSSTLKFKLFQMPEEEVIAEGAIDRISLGNSLVEIKYGDGQKYETHQDIND
HNEAIQLMLDQLTELKIITNFDEITGVGHRVVAGGQEFKDSAIIDDDVLQKIEDLAEYAP
LHNPAAAMGIKAFKKILPNVVSVAVFDTSFHTSMPQENYMYAIPYEYYEKYGARKYGAHG
TSHRYVAHRAAEMLGKPLEDLKLITMHLGAGGSITAIKDGKSYDTSMGFTPLAGIEMATR
SGDIDASLVAYLMEKLNIEKPNDMINILNKKSGLVGVSGVSADMRDLEKVQAKNPRAKLA
RDMFINRIVRYVGAYLAELGGADAIVFTAGVGENDITIRQEVADKLAYFGIGVDSEKNNI
RGVERDLSKAGSKIKTLLIPTDEELMIVRDIERLRK

>fig|706433.3.peg.1568  Acetate kinase (EC 2.7.2.1)
MSKVISVNSGSSSLKFQLFDMPSETVLTSGQAERIGQQMGAFTIKYNGKKETVELPIPNH
KVAVDILLNKLTELGIVENLDEIKGAGHRIVQGGSSFDQSVVVDDKVEKIVEEYGELAPL
HNPAHLVCYRAFKESLPNIGHVFVFDTAFHQTMPEESYMFPVPYEWYTDYKIRRYGAHGT
SHQYVNRRTAELMGKDVNTLNMITCHLGNGASITAIKNGKVLNTSMGLTPLGGIMMGTRC
GDIDPTVVFYMMKKLGCTPDDMDTYLNKKSGMLGISGISSDARDVQAAIDAGNPRGILTG
KLYTNRVINVVGGYYFQLGHVDAIVFTAGLGENDDACRARILKAMEEALGLSIDYELNAT
IHGKECLISKPDSKVQVWIVPTNEEVVIARDTVRLLGL

>fig|500637.6.peg.5852  Acetate kinase (EC 2.7.2.1)
MSSKLVLVLNCGSSSLKFAIIDPTNGDEFLSGLAECFNLPEARIKWKMDGAKKEAPLGAG
AAHSEALNFIVNTILAEKPELSAQITSIGHRIVHGGEKFTSSVVIDDEVIAGIKAAIPFA
PLHNPAHLIGIEEARKSFPHLITKNVAVFDTAFHQTMPQEAYLYALPYELYSEHSIRRYG
AHGTSHYYVSREAAKRLNKPVDELNVITCHLGNGGSVSAIVNGKCVDTSMGLTPLEGLVM
GTRSGDIDPAIIFHLHDSLGMSVDQINKMLTKESGLLGLTGVTSDCRYVEDNYGTKEDAT
RAMDVFCHRLAKYVGAYSALMEGRLDAIIFTGGIGENSAQVREITLKKLAILGFEYDHER
NLAARFGKEGVITTDNSRPALVIPTNEELVIAQDAARLTA

>fig|500637.6.peg.1682  Acetate kinase (EC 2.7.2.1)
MSSKLVLVLNCGSSSLKFAIIDPTNGDEFLSGLAECFNLPEARIKWKMDGAKKEAPLGAG
AAHSEALNFIVNTILAEKPELSAQITSIGHRIVHGGEKFTSSVVIDDEVIAGIKAAIPFA
PLHNPAHLIGIEEARKSFPHLITKNVAVFDTAFHQTMPQEAYLYALPYELYSEHSIRRYG
AHGTSHYYVSREAAKRLNKPVDELNVITCHLGNGGSVSAIVNGKCVDTSMGLTPLEGLVM
GTRSGDIDPAIIFHLHDSLGMSVDQINKMLTKESGLLGLTGVTSDCRYVEDNYGTKEDAT
RAMDVFCHRLAKYVGAYSALMEGRLDAIIFTGGIGENSAQVREITLKKLAILGFEYDHER
NLAARFGKEGVITTDNSRPALVIPTNEELVIAQDAARLTA

>fig|367928.6.peg.745  Acetate kinase (EC 2.7.2.1)
MAKTVLVINSGSSSIKYQLVDLETGEGIASGLVEKIGEPVDGHYKHEYNGEKHELEEPIH
DHEQGLKRVLGFFDEFGPKLADAGIVAVGHRVVQGGSIFPKPALVNDKTIGQVKDLAVLA
PLHNGPEAKGAEVMRSLLPDVPQIFVFDSSFFFQLPKASSTYALNKEVAQQYHIRRYGAH
GTSHEFISSVVPSVIGKPAEGLKQIVLHIGNGASASAEISGKPVETSMGLTPLEGLVMGG
RTGDIDPAVVFHLIRNAHMSVDELDTLFNKRSGMMGLTGFGDLREVHRLVEEGNEDAKLA
LDIYVHRIVGYIGNYTAQMGGVDVITFTAGVGENDDVVRKMVCDKLAPFGVKLDEEKNAT
RSKEPRIISTPDSAVTICVIPTNEELAIARKSAAIAEEGKDSYGNVFSK

>fig|360105.8.peg.964  Acetate kinase (EC 2.7.2.1)
MKILVLNSGSSSIKFQLFLMEENRSIASGIVEQIGSENSRAVLKANSKEYEKKRAIKDHH
EGLDVMNELFRESNTLHDLSELDGIGHRIVHGGESFFSSMIVDDSVIAKIEQISPLAPLH
NPGHIAGIKNAMQSSGDVPHVVVFDTVFHQTMPEYAYRYALPYDICKEHHIRKYGFHGTS
HRYVCKRAASLMGMEFQNFNAISLHLGNGASACAVQNGKSIDTSMGLSPLEGLIMGTRSG
DMDPAVVVYLLNIGVLKWDEIDTFLNKKSGLFGICGSSDMRDVVTRMANDERAKLAFEMF
CYRVKKYIGAYYAVLGHVDALIFTGGIGENAPNTRQKICDDLKHLGIHVNHDLNFSKERG
ERCLDDKNAKIKTFVIPTNEELEIAIETMRVIKERAKI

>fig|1274524.3.peg.2168  Acetate kinase (EC 2.7.2.1)
MSKIIAINAGSSSLKFQLFEMPSEKVLTKGLVERIGLDNGIFTISVNDEKKSETTDIPDH
SVAVKMLLDKLTKYGIINDLNEINGIGHRVVHGGEKFSDSVLLTDEMIHEIEEISELAPL
HNPANIVGIKAFKEVLQNVPAVAVFDTAFHQTMPEQSYLYSLPYEYYEKFGIRKYGFHGT
SHKYVTERAAELLGRPLKELRLISCHLGNGASIAAVEGGKSIDTSMGFTPLAGVAMGTRS
GNIDPALIPFIMEKTGQTADEVLNTLNKKSGLLGISGFSSDLRDIVEAAKEGNERAETAL
EVFASRIHKYIGSYAARMSGVDAIIFTAGIGENSVEVRERVLRGLEFMGVYWDPALNHVR
GKEAFISYPHSPVKVLIIPTNEEVMIARDVVRLAQ

>fig|546268.4.peg.1580  Acetate kinase (EC 2.7.2.1)
MSNQLILVLNCGSSSLKGAVIDRKNGKVLLSCLGERLGTPEAVITFSKDGKKCQTALTGR
NDHAGAVGMLLKELEKHGLHDRIKAIGHRIAHGGEKYSESVLIDQAVMDELNACIPLAPL
HNPANINGILAAQEHFPGLPNVGVMDTSFHQTMPERAYTYAVPRELRKKYAFRRYGFHGT
SMRYVAPEAARILGKPLEDIRMIIAHLGNGASITAIKNGKSVDTSMGFTPIEGLVMGTRC
GDIDPGVYSYLTSQAGLDVAQVDEMLNKKSGLLGISELSNDCRSLEIAADEGHEGARLAL
EVMTYRLAKYIASMAVACGGIDALVFTGGIGENSRNIRAKTVSYLDFLGLHIDTKANMDK
RYGNSGIISPTDSSPAVLVVPTNEELMIAHDTAQLAGFMEEAG

>fig|546268.4.peg.2016  Acetate kinase (EC 2.7.2.1)
MSQKLILVLNCGSSSLKGAVLDNDSGEVLLSCLAEKLNLPDAYITFKFNGEKRKVDLSAK
PDHTGAVEALMEELKAHDLDSRIGAIGHRVVSGGELYSESILVDDEVIAGIEKCIPLAPL
HNPAHLLGLRAAQTIFKGLPNVVVFDTAFHQTMPEHAYTYAVPHELYEKYGLRRYGAHGT
SYRYVSDETARFLGKDKKDLRMVIAHLGNGASITAVANGQSQDTSMGLTPLEGLVMGTRS
GDIDPAVFSFLAENANMTISQITEMLNKKSGLLGISGLSNDCRTIEEEAAKGHPGAKLAL
EMFIYRLAKYIGSMTVAAGGLDALVFTGGIGENSDIIRERVLGYLGFLGLHIDQEANLKA
RFGNAGVITTADSKAVAVVIPTNEELMIAHDTARLSGL

>fig|702443.3.peg.2175  Acetate kinase (EC 2.7.2.1)
MKILVLNCGSSSIKYKLFDMTTKEVIAQGGIEKIGLKGSFLKLTLPNGEKKILEKDIPEH
TVGVEFILNTLINPEYGAIKSLDEINAVGHRMVHGGERFSESVLLNKEVLEAFAACNDLA
PLHNPANLKGVNAVSAILPNIPQVGVFDTAFHQTMPDYAYMYAIPHELYEKYGVRRYGFH
GTSHRYVSKRVCEFLGVNPVGQKIITCHIGNGGSIAAIKDGKCMDTTMGLTPLEGLMMGT
RSGDIDAGAVTFIMEKEGLNTTGVSNLLNKKSGVLGISGVSSDMRELLAACAAGNEKAIL
AEKMYYYRIKKYIGAYAAALGGVDIILFTGGVGENQMECRREVCKDMEFMGIELDNEVNA
KVRGEEAIISTPASKVKVVVIPTDEELLIASDTMDILNK

>fig|553218.4.peg.2960  Acetate kinase (EC 2.7.2.1)
MMRILVLNSGSSSIKFQLFDMADNRVIASGLVEKIGEASSQAKLKDVGSGKIYEENAPLK
DHHDGLEAMRRLFAKSGILNDFRELDGIGHRIVHGGESFSDSAIVTPDVIAKIEQNSVLA
PLHNPGHLAGIKNAMQETDKNGSGKKVPHVVVFDTVFHQTIPEYAYRYALPFDLCKRLHI
RRYGFHGTSHHYVTKKAAQFLGVPYEKFNAISLHLGNGASACAVQGGKSVDTSMGLSPLE
GLIMGTRSGDMDPAVLTYLLNLGELTAEGIDAFLNKKSGLLGICGSNDMREVVVKMQGGD
ERAHLAFEMFCYRIKKYIGAYYAVLGRVDAVIFTGGIGENAPYSREKICNDLTHMGIRID
HELNFAASGGIRDLSASDAAVKTLVVPTNEELEIALETKRVIEN

>fig|585520.4.peg.720  Acetate kinase (EC 2.7.2.1)
MKKVLAINSGSSSFKYKLFSLPDEKVIASGMADRVGLDNASFEIKLADGTKHVEKTEIAD
QEAAVNLLIKFLKQFNVVDDLHEIVGVGHRVVNGGEYFDDSTIITKENLPKIYELEDYAP
LHNPAEGHGIEAFMNVLPEVPQVAVFDTTYHRALDPVHYLYSLPYEYYEKYGVRKYGAHG
TSIRYTAPHAAKMLGKDLKDLKLIICHLGSGASITAVKDGKSYDTSMGFSPIAGITMATR
CGDIDPSLIQHLMHVEGKSMDEMIHILNHKSGLLGLSGISPDMRDISESDTERAKLARKI
FINRIVRYVGSYIAEMGGIDAIIFTAGIGEHDMSVRKEVMDAFKYMGVEPDYEANEENGE
HFITKPDSKVKVMVIPTNEELIIERDVVRLTNIN

>fig|585520.4.peg.143  Acetate kinase (EC 2.7.2.1)
MRDLIESDEPRAKLARRIYINCVVRYVGAYAAEMDGVDGIVFTAGIGEHDPGIRAGVMSS
LKYLGLKADFEANRTDGEKFISKPNSKVKALIVPTNEEVMIAREVIKLTR

>fig|585520.4.peg.1151  Acetate kinase (EC 2.7.2.1)
MKKVLAVNSGSSSFKFKLFSLPDEKVVARGMADRVGLAESTFTIVLANGESHQKQIAIPD
QEAAVNLLINALKKYHAVEKLHEIVGVGHRVVNGGEYFKDSAVINKDNLQKIWDLAGFAP
LHNPAEAKGIEAFMHVLPDVPQVAVFDTSFHQTLDPVRYLYSIPYDYYKKYGARKYGAHG
TSVHYVTLEAAKMMQRDVKDLKLIICHLGSGSSITAIKNGKSYDTSMGFSPLSGVTMGTR
SGDIDPSLVQHLMHETGASIDEMIDILNKKSGLIGLSGISSDMRDLKYNDDPRAVLARKI
FINRIVRYIGSYLAEMGGADGIVLTAGVGEGDVEVRKQIMDAFKYMGVKPDYEANKSNGQ
KFITKPDSKIQVMIIPTNEELMIARDVVRLTKCC

>fig|520999.6.peg.3065  Acetate kinase (EC 2.7.2.1)
MSSKLVLVLNCGSSSLKFAIIDPTNGDEFLSGLAECFNLPEARIKWKMDGEKHEAPLGAG
AAHSEALNFIVNTILAAKPELSAQISSIGHRIVHGGEKFTSSVVIDDEVIAGIKAAIPFA
PLHNPAHLIGIEEARKSFPHLIGKNVAVFDTAFHQTMPEEAYLYALPYELYSEHSIRRYG
AHGTSHYYVSREAAKKLNKPVDELNVITCHLGNGGSVSAIVNGKCVDTSMGLTPLEGLVM
GTRSGDIDPAIIFHLHDSLGMSVDQINKMLTKESGLLGLTGVTSDCRYVEDNYGTKADAT
RAMDVFCHRLAKYVGAYSALMEGRLDAIIFTGGIGENSAQVREITLKKLAILGFEYDHER
NLAARFGKEGVITTDNSRPALVIPTNEELVIAQDAARLTA

>fig|411461.4.peg.1325  Acetate kinase (EC 2.7.2.1)
MNVLVINCGSSSLKFQLINSESEKVLAKGLCERIGIDGSLTYQPAGGEKVKSDKAMPTHT
EAIQFVIDALTDAETGVVKSLDEIGAVGHRVVHGGEKFASSVVITDEVKAAIEECNDLAP
LHNPANLIGINACQKLMPGTPMVAVFDTAFHQTMPEKAYMYGLPYEYYDKYKVRRYGFHG
TSHSFVSKRAAELAGKSYDDLKTVVCHLGNGASICAVENGKSVDTSMGLTPLEGLVMGTR
SGDIDPAILEFVAKKEGLDISELMTMLNKKSGVYGLSNNLSSDFRDLENAANEGNAQAKV
ALEVFAYRVAKYVGSYVAAMNGVDVIAFTAGIGENSGTVRSAVLKYLGYLGITVDEKAND
THGEEITISTPDSKVLVMVIPTNEELAIARETVALV

>fig|546270.5.peg.1531  Acetate kinase (EC 2.7.2.1)
MTKILAINSGSSSLKFQLFEMPEEKVITKGLVERIGIENSVFTIEFNGEKK

>fig|546270.5.peg.1532  Acetate kinase (EC 2.7.2.1)
MKTVYSLSNSTVKKNKETLDIPNHDVAIEMLLEKLTKLGIVQDVKEIEGVGHRVVHGGEF
YDSSVLVTDEELAKVDSIEDLAPLHNPANIKGVRSFQKELPGVPNVLTFDTAFHQSMPKS
TYMYAVPREFYEKYGVRKYGAHGTSHRYIGEKVAEILGKDPKELKTISCHIGNGASICAI
KNGKSYDTSMGFTPLSGLVMGTRTGDIDPATIPYIAQKTGLSLEEIVRIFNFESGLKGVS
ALSSDLRDVEDVRDTNPHAAEAIDVYINRIKEYVGAYAAAMNGVDAIVFTAGVGENATWV
REEVLEGLTFLGVQIDKEKNNVRGKVAEISTADSKVKAFVIPTDEEVMIARDTYNLSK

>fig|679192.3.peg.1132  Acetate kinase (EC 2.7.2.1)
MPSHVVLASGQAERIGQEMGIFTIKFADQKDSLKVALPNHKIAVDILLKALVDKKIVENL
DEIKGAGHRIVQGGAYFDQSVVVDEEVVRKVDELGVLAPLHNPAHLVCYQAFKEALPKIG
HVFVFDTAFHQTMTPESYLFATPYEWYEKYAIRRYGAHGTSHQYVNCRTAELMKEDVHQL
NMITCHLGNGASITAIKNGKCVNTSMGLTPLGGIMMGTRSGDLDPSVVFYMAKKLNCTPE
EMDVYLNKKSGMLGVSGISSDARDIQAALEQGNPRAQLTVDIYTNRAINVIGGYYMQLGH
VDAIAFTAGLGENDTQTRERILKGLEEGMGLSIDYELNHQIRGKEWLISKPDSKVKVYVV
PTNEELVIAKDTVRLLGL

>fig|537970.9.peg.821  Acetate kinase (EC 2.7.2.1)
MDILVINCGSSSLKYQLINTDTEVVLASGICDRIGINGGQFTYKPQGGEKSIQNIEMKDH
EVAIKIVLEALTNPKTGIINSLSEIKAIGHRIVHGGEHFTHSAIITDEVISHIEECADLA
PLHNPAHLLGIRACQALMPSTPMVAVFDTAFHQTMPPKAFIYGLPYEYYEKYKVRRYGFH
GTSHSYVSKRTAEFLKIPLENSKIITCHLGNGSSICAVENGKSIDTSMGLTPLEGLVMGT
RSGDIDPAVIDYIAQKENLSTKEIMNILNKKSGVLGISGLSSDFRDLLAADEQGDLKARF
AREVFAYRVAKYIGSYTAALTGVDAIAFCAGVGENAKFIRGKIVSHLQFLGITLDEKANL
ATIGVEGIISTPDSKVRVCVIPTNEELMIARDTKTLVSKIK

>fig|556269.4.peg.592  Acetate kinase (EC 2.7.2.1)
MSELDTHANQRFFAVINAGSSSLKYSLFAETHDKRLERRTDGGIEGIGSDKPFFIAFDDD
KYQIDEYHWDKATSLDELLAFLIEWIEKFLAPDHLSAVGHRMLHGGTLYDEPILVTPEVL
ENLRKLIPLAPLHQPRILTVIDTLAARYPGLCQIVCFDTSFHKTNPYIAKLYGLPQSLTD
KGLLRFGFHGLSFEYVSMELKHIDMHAAMGRTIIAHLGSGASMCAMIGGKSVASTMGFSA
LDGLVMGTRCGQLDPGVILYLLQHEGMNAKELETLLYQESGLLGVSGISNDVRDLMKSDA
PSAKTALELFVYRVVRETGSLAAACGGLDSFVFTAGIGERSPEIRAAVCEQLDWLGLELD
ERANQLGELKISKDTSPVSIWILPTYEELMIARHGARLSAECEAHQP

>fig|525328.4.peg.168  Acetate kinase (EC 2.7.2.1)
MKKILAINSGSSSFKYKLFNYPSEEVVAQGQAQRIGLAGATFSLKLADGSKYESEIKIPD
HKTAIQLLLTWLPKYNVINDLKEIAGIGHRVVAGGEIFSESALIDKEKLQQIYDLSDYAP
LHNPYEADGIRDFMQLLPGVPQVAVFDTSFHHTLDPVHYLYSLPYKYYEKYRARKYGAHG
TSVRYVSHRAAELLNKPLNELKMIVCHLGNGASITAIKDGKSYDTSMGFSPVAGITMSTR
SGDIDPSVLQYVMKKENISDFNKMINILNNKSGILGISDYSPDMRDIRKKAAAGDVKAKL
AKDIFVNRIIKYIGSYYVDMGGLDALVFTAGIGENESLYRQAIVDKLSVLGLKIDEKANS
VNGEKVISAVDSKAKILIIPTNEELVIARDVVRLAQINK

>fig|525328.4.peg.211  Acetate kinase (EC 2.7.2.1)
MEMIKKILAVNAGSSSLKFKLFSLKDEQVLAHGQADRIGLPESTFVLKLANGEVYQDKTG
IRTQEDAVEKLLSWLTKSKIVNDLSEIAGVGHRVVAGGEYFAHSTLIDQDNLQKIYELNE
YAPLHNCHEADGIKAFMKLLPNVPQVGVFDTSIHQTLDQVHYMYSLPYEYYEKYKVRKYG
AHGTSVRYVSQRIASILKRPLDELNMVICHLGSGVSITAMKNGQSYDTSMGFSPLAGVTM
SSRSGDIDPSALQYILGKETDLNFDQMIDILNNKSGLLGISGISPDMRDIRKAISQGDER
ASLARNIFINRIVRYIGAYYLELQGIDVIAFTAGVGENDIGIRKEIMNQMSCYGLIPDYD
ANQINGIEKIISAPNSKIVAMVIPTNEELMIARDVVRIAKISD

>fig|997352.4.peg.1252  Acetate kinase (EC 2.7.2.1)
MKILVLNCGSSSIKYKLYDMADESVLAQGGAERVGLDEAFVKVTLKDGSKEKIMHDMPDH
KEGVKFVFQLLLDPKYGALKSLDEIDAVGHRIVQGGDLFEKSCIVTKEVEEGIESLIELA
PVHNLGHLRGIKAVDALMPHTPQVTVFDNAFHSTMEPYAFLYAVPYEMYEKYHVRRYGFH
GTSHRYVSHRACEFLGVDYKSQKIITCHIGNGASMAAIKDGKVVDTSMGLTPLEGLMMGS
RSGDIDASAVTYIMEKLGKAPQEMADYLNKESGVLGITGISSDMREIEAAEAAGNERAIL
ALKMYSYRIKKYIGAYAAAMGGVDMIVWTAGVGENQIGLRIDACKGLEFLGIKMDAEKNN
CRGVERIISADDSKVKVLLIPTDEEIVIARDTQELVLEARK

>fig|537972.5.peg.1836  Acetate kinase (EC 2.7.2.1)
MDILVINCGSSSLKYQLINTDTEEVLASGICDRIGIDGGQFSYKPKDGEKSTQNIEIKDH
EVAIKLVLGALTNPFNGAVKSLETIKAIGHRIVHGGEHFTHSAIITEEVIYNIEECADLA
PLHNPAHLLGIRACQHLMPNTPMVAVFDTAFHQTMPPKAFIYGLPYEYYTKYKIRRYGFH
GTSHSYVSKRTAEFLGIPLENSKIITCHLGNGSSICAVENGKSIDTSMGLTPLEGLVMGT
RSGDIDPAVIDYIAQKENLSTKEIMNILNKKSGVLGISGLSSDFRDLLAADEKGDLKARF
AREVFAYRVAKYIGSYTAALTGVDAISFCAGVGENAKFIRGKIVSHLQFLGITLDEKANL
ETIGREGIISTSDSKVKVCVIPTNEELMIARDTKALVSKAYNL

>fig|1236550.3.peg.937  Acetate kinase (EC 2.7.2.1)
MLVLVVNSGSSSLKYQVREVTTQEGGEPSAYTSSMPRVDELVNMDEATQGAESGEVITEG
LIQNIGTSEIEDHTQALELLAQRLEEELGDRTIDAAGHRVVHGGERFSAPVLVSNEIIRA
IERLAPLAPLHNPASALGLRAIQKTWPHMPQVCVFDTAFHRSMPEHVWRYALPEEMYSEY
GVRRYGFHGTSHDYVTGEAARFLGVERDSFDAVIAHLGNGASATAIRDGASYDTSMGYTP
LAGLIMGTRTGDLDPSIVTALLERYPDLDAQRLDQIMNKESGLKALAGHSDMRTVDERAQ
AGDQRAELALEMTAYRLAKYIGGYHVAVGGAQALIFTAGIGENSAGFRQRVVDKLGALGA
ELDPEANAVRGDEVRRISTPESRLEILVVPTDEERAIAEATAALVSRRAS

>fig|525279.3.peg.1941  Acetate kinase (EC 2.7.2.1)
MSKTIAINAGSSSLKWQLYQMPEETVVAKGIVERIGLQDSIFTIKYGDSQKFEQIMDIEN
HEVAVKMLLDQLIELQILSSYDEITGVGHRVVHGGETYGDSVVIDEGVMDRIAELAEFAP
LHNPANLMGIKAFKKILPDILSVAVFDTSFHSTMPKQNYLYSLPVSYYEDFKVRKYGFHG
TSHRYVSERAAKLLNKPIEDLKIITCHLGNGVSITAVNGGKSMDTSMGFTPLAGVTMGTR
SGDIDPAVLPYLMEKLEIDIDEMINVLNKKSGLLGLTGLSSDMRDLEKNYEKEHIRLAYD
IFVDRIRKYIGGYVTTMNGVDAIVFTAGIGENDGHVRNEIIKGMSWFGCEIDPALNELHG
EEVDISTKESKVRVLVIPTDEELMIARDVERLRG

>fig|1244083.3.peg.994  Acetate kinase (EC 2.7.2.1)
MKILVLNSGSSSVKFQLFDMADNRVIASGLVEKIGEASSYAKLKDVSADKIYEERAPLKD
HHEGLEAMRRLFVSSNILHDFSELDGIGHRIVHGGESFSDSALVTPDVIAKIEQNSVLAP
LHNPGHLAGIKNAMHESGKKVPHVVVFDTVFHQTIPEYAYRYALPFDLCKRLHIRRYGFH
GTSHHYVTKKAAEHLGVPYEKFNAISLHLGNGASACAVQGGKSIDTSMGLSPLEGLIMGT
RSGDMDPAVLTYLLNLGELTAEGIDAFLNKKSGLLGICGSNDMREVVVKMQGGDERAHLA
FEMFCYRIKKYIGAYYAVLGRVDAVVFTGGIGENAPYSREKICNDLTHMGIKIDHELNFA
ASGGIRDLSAPDAAVKTLVVPTNEELEIALETKRVIENL

>fig|478749.5.peg.1237  Acetate kinase (EC 2.7.2.1)
MNVLVINCGSSSLKYQLINSDSEEVLAKGLCERIGIDGRLVYQKAGCDKEITEAAMPTHK
QAIQMVLDALVNEKTGAIKSLKEVEAVGHRVVHGGEKFASSVVINDEVLKAIEECNDLAP
LHNPANLIGINACAELMPGVPMVAVFDTAFHQTMPEKAYLYGLPYEYYEKYAVRRYGFHG
TSHSFVSKHAAEFLGLDLNDSKIIVAHLGNGASISAVQNGKCVDTSMGLTPLEGLVMGTR
SGDIDPAIMEYIAKKENLDIAGVMNVLNKKSGVFGISKELSSDFRDLEDAMNDGNKYAAA
AIEVFSYRVAKYIGSYVAAMNGVDAIAFTAGIGENAPLVREKVLGYLGYLGITLDAEENK
KRGEDLVISTADSKVKVAVIPTNEELAICRETVALV

>fig|471871.7.peg.1173  Acetate kinase (EC 2.7.2.1)
MKILVVNCGSSSLKYQLIDMTSEEALAKGLVERIGIEGSILTQKVNGEKYIIEEPMKDHK
KAIELVLKALVDKEHGVISDMSEIAAVGHRVVHGGEKYASSVLIDDEVMKALEDCVKLAP
LHNPPNIIGINACRELMPKTPMVAVFDTAFHQTLPDYAYMYPLPYELYEQNGIRKYGFHG
TSHRYVSSVASEMMGKDLKDIKVITCHLGNGASLCAVKEGKSVETSMGFTPLAGLAMGTR
CGDIDPAILLFMERELKMSPDEVDNVINKKSGVLGISGVSSDFRDIEGAAEEGNKRAKLA
LDVYHYTVRQTIGAYTAVLNGVDAIVFTAGLGENSAASREEILNGLEYLGIKIDAEKNKQ
RGKQIEISTEDSKVKVFVIPTDEELMIARDTKEITAK

>fig|457412.4.peg.1153  Acetate kinase (EC 2.7.2.1)
MKGKADRNIRRLVSGLWTVFEICCRQNMKMNVLVINCGSSSLKYQLINSDSEAVLAKGLC
ERIGIDGRLVYQKTGCDKEITEAAMPTHKEAIQMVLDALTNDKTGAIGSLKEVNAVGHRV
VHGGEKFAKSVVITDEVISAVEECNDLAPLHNPANLIGIRVCSELMPGVPQVAVFDTAFH
QTMPAKAYLYGLPIEYYKNYKVRRYGFHGTSHSFVSKRAVEFLGLDKDNSKVIVCHLGNG
SSISAVVNGECVDTTMGLTPLEGVVMGTRSGNIDPAIMEFIAKKENLDIAGMMNVLNKKS
GLLGLSGGLSSDFRDLNDAAQSGNEDAANAIDVLCYGIAKFVGGYVAAMNGVDAIVFTAG
IGENAIPVREKVVSYLGYLGVTLDKEANGVRGEEIVISTPDSKVKVAVIPTNEELAICRE
TVALV

>fig|428125.8.peg.2601  Acetate kinase (EC 2.7.2.1)
MKILVINAGSSSLKYQLIDMDDESVLAKGNCERIGMEDGIFTHKTNDGREKHVTVSMPDH
TAAFTQVKNALIDPEVGVLKSLDEVSAVGHRIVQGGALFSKSVLVDDKVIEGIESLIPLA
PLHNKAHVQGIRACIEVFGKSVPEVVVFDTAFHSTMPPKAYMYPIPYEYYEKYAVRRYGF
HGTSHRYVSHRCAELMGQDLKDLKMITCHLGNGSSISAIQDGKVIDTSMGLTPLDGFMMG
SRTGTLDPSVVTFVMEKENITPHDMSEMLNKKSGMLGISGVSSDDRDVTKAAREGNPRAI
LAHEMLEYEITKFIGAYAAALNGCDVIVFTAGLGENQAHHRQVIGDGLTYLGVKIDPQLN
EEMIRGKEGLISTPDSKVKVYVIPTNEELVIARDTKEIVEAL

>fig|398513.5.peg.204  Acetate kinase (EC 2.7.2.1)
MAKTVLVINSGSSSIKYQLVDLESGEGLASGLVEKIGEPVDGHYKHEYNGEKHELEEPIH
DHEQGLRRVLGFFKEYGPDLSEAGIVAVGHRVVQGGSLFPKPALVTDKTINAVKDLAVLA
PLHNGPEAKGAEVMRALLPDVPQIFVFDSSFFFQLPKAASTYALNKEIADQYHIRRYGAH
GTSHEFISSVVPGVIGKPAEGLKQIVLHIGNGASASAEVSGKPVETSMGLTPLEGLMMGG
RTGDIDPAVVFHLIRNAHMNVDELDTLFNKRSGMMGMTGFGDLREVHRLVAEGNEDAKLA
LDVYVHRIVSYIGNYTYQMGGCDVITFTAGVGENDDIVRKMVCDKLAPFGVKLDEEKNAK
RSKEPRIISTPDSSVIIAVIPTNEELAIARKSAEIAENGADTYGNTFTK

>fig|515608.4.peg.113  Acetate kinase (EC 2.7.2.1)
MLIINIGSSSWKFCLFDMNLKQIFSGKIRLDVSPHQLKYIFDKNEYVYLLDDHHNNHVDL
IIKFLINKKIIKKIEDITYFGIRAVYVKNFYGASAFLNNEIYDDLNQHTDLAPIHNQNTI
LLINDINYLNTSAKIIIIFDNWFHRNINKNKYTIAIDQTIAIKHKIRKYGFHGISFSYSN
KIMQNYLGKQDVNLIILHLGSGSSVCAIKNGKSFDTSMSYSPLSGIIMNTRSGDIDPSVL
LTLKKVKNQSLKQLILFLNQQSGLYGLTKHHSISEVVNNLHKKNNQLALEMYTDSIVDYF
IKYLNHLQKIDAIVFSGGVSEFEHLVLEKIISKIHLINLEINDHLTLTNTLNKISTPKSQ
IPIYLCLVNEEYEIAYEMLNLINNNK

>fig|484018.6.peg.205  Acetate kinase (EC 2.7.2.1)
MKVLVLNCGSSSIKYKLFEMTTKEVLAQGGIEKIGLPGSFLKLTLPNGEKKVIEKDVPEH
TTGVQFIFDTLTNAEYGAVSNLHEIKAVGHRVLHGGTKFSGSVLIDDAVIAAVEECCDLG
PLHNPANLKGIYAVQKLLPEVPQVAVFDTAFHQTMPDYAYLYPIPYSYFEKYGIRRYGFH
GTSHRYVSKRVCEFLNIPQEGSRIITCHIGNGGSIAAVKDGKCIDTTMGLTPLEGLMMGT
RCGDIDGGAITYIMKKEGLTPDEMSTLLNKKSGVLGMFEKSSDMRELEDAVARGEERAIL
TENMYFYRITKYIGAYAAAMGGVDVILFTGGVGENQATARAGVCKTLGFLGVEIDPERNK
VRSKEAIISTDNSKVKVVVIPTDEELMIATDTTEILNNK

>fig|445974.6.peg.2312  Acetate kinase (EC 2.7.2.1)
MVKVMAINAGSSSLKFQLINMPSEEVITSGLVERIGLDQGNFEMKYNGEKFIKECPIKDH
SVAVQLLLDALVDHHVVESLGEIEACGHRVVHGGEYYNDAVKVDEEVVARVEELAELAPL
HNPAHIVGYNAFKAALPEVEHVFVFDTAFHQTLDRERYLYPLPYEYYTDLKVRKYGAHGT
SHKYVSQVAIDMLGNPKHSRVIVCHLGNGASISAVQDGICIDTSMGFTPLAGVMMGTRCG
DVDPSIMPYLCKKLNKTPDEILDIYNKKSGMLGISGISSDSRDIENALFKNGDERALLTG
LLYARIVSKYIGSYFVEMGGVDAIAFTAGVGENASYLRRLIIDNVSRALGVFLNEEENER
RSKENRLISHQYSKVDVYVIPTNEEVMIARDTVRILGL

>fig|445974.6.peg.2059  Acetate kinase (EC 2.7.2.1)
MAKIISVNAGSSSLKFQLFEMDDESVITSGVIERIGLEDSIFTIKYQGKKTVTTNPIKDH
KVAVQLLLDTLIEKGIVKELNEIKGVGHRVVQGGSYFDSSAIIDEDVVSKIDELKSLAPL
HNPAHLTGYYAFKEAIPEAGAVAVFDTAFHQTLDPKCYIYPIPYKYYTDYKVRKYGAHGT
SHFYVSQRAIEMLGNPEHSKVIVAHLGAGGSLTAVKDGKSVNTSMGFTPLAGIMMGTRSG
DVDPSVIDYLIEEVGMDMKEVITMLNKESGLLGISGVSSDFRDVQNAALEGNERAQLAID
IFYRRVIAYIGRYFIALGGVDAICFTAGIGENSFFARKGICDLLKDALGIELDEDANVNG
QGDRLISTPNSKVKVFVIPTNEELVIARDTKRLLNL

>fig|324831.13.peg.1257  Acetate kinase (EC 2.7.2.1)
MKKVLAVNSGSSSFKYKLFSLDNEKVIASGMADRVGLPGSVFTMTLADGSQHDEQSDIAN
QEEAVQKLLSWLKEYNVIDSLADIAGVGHRVVAGGEEFTDSTVITDDNLWKIYNMSDYAP
LHNPAEADGIYAFMKVLPNVPEVAVFDTSFHQSLDPVQYLYSVPYKYYEKFRARKYGAHG
TSARYVSRRTADLLKKPVEDLKMVLCHLGSGASVTAIKDGKSFDTSMGFSPVAGITMSTR
SGDVDPSLLQFIMKKGNITSFNEVIKMLNTKSGLLGLSGISPDMRDIEKAIKNGDKQAKL
TKDIFINRIVRYIGAYMTEMGGLDVLVFTAGIGEHDASVRKQIMDGLTWLGLEYDEKANK
ANKEGIITTPKSKITAMIVPTNEELMIARDVVRLAKLDK

>fig|324831.13.peg.425  Acetate kinase (EC 2.7.2.1)
MKKVLAINSGSLSFKYKLFSFPDEKVIASGMADRVGMENAVFKIKLSNGREYIKNMPIHD
QEEAVKLLIEDLKKFHVVEDLREITGIGHRIVNGGEIFKESVRVGDKELQEIFDLGELAP
LHNIPEANGIKAFMNIVPNVPQVAVFDTSYHQTLDPIHYLYSIPYEYYEDYGIRKYGAHG
ISISYVAPRAAKMLKKNPNLVNLIVCHLGSGASVTAVKRGKSYDTSMGISPLTGVTMGTR
SGDFDPSALQRLMHKTGMNIDEAIDVLNYKSGLLGISGVSSDMRDLIESKDKRAKLARKI
FINRVVRYVGAYAAELGRIDAVVFTAGVGEHDPGIRAGIMSSLRYLGLEPDFKANRTDGE
KFISKPKSRVKAIIVPTNEELMIAREVVRVVQ

>fig|866771.4.peg.708  Acetate kinase (EC 2.7.2.1)
MKILVLNCGSSSIKYKLYDMADESVLAQGGAERIGLDEAFVKVTMKDGSKEKVMHDMPDH
KEGVKFVFDLLLDPKYGALKSLDEIDAVGHRIVQGGDLFEKSCIVTEEVEKGIESLIDLA
PVHNLGHLRGLKAVDALMPHTPQVTVFDNAFHSTMPPHAFLYAVPYEMYEKYHVRRYGFH
GTSHRYVSKRACEFLGVDYKSQKIITCHIGNGASMAAIKNGKVIDTSMGLTPLAGMMMGS
RCGDIDASAVTYMMEKLGKTPQEMADYLNKESGVLGITGISSDMREIEAAEAAGNERAIL
ALKMYSYRIKKYIGAYAAAMGGVDMIIWTAGVGENQTSLRMDSCEGLEFLGIKMDKEKNN
CRGVERVISADDSKVKVLLIPTDEEIVIARDTQELVMEAKK

>fig|997353.4.peg.103  Acetate kinase (EC 2.7.2.1)
MKILVLNCGSSSIKYKLYDMTDESVLAQGGAERVGLDEAFVKVTLKDGSKEKIMHDMPDH
KEGVKFVFQLLLDPKYGALKSLDEIDAVGHRVVQGGDLFEKSCIVTKKVEEGIESLIDLA
PVHNLGHLRGIRAVDALMPHTPQVTVFDNAFHSTMEPYAFLYAVPYEMYEKYHVRRYGFH
GTSHRYVSHRACEFLGVDYKSQKIITCHIGNGASMAAIKDGKVIDTSMGLTPLEGLMMGS
RSGDIDASAVTYMMEKLGKAPQEMADYLNKESGVLGITGISSDMREIEAAEATGNERAIL
ALKMYSYRIKKYIGAYAAAMGGVDMIVWTAGVGENQTGLRLDACQGLEFLGVKMDAEKNK
CRGVERIISADDSKVKVLLIPTDEEIVIARDTQELVSEARK

>fig|349968.5.peg.3269  Acetate kinase (EC 2.7.2.1)
MSSKLVLVLNCGSSSLKFAIIDATNGEEHLSGLAECFHLPEARIKWKIDGGKQEAALGAG
AAHSEALNFIVNTILAQKPELSAQLTAIGHRIVHGGEKFTASAIVTDEVIQGIKDSIPFA
PLHNPAHLIGIAEALKSFPNLTNKNVAVFDTAFHQTMPEESYLYALPYSLYKDHGIRRYG
AHGTSHFYVSQEAAKTLNKPLEELNVITCHLGNGGSVTAVRNGKCVDTSMGLTPLEGLVM
GTRSGDIDPAIIFHLHDSMGMSVDQINKLLTKESGLLGLTEVTSDCRYVEDNYETKADAR
RAMDVFCHRLAKYIGAYTALMDGRLDAVIFTGGIGENAAMVRELTLDKLGLLGFEIDHER
NLAARFGKSGTITKDGSRLALVIPTNEELVIAQDAARLTA

>fig|457393.3.peg.828  Acetate kinase (EC 2.7.2.1)
MDRKEVIAQGGIEKIGLKDSFLKFTLPSGEKKVLEKDIPEHTVGVEFILNTLTSPEYGAI
KSLDEINAVGHRMVHGGEKFSESVRLTPEVLAAFTACNDLAPLHNPANLKGVNAISAILP
NVPQIGVFDTAFHQTMPKHAYLYAVPYELYEKYGVRRYGFHGTSHRYVSQRVCEFLGVEP
EGKKIITCHIGNGGSITAIKDGKCVDTSMGLTPLEGLMMGTRSGDIDAGAVSFIMEKEGL
DANGISNLLNKKSGVLGIFGESSDMRDLENAVAAGNPKAVLAEEMYFYRIKKYIGAYAAA
LGGVDIVVFTGGVGENQASARWGACEGLEFMGIKLDAEKNKVRGEEMVISTEDSQVKVVV
IPTDEELMIASDTMDILKK

>fig|1064537.3.peg.2121  Acetate kinase (EC 2.7.2.1)
MTTSAHASSDSAEHPRTIPDAATVLVLNSGSSSLKFQLLDPIAEEVFASGIVERIGLDDG
VARLETGSVTQPFSGEVPNHVVAMEVVMRLFEQAGLSLEEANVVAVGHRVVQGGARFSAP
KLIDSWVRDQIADLGALAPLHNPAAVDGIDAARKLFPAIPHVAVFDTAFFTSLPEAARTY
ALNKQVADEYRIRRYGAHGTSHRYVSEQVTAYFAAQGKDTSALRQIVLHLGNGASASAVR
GGEPMDTSMGLTPLEGLVMGTRTGDIDPAVYAHLSRSAGMGIDEIDTLLNKRSGMQGLCG
MSDFRDITAAIRDGDRGAELAMQVYVHRLRKYVGSYAFVLGGLDAIAFTAGIGENVPEVR
ERVLSGLEGFGIRLDPARNAERAKGVRVISADDSPVTVLIVPTDEELAIAQQALEVARSK
R

>fig|1246477.3.peg.4891  Acetate kinase (EC 2.7.2.1)
MSDKKNVLVLNCGSSSVKYKLYEMPGKTLLAQDYLQQIQRDEYEDTIRGVFETLKQYRID
IISHRVVHGGEAFKQSVVIDEQVKAEIRSLSRFAPLHNPINLTGIEIAQSIYPELKHVAV
FDTAFHQTMPPSSYLYALPYEYYEHYGIRKYGFHGTSHRYVMSRAEEMLNRPKEQLRLIS
CHIGSGVSITAIRYGESFDTSMGMTPLAGLSMGTRSGNIDPGIIPYIEEIEKTDTAGAIT
ILNNKSGLMGVSGVSNDLRDVMEKAAEGHYRSQLALELFTTILHKHIGLYLARLNGVDGI
IFTAGVGENSATVREMVCTGLEFAGVNLDREANRASKGEAFISTEYSPVKVMVIPTNEEL
VMATDAYELSFQ

>fig|411476.11.peg.2957  Acetate kinase (EC 2.7.2.1)
MTTKEVIAQGGIEKIGLKGSFLKLTLPNGEKKILEKDIPEHTVGVEFILNTLINPEYGAI
KSLDEINAVGHRMVHGGERFSESVLLNKEVLEAFAACNDLAPLHNPANLKGVNAVSAILP
NIPQVGVFDTAFHQTMPDYAYMYAIPHELYEKYGVRRYGFHGTSHRYVSKRVCEFLGVNP
VGQKIITCHIGNGGSIAAIKDGKCMDTTMGLTPLEGLMMGTRSGDIDAGAVTFIMEKEGL
NTTGVSNLLNKKSGVLGVSGVSSDMRELLAACAAGNEKAILAEKMYYYRIKKYIGAYAAA
LGGVDIILFTGGVGENQMECRREVCKDMEFMGIELDNEVNAKVRGEEAIISTPASKVKVV
VIPTDEELLIASDTMDILNK

>fig|883166.5.peg.1657  Acetate kinase (EC 2.7.2.1)
MSKLVLAINAGSSSLKFQLIEMPEEKLISKGLIERIGLKGSKITVEFNGQKYTDEKEISD
HVKAVDLMLDSLINHGIIRDINDIDGTGHRVVHGGELFPESALVTDEVEKQIESLTELAP
LHNPANLMGIRAFRKLLPNIPHVAVFDTSFHQTMPEQAYLYSLPFHYYKDYGIRKYGFHG
TSHKYVSQRAAEILNRPIEELRIISCHIGNGASIAAIDGGESVDTSMGFTPLAGVTMGTR
SGDIDPALIPYIMEKTGKNAEEVLDILNKESGLLGISGTSSDLRDLEQDADEGKTRAQLA
LDVFASRIHKYIGSYTAKMHGVDVIVFTAGVGENSDEVRGRVLEGLEFMGVYWDPKKNEQ
IHGSEGFINYPHSPVKVLVIPTNEEVMIARDAVKFGSL

>fig|759350.3.peg.754  Acetate kinase (EC 2.7.2.1)
MAKTVLVINSGSSSIKYQLVDLESGEGLASGLVEKIGEPVDGHYKHEYNGEKHELEEPIH
DHEQGLKRVLGFFEEYGPNLSEAGIVAVGHRVVQGGSIFPKPALVTNKTINQVKDLAVLA
PLHNGPEAKGAEVMRSLLPDVPQIFVFDSSFFFQLPKAASTYALNKEIADQYHIRRYGAH
GTSHEYISSVVPDVIGKPAEGLKQIVLHIGNGASASAEVSGKPVETSMGLTPLEGLMMGG
RTGDIDPAVVFHLIRNAHMNVDELDALFNKRSGMMGMTGYGDLREVHRLVSEGNEDAKLA
LDVYVHRIVSYIGNYTYQMGGCDVITFTAGVGENDDVVRKMVCDKLAPFGVKLDEEKNAT
RSKEPRIISTPDSSVIIAVIPTNEELAIARKSAAIAEAGTDTYGNTFAK

>fig|525366.3.peg.1526  Acetate kinase (EC 2.7.2.1)
MSKTIAVNAGSSTLKFKLFDMPSEEVVAEGTIERIGEKMGHAKIKYGDGQKHEEERAFAD
HGTAVKYLLDQLISLKIVKSYDEITAVGHRVVAGGEYFKDSAVITDDVIEKIDSLAEYAP
LHDPAELVGIKEFRKVLPNAFAVAVFDTSFHVNMPKKNALYSVPYEWYEKYGARKYGAHG
TSHRYVAGRAAEMLGKPLEDLKLITMHIGAGASITAVKDGKSYDTSMGFSPLAGITMATR
SGDVDPSLVEFMQEKLGKTAPEMIDILNHESGIKGISGISPDMRDILAAADKGDKRAQLT
IDIYVNRIVRYVGAYIAEMGGADAIVFTAGVGENSVPIRKMVTDKLAYFGIKIDQEKNNC
HGVERDLSTPDAKIKTLLIPTNEELMIVRDIERLKKQSK

>fig|556259.3.peg.2594  Acetate kinase (EC 2.7.2.1)
MKILVLNCGSSSIKYKLFDMTTKEVIAQGGIEKIGLKGSFLKLTLPNGEKKILEKDIPEH
TVGVEFILNTLINPEYGAIKSLDEINAVGHRMVHGGERFSESVLLNKEVLEAFAACNDLA
PLHNPANLKGVNAVSAILPNIPQVGVFDTAFHQTMPDYAYMYAIPHELYEKYGVRRYGFH
GTSHRYVSKRVCEFLGVNLVGQKIITCHIGNGGSIAAIKDGKCMDTTMGLTPLEGLMMGT
RSGDIDAGAVTFIMEKEGLNTTGVSNLLNKKSGVLGISGVSSDMRELLAACAAGNEKAIL
AEKMYYYRIKKYIGAYAAALGGVDIILFTGGVGENQMECRREVCKDMEFMGIELDNEVNA
KVRGEEAIISTPASKVKVVVIPTDEELLIASDTMDILNK

>fig|697329.10.peg.2405  Acetate kinase (EC 2.7.2.1)
MKILVVNAGSSSLKYQLLNMEDESVIAKGNCDRIGIDGHVSAKTGDGRSYEADCNFPTHT
EAFEKLVEILTSGETKVIDSMDEISAVGHRIVQGAEIFRETCAVTDEVIDKIDSLAELAP
VHNHPHALALRACKAVLPEGTPQAVVFDTAFHATMPRKAYLYGLPYECYKDLHVRKYGFH
GTSHRFVSGELAKVMGKKPEELKIVSCHLGNGSSITAVDGGKSVDTSMGFTPLDGLVMGT
RCGAVDPSAVEFVAKKKGFTPDEMTAYMNKQSGFLGVSGISSDNRDIQKAAAEGNEQAQA
VNEMLTYQIKKYIGSYAAAMGGVDAVLFTGGIGENAPEVRADACEGLDFLGIKIDAEKNN
CRGKLVEISTADSKVKVYVIPTNEELLIARDTLALISK

>fig|213810.4.peg.53  Acetate kinase (EC 2.7.2.1)
MIILVVNAGSSSLKYQLIDMKDESVIAKGNCDRIGIDGHISHKTLDGRTLNEDCDFPTHT
EAFMKLVDVLTKGDASVIKSMDEISAVGHRIVQGAEIFDKPVLVTDEVIQQIDDLKELAP
VHNHAHALALWACKKVMPANVPQVVVFDTAFHQTMPEKAYMFGLPYEDYENYSVRKYGFH
GTSHRFVSNALAQALGKDIKDLKIVSCHLGNGSSITAVQGGKSIDTSMGFTPLDGLLMGT
RTGCVDPSAVTFVAEKHHFTPSQMSEYMNKKSGFLGVSGISSDNRDITAAAEKGDKRALL
AKDILVYEIKKYIGSYAAAMNGLDAVLFTGGIGENSDDVRAEVCRNMDFFGIKLDEEANN
GCRGQLKRISAPDSRVEVWIVPTNEELLIARDTLSLISK

>fig|556258.5.peg.2200  Acetate kinase (EC 2.7.2.1)
MKILVLNCGSSSIKYKLFDMTSKEVIAQGGIEKIGLKGSFLKLTLPNGEKKILEKDIPEH
TVGVEFILNTLIHPEYGAIKSLDEINAVGHRMVHGGERFSESVLLNKEVLEAFTACNDLA
PLHNPANLKGVNAVSAILPNIPQVGVFDTAFHQTMPDYAYMYAIPYELYEKYGVRRYGFH
GTSHRYVSKRVCEFLGVNPVGKKIITCHIGNGGSIAAIKDGKCIDTTMGLTPLEGLMMGT
RSGDIDAGAVTFIMEKEGLNTTGVSNLLNKKSGVLGISGVSSDMRELLAACAAGNEKAIL
AEKMYYYRIKKYIGAYAAALGGVDIILFTGGVGENQMECRREVCKDMEFMGIELDNDVNA
KVRGEEAIISTPASKVKVVVIPTDEELLIASDTMDILKK

>fig|537973.8.peg.1312  Acetate kinase (EC 2.7.2.1)
MAKILAVNAGSSTLKWKLFDMPAEVQLAEGLVDRLGQPQSKVKIKYGDGQKYESDTPIAN
YQEAVASLMGNIKALGLVEHLHEITGVGHRVVAGGETFAESVVVDDATLLQIQNLRDYAP
LHNPVEADYIDVFKKMMPWATEVAVFDTAFHQTMQPENFLYSIPYDYYKKYGARKYGAHG
TSVRYVSARAAEMLNKPLEDLRMIVMHLGSGSSVTAVQGGQSIDTSMGFTPLAGVTMGTR
SGDIDPSLVAYLMKKLDVPDVGQMIHILNNDSGLLGISGISNDMRDLEADEDTKPRAKLA
LDIFVNRVVKYVGSYAALMDGVDVLVFTAGIGENGDEIRDKIMRSLDYLGAKIDNDINYK
SHGVEADLSTPDSTVKTLLVPTNEELMIVRDVMALS

>fig|537973.8.peg.2174  Acetate kinase (EC 2.7.2.1)
MAKVLSINAGSSSLKWKLFEMPSERQLAEGATDILKQSTVKIKYGTDQAYESATPICNYR
DAVANLLSNLQTLGLVQNLDEITGIGHRVVAGGELFSAPIVIDDRVLAQIRALRDYAPLH
NPVEADCIAIFRKMMPWALEVAVFDTAFHQTMKPVNYLYSIPYEYYQKYGVRKYGAHGTS
VRYVSAHAAKMLRKPLAQMRMIVMHLGAGSSITAIQNGQSVDTSMGFTPLSGVTMGTRSG
DVDVSLIGYLMKKLAITDVDQMIDILNTESGLRGISGISHDVRDLEAAAPTNPRAKLALD
IFVNRIVKYVGAYAALMDGVDVLVFTAGIGEHSSDIRARVMQSLDYLGARIDASLNTQIH
DNAGDITAADSKVKTLVIPTNEELMIVRDVMSLSQAVAQAE

>fig|470146.3.peg.1687  Acetate kinase (EC 2.7.2.1)
MNVLVINCGSSSLKFQLINSESEAVLAKGLCERIGIDGRLTYQPAGGEKNVSEKAMPTHT
EAIQFVIDALTDADTGVVKSLDEIGAVGHRVVHGGEKFAKSVVVTPEVKAAIAECNDLAP
LHNPANLIGIEACESLMPGTPQVVVFDTAFHQTMPEKAYMYGLPYEYYEKYKVRRYGFHG
TSHSFVSKRVAEIVGKPYNATKTIVCHLGNGASVSAVLNGESVDTSMGLTPLEGLVMGTR
SGDIDPAIMEFIAKKENLDIAGIMNVLNKKSGVEGVSGVSSDFRDLEAAAKAGNKRAELA
IDVFAYRVAKYVGAYTAAMNGVDNIVFTAGIGENCALVRTKVCSYLGYLGITIDEEANGK
RGEEIVISTPDSKVKVLVVPTNEELAIARETVALV

>fig|742740.3.peg.1536  Acetate kinase (EC 2.7.2.1)
MNILVINCGSSSLKYQLINSASEEVLAKGLCERIGIDGKLTYQPEGGEKEKSDVSMPTHT
EAIDAVIKALTNEKTGVIKSLSEVGAVGHRVVHGGEKFTSSCIINEESIKAIEECNDLAP
LHNPANLIGIRACQELMPGVPMVAVFDTAFHQTMPEKAFIYGLPYEYYENYKVRRYGFHG
TSHSYVSKRTAEIIGKPYDEMKIIVCHLGNGASVSAVDCGKSVDTSMGLTPLEGLVMGTR
SGDIDPAILEYVGKKENKNIDQLMEVLNKKSGLLGISCLSSDGRDLEDAAAEGNAKAQLA
LDIFDYRVIKYVGAYAAVMNGVDAIAFTAGIGENNKELRKNVCANLGYLGVKIDDERNNV
RGEERIISTDDSKVKVLLVPTNEELAIARETLALVK

>fig|883077.3.peg.1237  Acetate kinase (EC 2.7.2.1)
MSQTVLVINSGSSSIKYQLVDPETGEAIAKGLVERIGDPVGKIKHTHGDDVTIEEIPIAD
HEVGMREVLRLFDNKGPKLAEAGIVAVGHRIVQGGKYFDGPAVINDEVRNLIEELCPMAP
LHNPAHLKGIDVARELMPEIPHVAVFDTAFFQALPEKAYTYALNAEVAEKYAVRRYGAHG
TSHQFVSREVAKYLGRDDLKQIVMHLGNGASVSAVLNGKPIDTSMGLTPLEGLMMGTRTG
DIDPAVVFHLARQGGMTIDEIDTLFNKQSGMKGLTGESDMRSVWEMIFNDDDKEAQHKAR
VAMDVYINRLLKYVGSYTAELGGLDVITFTAGIGENDWDVRKELAQALEPFGVKIDLAAN
DGRIGEPRVISTPDSKVTLLVYPTNEEFAIARLAREVI

>fig|702459.3.peg.789  Acetate kinase (EC 2.7.2.1)
MAKTVLVINSGSSSIKYQLVDLESGEGLASGLVEKIGEPVDGHYKHEYNGEKHELEEPIH
DHEQGLKRVLGFFKEYGPDLSEAGIVAVGHRVVQGGSLFPKPALVTDKTINAVKDLAVLA
PLHNGPEAKGAEVMRALLPDVPQIFVFDSSFFFQLPKAASTYALNKEIADQYHIRRYGAH
GTSHEFISSVVPGVIGKPAEGLKQIVLHIGNGASASAEVSGKPVETSMGLTPLEGLMMGG
RTGDIDPAVVFHLIRNAHMNVDELDTLFNKRSGMMGMTGFGDLREVHRLVAEGNEDAKLA
LDVYVHRIVSYIGNYTYQMGGCDVITFTAGVGENDDIVRKMVCDKLAPFGVKLDEEKNAK
RSKEPRIISTPDSSVIIAVIPTNEELAIARKSAEIAENGADTYGNTFTK

>fig|386585.9.peg.4169  Acetate kinase (EC 2.7.2.1)
MNEFPVVLVINCGSSSIKFSVLDASDCEVLMSGIADGINSENAFLSVNGGEPAPLAHHSY
EGALKAIAFELEKRNLNDSVALIGHRIAHGGSIFTESAIITDEVIDNIRRVSPLAPLHNY
ANLSGIESAQQLFPGVTQVAVFDTSFHQTMAPEAYLYGLPWKYYEELGVRRYGFHGTSHR
YVSLRAHSLLNLAEDDSGLVVAHLGNGASICAVRNGQSVDTSMGMTPLEGLMMGTRSGDV
DFGAMSWVASQTNQSLGDLERVVNKESGLLGISGLSSDLRVLEKAWHEGHERAQLAIKTF
VHRIARHIAGHAASLRRLDGIIFTGGIGENSSLIRRLVMEHLAVLGVEIDTEMNNRSNSF
GERIVSSENARVICAVIPTNEEKMIALDAIHLGKVNAPAEFA

>fig|386585.9.peg.3320  Acetate kinase (EC 2.7.2.1)
MDGNKQEAALGAGAAHSEALNFIVNTILAQKPELSAQLTAIGHRIVHGGEKYTSSVVIDE
SVIQGIKDAASFAPLHNPAHLIGIEEALKSFPQLKDKNVAVFDTAFHQTMPEESYLYALP
YNLYKEHGIRRYGAHGTSHFYVTQEAAKMLNKPVEELNIITCHLGNGGSVSAIRNGKCVD
TSMGLTPLEGLVMGTRSGDIDPAIIFHLHDTLGMSVDAINKLLTKESGLLGLTEVTSDCR
YVEDNYATKEDAKRAMDVYCHRLAKYIGAYTALMDGRLDAVVFTGGIGENAAMVRELSLG
KLGVLGFEVDHERNLAARFGKSGFINKEGTRPAVVIPTNEELVIAQDASRLTA

>fig|742726.3.peg.2221  Acetate kinase (EC 2.7.2.1)
MKILVLNCGSSSVKYKLFDIDSKSVLAQGGAEKIGLEDSFLKLTLPNGEKVILKTSMPEH
HSAIQNILNVLTGKEYGCIESFDEIDAVGHRVVHGGEKFNKSVLITDEVIEKIKECYDIA
PLHNPVNMAGIEAISKLMPTVPQVGVFDTAFHQTMPAHAYMYALPYDLYKKYGIRRYGFH
GTSHRYVSKRACEFLGVPYEKQRIITCHIGNGGSITAIKDGKSVDTSMGMTPVEGLMMGT
RSGDVDAGVLTYLMDKEHLDSAGVANLVNKKSGVAGISGLSSDMRDIEAGVAAKNERAIL
ALQMYEYRITKYIGAYAAALGGVDIIVFTGGVGENQTITREAVCKPLAFMGVEIDPEINK
QIHGTECVISTPASKVKVVVIPTDEEYMIASDTKAVLSGKMQ

>fig|1217689.3.peg.1360  Acetate kinase (EC 2.7.2.1)
MATSVLVINCGSSSIKYALVSERREDRIYGLAENLGAADARIKGITVGGEPLELSIPYAD
HAKALETLLARLANYKPQAIGHRVVHGGSLTKAELLTPEIIERIRAATPLAPLHNPAHLI
GIDATVRLFPELPQVAVFDTAFHQTMPPHAYRYAIPKFLYTDHNVRRYGFHGTSHAYVSD
KASELAGNLKKGGWLTAHLGNGSSTCAVWNGQSVDTSMGLTPLEGVVMGTRSGDVDPSLH
SFLAKNLGWDLAKIDKVLNNESGLLGLSQLSNDMRTVIEAAKNGNEDAALAIEVFSYRLA
KSLAALSCGLPTLDGLIFTGGIGENSAYIREKTLAYLPHFGLQLDKDQNNNLKRGTEGRI
DNGTGPQIWVIPTDEEGRIAKETRQVVEAAENTASVASLA

>fig|469615.3.peg.147  Acetate kinase (EC 2.7.2.1)
MKVLVINCGSSSLKYQLINPDSKEVFAKGLCERIGIEGSKFEYEVPAKDFEIKLQSPMPT
HQEALKLVVDNLVDKKHGVIASVEEVDAIGHRVVHGGETFASSVLITEEVMKAIEDNNDL
APLHNPANLMGIHTCMKLMPGKPNVAVFDTAFHQTMPAKSFMYPLPYEDYTELKVRKYGF
HGTSHLYVSQTMREIMGNPEHSKIIVCHLGNGSSMSAVLDGKSVDTSMGLTPLQGLMMGT
RCGDIDPAAVMFIKDKRGLSDKEIDNRLNKQSGFLGIFGKSSDCRDVEDGVAAGDERAIL
ADDMFCYRIKSYIGAYAAAMGGVDAICFAGGIGENAAGIREKVLEGLEFLGVKLDKEVNS
VRKKGNVKLSTEDSKVLVYKIPTNEELVIARDTFAIVSGK

>fig|547043.8.peg.1073  Acetate kinase (EC 2.7.2.1)
MAKTVLVINSGSSSIKYQLVDLETGEGIASGLVEKIGEPVDGHYKHEFNGEKHELEEPIH
DHEQGLKRVLGFFNEFGPKLDEAGIVAVGHRVVQGGSIFPNPALVTDKTINQVKDLAVLA
PLHNGPEAKGAEVMRALLPDVPQIFVFDSSFFFQLPKAASTYALNKEIADQYHIRRYGAH
GTSHEFISSVVPSVIGKPAEGLKQIVLHIGNGASASAEVSGKPVETSMGLTPLEGLMMGG
RTGDIDPAVVFHLIRNAHMNVDELDALFNKRSGMMGMTGFGDLREVHRLVAEGNEDAKLA
LDVYVHRIVGYIGNYTAQMGGVDVITFTAGVGENDDVVRKMVCDKLAPFGVKLDEEKNAT
RSKEPRIISTPDSKITICVIPTNEELAIARKSAAIAEAGEDTYGNVFSK

>fig|908290.3.peg.547  Acetate kinase (EC 2.7.2.1)
MTPVLLVLNAGSSSLKFQVFASDDAAGPCRLFRGLFEGLGGSAHLIIRDGTGSVVAEARF
DRGGAFGHEEALLHVSAWLGEQSGGFRLIAAGHRIVHGGTTYSEPVRVDTQVLEALERLV
PLAPLHQPHNLEPIRILQRRLPDLPQIACFDTAFHAGQPEIARLFAVPHAMIERGVRRYG
FHGLSYAYIASVLAEYDPALAAGRVIVAHLGSGASLCALNRGASVATTMGFSALDGLPMG
TRCGSLDAGVVFYMLREMKLGPDEAERMLYTQSGLLGVSGISNDMRTLRSVAVTDPDARR
AIDLFVYRIGRELGSLVAALGGIDALIFTAGIGENDAATRAEVLRGAAWAGFTLDEAANA
SGSPRVTRGSGPSAWVIPTDEELMIARGTRAVLAQHESSRPRPTLRATGDRHGSVENEAA
DRSRTRRRNLHVGR

>fig|411901.7.peg.3048  Acetate kinase (EC 2.7.2.1)
MKILVLNCGSSSIKYKLFDMTTKEVIAQGGIEKIGLKGSFLKLTLPNGEKKILEKDIPEH
TVGVEFILNTLISPEYGAIKSLDEINAVGHRMVHGGERFSESVLLNKEVLEAFTACNDLA
PLHNPANLKGVNAVSAILPNIPQVGVFDTAFHQTMPDYAYMYAIPYELYEKYGVRRYGFH
GTSHRYVSKRVCEFLGVNPEGKKIITCHIGNGGSIAAIKDGKCIDTTMGLTPLEGLMMGT
RSGDIDAGAVTFIMEKEGLNTTGVSNLLNKKSGVLGISGVSSDMRELLAACAAGNEKAIL
AEKMYYYRIKKYIGAYAAALGGVDIILFTGGVGENQMECRREVCKDMEFMGIELDNDVNA
KVRGEEAVISTPASKVKVVVIPTDEELLIASDTMDILNK

>fig|469598.5.peg.1095  Acetate kinase (EC 2.7.2.1)
MNEFPVVLVINCGSSSIKFSVLNASDCEVLMSGIADGINSENAFLSVNGGEPAPLAHHSY
EGALKAIAFELEKRNLNDNVALIGHRIAHGGSIFTESAIITDEVIDNIRRVSPLAPLHNY
ANLSGIESAQQLFPGVTQVAVFDTSFHQTMAPEAYLYGLPWKYYEELGVRRYGFHGTSHR
YVSQRAHSLLNLAEDDSGLVVAHLGNGASICAVRNGQSVDTSMGMTPLEGLMMGTRSGDV
DFGAMSWVASQTNQSLGDLERVVNKESGLLGISGLSSDLRVLEKAWHEGHERAQLAIKTF
VHRIARHIAGHAASLHRLDGIIFTGGIGENSSLIRRLVMEHLAVLGVEIDTEMNNRSNSF
GERIVSSENARVICAVIPTNEEKMIALDAIHLGKVNAPAEFA

>fig|469598.5.peg.2891  Acetate kinase (EC 2.7.2.1)
MSSKLVLVLNCGSSSLKFAIIDAVNGEEYLSGLAECFHLPEARIKWKMDGNKQEAALGAG
AAHSEALNFIVNTILAQKPELSAQLTAIGHRIVHGGEKYTSSVVIDESVIQGIKDAASFA
PLHNPAHLIGIEEALKSFPQLKDKNVAVFDTAFHQTMPEESYLYALPYNLYKEHGIRRYG
AHGTSHFYVTQEAAKMLNKPVEELNIITCHLGNGGSVSAIRNGKCVDTSMGLTPLEGLVM
GTRSGDIDPAIIFHLHDTLGMSVDAINKLLTKESGLLGLTEVTSDCRYVEDNYATKEDAK
RAMDVYCHRLAKYIGAYTALMDGRLDAVVFTGGIGENAAMVRELSLGKLGVLGFEVDHER
NLAARFGKSGFINKEGTRPAVVIPTNEELVIAQDASRLTA

>fig|557433.4.peg.579  Acetate kinase (EC 2.7.2.1)
MSKTIAVNAGSSTLKFKLFDMPSEDVVAEGTIERIGEKMGHAKIKYGNGQKHEEDKPFAD
HAAAVNYLLDKLIELKIVASYDEITAVGHRIVAGGEFFKDSTIIDDDVISKIDELSEYAP
LHEPAELVGIKAFRKVLPNAFAVAVFDTSFHVDMPEMNALYSVPYDWYEKYGARKYGAHG
TSHRYVSARAAEMLGKPIEELKLITMHIGAGASITAVKNGKSFDTSMGFTPVAGITMATR
SGDVDPSLIAFMQGKLNLSSDEMIDILNHKSGLLGISGISPDMRDILAAAEKGDERAQLA
LDIYVNRIVRYIGAYIAEMGGADAIVFTAGVGENSVPVRKMITDKLDYFGIKIDQEKNNC
HGVERDLSADDAKIKTLLIPTNEELMIVRDIERLKKNN

>fig|435830.3.peg.1548  Acetate kinase (EC 2.7.2.1)
MALHTVLVINSGSSSIKYQLVDPDSGQALASGLVERIGEEMGAITHKHDEAKTVIEAPVP
DHRAGLAKVLELFESEGPSLAEANIAAVGHRVVQGGRYFDGPALVDEAVENRVEALIPLG
PLHNGPALAGIRVARQLLPDVPHVVVFDTAFFQGLPEASARYALNREVADKYEIRRYGAH
GTSHQYVSSTVSQLLGRDDLKQIVLHLGNGASASAVVCGRAVDTSMGLTPLEGLVMGTRT
GDIDPAAVFHLARVAGMDAQELDHLFNRESGMKGLCGDNDMREVWKRIDAGDTQAREAMD
IYIHRLLKYVGSYTAVMGGLDALTFTAGIGENDAAIRAELCARLGWLGVELDEQANNQRS
PEPRVVSTPDSKVKVLVVPTNEELAIARQAMSLV

>fig|742725.3.peg.1970  Acetate kinase (EC 2.7.2.1)
MTILVLNCGSSSIKYQVIKMSCANEYSLLVKGQIERIGLSDGLLVHKPVDKPKFELTKSI
PDHTSGINLILEALVDPDHGVLNSITELSAVGHRVAHGGEYFKDSAVVNKTVKQQIEACF
ELAPLHNPANLKGILSMENILPNTPQVAVFDTSFHQTIPAKNFMYALPYKYYEEYRVRRY
GFHGTSHKYVAQVGCKMTGIDFDHSKIITCHIGNGASITAILDGKSYDTSMGFTPVDGLI
MGTRCGSTDPGALIYIAEKEGLNLDRLSGMINKESGLYGITGVSSDMRDIHAAANRGDER
AKLALAMFVARIKKFIGQYAALMGGADLIVFTGGVGENDYLVREWVCEGMEYMGILFDKE
ANDGVRARDIIISTPDSKVKVAAVTTNEELVIASDTFRLLKKRSE

>fig|479436.6.peg.1205  Acetate kinase (EC 2.7.2.1)
MNVLVVNCGSSSLKYQLLDMTTETELAKGLFEKIGDQDAIFTHKRPNADKLERVEPILNH
KEALRILLDILVDAEFGVISSMDEIDAVGHRVVHSGEKFADSVLITPAVMEALEECASLA
PLHNPPNIQGIEACEAIMPNVPQVAVFDTAFHQTMPKEAYMYALPYSYYEDYGIRRYGFH
GTSHKYVAQRCAELMGKHMTDLRIITCHLGNGSSVAAIKGGRSIDTTMGFTPLSGLIMGT
RTGDIDPAIVPFLMEKTGMTYEEIDRVMNKESGVLGISGVSNDFRVIEEAAANGNKRAQL
[truncated: 4,205,960 more chars]
